# Supplementary material for: An integrated -omics analysis of the epigenetic landscape of gene expression in human blood cells
Source: BMC Genomics. 2018 Jun 19;19:476. doi: 10.1186/s12864-018-4842-3 (PMC6006777; doi:10.1186/s12864-018-4842-3)
Supplement: Supplementary file 1 — eCpG-transcript pairs, plus additional information for GTP. (TXT 9056 kb) [file 12864_2018_4842_MOESM1_ESM.txt]

exp.Probe	CpG.probe	exp.probe.chrm	exp.probe.start	exp.probe.stop	exp.probe.strand	annot.gene	in_dist	distance	status	other_gene	distance.other.gene	p.val	T.stat	beta	beta.sd
ILMN_1343295	cg09148176	12	6647079	6647128	+	GAPDH	NA	NA	TRANS	NA	NA	7.53229426114e-08	5.50507546044	0.0483398884986	0.00878096746285
ILMN_1343295	cg10692528	1	117256559	117256608	-	GAPDHP64	NA	NA	TRANS	NA	NA	1.92279509506e-06	4.85001903307	0.0443435988546	0.00914297419294
ILMN_1343295	cg07142400	1	117256559	117256608	-	GAPDHP64	NA	NA	TRANS	NA	NA	2.81898504641e-06	4.76803654515	0.038210768565	0.00801394204996
ILMN_1343295	cg03749207	1	117256559	117256608	-	GAPDHP64	NA	NA	TRANS	NA	NA	9.85163190899e-06	4.49167144955	0.0386714313442	0.00860958593667
ILMN_1343295	cg01270451	5	159377604	159377653	-	GAPDHP40	NA	NA	TRANS	NA	NA	5.38719684232e-07	5.11511365901	0.0460507778189	0.00900288456696
ILMN_1343295	cg22129323	1	117256559	117256608	-	GAPDHP64	NA	NA	TRANS	NA	NA	8.93790457603e-10	6.31487140997	0.0526242288907	0.00833338091534
ILMN_1343295	cg21225563	12	6647079	6647128	+	GAPDH	NA	0	Promoter	NA	NA	3.1884423948e-07	-5.22128921408	-0.0555370178327	0.0106366484513
ILMN_1651228	cg00381033	19	8387227	8387276	+	RPS28	NA	NA	TRANS	NA	NA	5.4105682287e-06	4.62568105091	0.0594649868003	0.0128554014308
ILMN_1651262	cg03034759	5	177637787	177637836	+	HNRNPAB	NA	NA	TRANS	NA	NA	6.5186570733e-06	-4.58435422522	-0.0262020908176	0.0057155467336
ILMN_1651262	cg22997262	5	177637787	177637836	+	HNRNPAB	NA	NA	TRANS	NA	NA	6.02215128847e-06	-4.60196331943	-0.0289261007683	0.00628560002775
ILMN_1651262	cg14588682	5	177637787	177637836	+	HNRNPAB	NA	NA	TRANS	NA	NA	2.08662444275e-06	-4.83259081394	-0.0301254612169	0.00623381171235
ILMN_1651278	cg00512739	1	38002334	38002383	-	SNIP1	NA	NA	TRANS	NA	NA	8.24420495551e-06	4.53183467779	0.0317904446284	0.00701491711166
ILMN_1651278	cg14934141	1	38002334	38002383	-	SNIP1	NA	NA	TRANS	NA	NA	9.28277048347e-06	4.5051139988	0.031114145996	0.00690640592099
ILMN_1651278	cg14692151	1	38002334	38002383	-	SNIP1	NA	NA	TRANS	NA	NA	4.60545854805e-06	4.6611812128	0.0345652638306	0.00741555890075
ILMN_1651278	cg03744383	1	38002334	38002383	-	SNIP1	NA	NA	TRANS	NA	NA	1.52198971681e-06	4.89957195393	0.033122902691	0.00676036662028
ILMN_1651315	cg00830850	19	3579004	3579053	+	HMG20B	NA	NA	TRANS	NA	NA	2.59875987411e-06	4.78555991321	0.0337020639334	0.00704244948233
ILMN_1651315	cg06374962	19	3579004	3579053	+	HMG20B	NA	NA	TRANS	NA	NA	2.62039028417e-06	-4.7837765961	-0.0320779072264	0.0067055613033
ILMN_1651315	cg17877485	19	3579004	3579053	+	HMG20B	NA	NA	TRANS	NA	NA	9.92493841492e-07	4.98919373539	0.0334074996673	0.00669597162171
ILMN_1651315	cg21485125	19	3579004	3579053	+	HMG20B	NA	NA	TRANS	NA	NA	1.15215239809e-06	4.95807168776	0.0322447212662	0.00650348024331
ILMN_1651316	cg11994630	12	9905708	9905757	-	CD69	NA	NA	TRANS	NA	NA	3.0767509182e-06	4.74912990533	0.0380339043216	0.00800860475072
ILMN_1651354	cg16802439	4	88903786	88903835	+	SPP1	NA	NA	TRANS	NA	NA	8.39637228511e-06	4.52772406199	0.062792923542	0.0138685402826
ILMN_1651354	cg07834743	4	88903786	88903835	+	SPP1	NA	NA	TRANS	NA	NA	5.86280435891e-06	4.60791163181	0.0453070016161	0.00983243717248
ILMN_1651354	cg23668445	4	88903786	88903835	+	SPP1	NA	-88081532	DISTAL	NA	NA	1.78724574272e-06	4.86555869912	0.0468302877599	0.00962485310645
ILMN_1651354	cg06175447	4	88903786	88903835	+	SPP1	NA	NA	TRANS	NA	NA	4.08688536844e-06	4.68736464259	0.0452460247998	0.00965276402622
ILMN_1651373	cg08032884	1	25633170	25633219	+	RHD	NA	NA	TRANS	NA	NA	2.75923346741e-06	4.77265681296	0.0763185794839	0.015990795583
ILMN_1651373	cg24051798	1	25633170	25633219	+	RHD	NA	96740	DISTAL	NA	NA	7.96962546144e-06	4.53943997357	0.0711690059216	0.0156779264262
ILMN_1651373	cg07955105	1	25633170	25633219	+	RHD	NA	NA	TRANS	NA	NA	8.9881114644e-06	4.51239110938	0.0814450631281	0.0180492029954
ILMN_1651373	cg19402238	1	25633170	25633219	+	RHD	NA	NA	TRANS	NA	NA	2.45472305402e-09	6.13746933576	0.118273767284	0.0192707711947
ILMN_1651373	cg01856145	1	25633170	25633219	+	RHD	NA	NA	TRANS	NA	NA	9.14618626775e-06	4.50845918757	0.0825547387191	0.0183110759762
ILMN_1651373	cg00786635	1	25633170	25633219	+	RHD	NA	-4774	Closest DS gene	NA	NA	9.93062844973e-07	-4.98907444854	-0.0788683741291	0.0158082175246
ILMN_1651403	cg20781516	7	142000955	142000999	+	TRBV2	NA	NA	TRANS	NA	NA	2.8883314022e-07	-5.24111162014	-0.05995543782	0.0114394506672
ILMN_1651403	cg26723707	7	142000955	142000999	+	TRBV2	NA	43961	Closest US gene	NA	NA	1.70187926971e-07	5.34619998616	0.0636180275097	0.0118996722297
ILMN_1651403	cg17148755	7	142000955	142000999	+	TRBV2	NA	-40186757	DISTAL	NA	NA	8.10971042264e-06	-4.5355290003	-0.0568600214092	0.0125365798357
ILMN_1651403	cg14001165	7	142000955	142000999	+	TRBV2	NA	NA	TRANS	NA	NA	5.35861488495e-07	-5.11619920577	-0.0577368427857	0.0112851045207
ILMN_1651403	cg06235057	7	142000955	142000999	+	TRBV2	NA	NA	TRANS	NA	NA	1.70453452444e-06	-4.87560999945	-0.0555362196435	0.0113906197686
ILMN_1651403	cg08030633	7	142000955	142000999	+	TRBV2	NA	NA	TRANS	NA	NA	1.82540116787e-06	-4.86107243579	-0.0550018042539	0.011314746896
ILMN_1651403	cg21623722	7	142000955	142000999	+	TRBV2	NA	NA	TRANS	NA	NA	3.06240687189e-06	-4.75014116865	-0.0563947792368	0.0118722322631
ILMN_1651403	cg22439641	7	142000955	142000999	+	TRBV2	NA	43957	Closest US gene	NA	NA	7.99020586517e-06	4.53886128011	0.0537052076837	0.0118323086716
ILMN_1651403	cg03548490	7	142000955	142000999	+	TRBV2	NA	NA	TRANS	NA	NA	8.10357953415e-06	-4.53569880362	-0.0530377334015	0.0116933984592
ILMN_1651403	cg22017777	7	142000955	142000999	+	TRBV2	NA	NA	TRANS	NA	NA	8.20834753893e-07	-5.02859391724	-0.0577503966114	0.0114844025113
ILMN_1651403	cg24306648	7	142000955	142000999	+	TRBV2	NA	NA	TRANS	NA	NA	4.36999626151e-07	-5.15768114321	-0.0587436523573	0.0113895471097
ILMN_1651403	cg04379469	7	142000955	142000999	+	TRBV2	NA	-43432173	DISTAL	NA	NA	4.09057792789e-06	-4.68716713476	-0.0532503603726	0.01136088363
ILMN_1651403	cg00137839	7	142000955	142000999	+	TRBV2	NA	NA	TRANS	NA	NA	5.98008451014e-08	-5.54941330362	-0.0626154163129	0.0112832497576
ILMN_1651403	cg22036614	7	142000955	142000999	+	TRBV2	NA	NA	TRANS	NA	NA	2.84380799316e-06	-4.76614482004	-0.0577652215532	0.012119904815
ILMN_1651403	cg01615271	7	142000955	142000999	+	TRBV2	NA	NA	TRANS	NA	NA	5.08011182864e-10	-6.41249156487	-0.0782781916295	0.0122071414578
ILMN_1651403	cg02324517	7	142000955	142000999	+	TRBV2	NA	NA	TRANS	NA	NA	4.66103007545e-07	-5.14459549136	-0.0598903694898	0.0116414146827
ILMN_1651403	cg01854499	7	142000955	142000999	+	TRBV2	NA	NA	TRANS	NA	NA	1.90739599422e-08	-5.76508363352	-0.0670065986627	0.0116228320216
ILMN_1651403	cg18339359	7	142000955	142000999	+	TRBV2	NA	NA	TRANS	NA	NA	4.95579552978e-06	-4.64505340208	-0.0544409569906	0.0117202004537
ILMN_1651403	cg12905654	7	142000955	142000999	+	TRBV2	NA	NA	TRANS	NA	NA	3.10215995702e-06	-4.74734965547	-0.0560521953252	0.0118070501212
ILMN_1651403	cg27006760	7	142000955	142000999	+	TRBV2	NA	NA	TRANS	NA	NA	1.32126012223e-07	-5.3959289246	-0.0670332978242	0.0124229393606
ILMN_1651403	cg02855833	7	142000955	142000999	+	TRBV2	NA	NA	TRANS	NA	NA	9.06470824207e-06	4.51047763726	0.0528842489443	0.0117247558235
ILMN_1651403	cg23854728	7	142000955	142000999	+	TRBV2	NA	NA	TRANS	NA	NA	1.27615800611e-06	-4.93665461922	-0.0611198499688	0.0123808235907
ILMN_1651405	cg22976212	5	863887	863936	-	BRD9	NA	NA	TRANS	NA	NA	8.9191864825e-06	-4.51412635951	-0.0246957547011	0.00547077169186
ILMN_1651405	cg11229864	5	863887	863936	-	BRD9	NA	NA	TRANS	NA	NA	9.50216085506e-06	-4.49983837553	-0.0265689350373	0.00590441985245
ILMN_1651405	cg08457011	5	863887	863936	-	BRD9	NA	NA	TRANS	NA	NA	1.1774807043e-06	4.95352185123	0.0339831425367	0.00686040024801
ILMN_1651433	cg23484948	4	71895647	71895696	+	DCK	NA	NA	TRANS	NA	NA	6.30897789855e-06	4.59162782776	0.0457647600158	0.00996700118837
ILMN_1651433	cg09662369	4	71895647	71895696	+	DCK	NA	NA	TRANS	NA	NA	6.94530945523e-06	4.57022363696	0.0463084097891	0.0101326353955
ILMN_1651433	cg03552398	4	71895647	71895696	+	DCK	NA	NA	TRANS	NA	NA	4.60880395735e-07	5.14688433522	0.0538636593566	0.0104652943118
ILMN_1651433	cg03167339	4	71895647	71895696	+	DCK	NA	NA	TRANS	NA	NA	8.55517692982e-06	4.52350973569	0.045928813084	0.0101533578499
ILMN_1651433	cg00418743	4	71895647	71895696	+	DCK	NA	NA	TRANS	NA	NA	9.1277614827e-06	4.50891410897	0.0442929042719	0.00982340829775
ILMN_1651433	cg25999722	4	71895647	71895696	+	DCK	NA	NA	TRANS	NA	NA	3.27182111927e-06	4.7358108236	0.0485238099956	0.0102461461834
ILMN_1651433	cg21937593	4	71895647	71895696	+	DCK	NA	NA	TRANS	NA	NA	9.37357908414e-06	4.50291598286	0.0431411013183	0.00958070314492
ILMN_1651433	cg14622441	4	71895647	71895696	+	DCK	NA	NA	TRANS	NA	NA	6.84085838183e-06	4.57360428236	0.0449224459163	0.00982211034075
ILMN_1651433	cg02672368	4	71895647	71895696	+	DCK	NA	NA	TRANS	NA	NA	4.59183056873e-06	4.66183217703	0.0475049981298	0.0101901991161
ILMN_1651433	cg13490827	4	71895647	71895696	+	DCK	NA	NA	TRANS	NA	NA	4.27565292301e-06	4.67748146589	0.0467943509815	0.0100041766756
ILMN_1651433	cg17316185	4	71895647	71895696	+	DCK	NA	NA	TRANS	NA	NA	8.80431118992e-06	4.51704726238	0.0471098901964	0.010429355165
ILMN_1651433	cg03566853	4	71895647	71895696	+	DCK	NA	NA	TRANS	NA	NA	7.3802265748e-06	4.55665312896	0.0457635917153	0.0100432467471
ILMN_1651496	cg07327967	6	26171304	26171353	+	HIST1H2BD	NA	NA	TRANS	NA	NA	1.82429101246e-06	4.86120168256	0.11502261186	0.0236613535852
ILMN_1651496	cg05554718	6	26171304	26171353	+	HIST1H2BD	NA	64123	DISTAL	NA	NA	4.60861209163e-09	6.02490716353	0.138376306295	0.0229673756855
ILMN_1651496	cg01356752	6	26171304	26171353	+	HIST1H2BD	NA	71353	DISTAL	NA	NA	8.41425294558e-12	7.0914680022	0.155150789391	0.0218785150469
ILMN_1651496	cg22227138	6	26171304	26171353	+	HIST1H2BD	NA	NA	TRANS	NA	NA	7.88556776946e-06	-4.54181856271	-0.108309989128	0.0238472734286
ILMN_1651496	cg01420254	6	26171304	26171353	+	HIST1H2BD	NA	23912	Mult. Closer/TSS/BTW	HIST1H2BE	11030	2.59085510095e-06	-4.78621519446	-0.108246440155	0.0226162919461
ILMN_1651504	cg04248364	4	2734015	2734064	+	FAM193A	NA	NA	TRANS	NA	NA	4.27763072989e-06	4.67738015546	0.0283130160559	0.00605317829956
ILMN_1651610	cg21903221	4	124318018	124318067	+	SPRY1	NA	NA	TRANS	NA	NA	9.53852061632e-06	4.49897535211	0.0323171167834	0.0071832171226
ILMN_1651610	cg25096107	4	124318018	124318067	+	SPRY1	NA	NA	TRANS	NA	NA	9.44443655683e-06	-4.5012150322	-0.0447873362469	0.0099500548022
ILMN_1651628	cg04633600	10	94818890	94818939	+	EXOC6	NA	NA	TRANS	NA	NA	2.48813704056e-06	-4.79491009214	-0.0352528091273	0.00735213141641
ILMN_1651628	cg07225966	10	94818890	94818939	+	EXOC6	NA	1125	Mult. Closer/TSS/BTW	CYP26C1	-644	3.38796674738e-07	5.20908877785	0.0393972421011	0.00756317348029
ILMN_1651628	cg06950844	10	94818890	94818939	+	EXOC6	NA	40339751	DISTAL	NA	NA	5.71919816507e-06	4.61340706846	0.0341584617164	0.00740417249323
ILMN_1651628	cg03753297	10	94818890	94818939	+	EXOC6	NA	NA	TRANS	NA	NA	6.79302470183e-06	-4.5751690507	-0.0348045733389	0.00760727591771
ILMN_1651628	cg17710671	10	94818890	94818939	+	EXOC6	NA	NA	TRANS	NA	NA	4.27494297062e-06	-4.67751784323	-0.0345519617645	0.00738681559805
ILMN_1651628	cg13188812	10	94818890	94818939	+	EXOC6	NA	NA	TRANS	NA	NA	4.94711858955e-06	-4.64543941391	-0.0342615919429	0.0073753177881
ILMN_1651628	cg08085208	10	94818890	94818939	+	EXOC6	NA	NA	TRANS	NA	NA	4.74347947049e-07	-5.14103219421	-0.0389433750907	0.00757501093547
ILMN_1651628	cg20166438	10	94818890	94818939	+	EXOC6	NA	NA	TRANS	NA	NA	1.37597083016e-06	-4.92082985741	-0.0374828897687	0.00761718873744
ILMN_1651628	cg01685521	10	94818890	94818939	+	EXOC6	NA	NA	TRANS	NA	NA	3.0328440165e-06	-4.75223984567	-0.0362267833717	0.00762309659196
ILMN_1651628	cg17032184	10	94818890	94818939	+	EXOC6	NA	NA	TRANS	NA	NA	9.71698800017e-06	-4.49478456652	-0.033796710693	0.00751909467357
ILMN_1651652	cg04922029	11	63488129	63488178	+	RTN3	NA	NA	TRANS	NA	NA	1.61340769016e-06	-4.88724441567	-0.0387951935979	0.00793805062696
ILMN_1651652	cg08314543	11	63488129	63488178	+	RTN3	NA	NA	TRANS	NA	NA	4.92496057692e-07	-5.13339582525	-0.0331527246209	0.00645824435704
ILMN_1651652	cg03703887	11	63488129	63488178	+	RTN3	NA	-29175810	DISTAL	NA	NA	3.50808178667e-06	-4.7206680276	-0.0305251357956	0.00646627460714
ILMN_1651680	cg12576557	2	107314410	107314459	-	EEF1A1P12	NA	NA	TRANS	NA	NA	1.9758394385e-07	-5.31670971245	-0.0467205018766	0.00878748406505
ILMN_1651692	cg19246266	5	171470835	171470884	-	STK10	NA	NA	TRANS	NA	NA	2.83223990476e-06	-4.76702442048	-0.0292647512876	0.00613899756038
ILMN_1651693	cg00295604	12	13237096	13237145	-	GSG1	NA	NA	TRANS	NA	NA	1.14735764494e-06	-4.95894386329	-0.0291862219293	0.00588557215689
ILMN_1651705	cg26196087	11	34492914	34492963	+	CAT	NA	NA	TRANS	NA	NA	7.34896942035e-06	-4.55760246315	-0.0764453909132	0.0167731590307
ILMN_1651705	cg04315923	11	34492914	34492963	+	CAT	NA	NA	TRANS	NA	NA	9.72265589434e-06	-4.4946526862	-0.0798954871747	0.0177756753976
ILMN_1651705	cg12213680	11	34492914	34492963	+	CAT	NA	NA	TRANS	NA	NA	7.05744054003e-06	-4.56664837023	-0.0852454084644	0.0186669525554
ILMN_1651705	cg18650626	11	34492914	34492963	+	CAT	NA	NA	TRANS	NA	NA	4.64617974638e-06	-4.65924708114	-0.0844337969176	0.0181217684848
ILMN_1651705	cg04290133	11	34492914	34492963	+	CAT	NA	NA	TRANS	NA	NA	7.74815452903e-06	-4.54575991113	-0.0781271284521	0.0171868136416
ILMN_1651705	cg03131767	11	34492914	34492963	+	CAT	NA	NA	TRANS	NA	NA	3.50527491993e-07	-5.20223700712	-0.0947217635479	0.0182078908397
ILMN_1651705	cg07970948	11	34492914	34492963	+	CAT	NA	NA	TRANS	NA	NA	5.27911111986e-07	-5.11924853222	-0.0950564082619	0.0185684300466
ILMN_1651705	cg10704177	11	34492914	34492963	+	CAT	NA	NA	TRANS	NA	NA	7.23226659617e-06	-4.56118154532	-0.0821498309033	0.0180106470411
ILMN_1651705	cg26547058	11	34492914	34492963	+	CAT	NA	NA	TRANS	NA	NA	1.19180482007e-06	-4.95099044912	-0.087422039237	0.0176574849286
ILMN_1651705	cg11014921	11	34492914	34492963	+	CAT	NA	NA	TRANS	NA	NA	6.27216375239e-06	-4.59292881672	-0.080476143325	0.0175217484391
ILMN_1651705	cg24343524	11	34492914	34492963	+	CAT	NA	NA	TRANS	NA	NA	1.6998961921e-06	-4.87618751755	-0.0847203230852	0.0173742955496
ILMN_1651705	cg04464122	11	34492914	34492963	+	CAT	NA	-2636	Closest DS gene	NA	NA	9.49651383506e-08	-5.46027415473	-0.0985870519092	0.0180553300284
ILMN_1651705	cg23144852	11	34492914	34492963	+	CAT	NA	NA	TRANS	NA	NA	3.54726246709e-06	-4.71825221344	-0.0847731190853	0.017967059676
ILMN_1651705	cg02803925	11	34492914	34492963	+	CAT	NA	NA	TRANS	NA	NA	9.27774064129e-06	-4.5052363482	-0.076754595635	0.0170367522817
ILMN_1651719	cg13871588	16	84087750	84087799	-	MBTPS1	NA	NA	TRANS	NA	NA	6.17977579562e-06	4.59622635729	0.027914303856	0.00607330920761
ILMN_1651719	cg09761506	16	84087750	84087799	-	MBTPS1	NA	NA	TRANS	NA	NA	5.06823746389e-06	-4.64010915671	-0.0276929612164	0.00596817020487
ILMN_1651769	cg25659288	5	79774014	79774063	+	ZFYVE16	NA	NA	TRANS	NA	NA	8.72769133707e-06	-4.51901586472	-0.0298857973845	0.00661334199285
ILMN_1651769	cg01838863	5	79774014	79774063	+	ZFYVE16	NA	NA	TRANS	NA	NA	4.90842689398e-06	-4.64716866187	-0.0324879643742	0.0069909157033
ILMN_1651769	cg17065772	5	79774014	79774063	+	ZFYVE16	NA	NA	TRANS	NA	NA	6.74953175359e-06	-4.57660104044	-0.0394966155983	0.00863011987484
ILMN_1651769	cg07041681	5	79774014	79774063	+	ZFYVE16	NA	NA	TRANS	NA	NA	3.1494564887e-06	-4.74407299348	-0.0334139501016	0.00704330438159
ILMN_1651769	cg03336586	5	79774014	79774063	+	ZFYVE16	NA	NA	TRANS	NA	NA	2.0426824761e-06	4.83713209861	0.0316220746541	0.00653736015668
ILMN_1651799	cg10333808	12	46752034	46752083	-	SLC38A2	NA	24264511	DISTAL	NA	NA	5.81289634605e-06	-4.60980666136	-0.0448061383101	0.00971974349504
ILMN_1651799	cg17014009	12	46752034	46752083	-	SLC38A2	NA	NA	TRANS	NA	NA	3.76064053279e-07	-5.18805967833	-0.0584300696322	0.0112624127815
ILMN_1651819	cg13943355	7	151818943	151818992	+	GALNT11	NA	NA	TRANS	NA	NA	5.78219640569e-07	5.1006572081	0.045076074097	0.00883730708769
ILMN_1651819	cg11380483	7	151818943	151818992	+	GALNT11	NA	NA	TRANS	NA	NA	1.95389330932e-06	4.84660328125	0.0469378142324	0.00968468255159
ILMN_1651819	cg23945952	7	151818943	151818992	+	GALNT11	NA	NA	TRANS	NA	NA	5.3095938119e-06	4.62984330009	0.037608181977	0.00812299240803
ILMN_1651819	cg09013480	7	151818943	151818992	+	GALNT11	NA	NA	TRANS	NA	NA	5.91839951095e-06	4.60581883656	0.0414241025035	0.00899386275784
ILMN_1651819	cg25848875	7	151818943	151818992	+	GALNT11	NA	NA	TRANS	NA	NA	9.71907390509e-07	4.99355460612	0.0444183535281	0.00889513723826
ILMN_1651819	cg09228988	7	151818943	151818992	+	GALNT11	NA	NA	TRANS	NA	NA	7.81286326289e-06	4.54389561296	0.0435786256378	0.00959058687737
ILMN_1651819	cg21644826	7	151818943	151818992	+	GALNT11	NA	NA	TRANS	NA	NA	4.80414661214e-06	-4.65189540111	-0.0468062174752	0.0100617519181
ILMN_1651819	cg11262093	7	151818943	151818992	+	GALNT11	NA	-976478	DISTAL	NA	NA	1.53331356716e-07	5.36673270307	0.0525839518303	0.00979813132864
ILMN_1651819	cg26415393	7	151818943	151818992	+	GALNT11	NA	3754812	DISTAL	NA	NA	1.28980533719e-06	4.93442172489	0.049014713195	0.00993322336997
ILMN_1651819	cg01734772	7	151818943	151818992	+	GALNT11	NA	-85999094	DISTAL	NA	NA	8.91279545431e-06	4.51428791114	0.0404487351953	0.0089601584993
ILMN_1651819	cg09376352	7	151818943	151818992	+	GALNT11	NA	NA	TRANS	NA	NA	8.5892585358e-06	-4.52261508076	-0.0364731869118	0.00806462328995
ILMN_1651819	cg26248430	7	151818943	151818992	+	GALNT11	NA	NA	TRANS	NA	NA	5.71374521084e-07	5.10309253302	0.0512199851764	0.0100370480929
ILMN_1651819	cg01883427	7	151818943	151818992	+	GALNT11	NA	NA	TRANS	NA	NA	9.07694015629e-09	5.90199777653	0.052189998643	0.00884276826579
ILMN_1651819	cg15559247	7	151818943	151818992	+	GALNT11	NA	-149409066	DISTAL	NA	NA	2.53956575377e-06	4.79051434924	0.0475778576352	0.00993168043486
ILMN_1651819	cg04557423	7	151818943	151818992	+	GALNT11	NA	NA	TRANS	NA	NA	7.87880049651e-06	4.54201111475	0.0393341461109	0.00866007262359
ILMN_1651819	cg05754853	7	151818943	151818992	+	GALNT11	NA	NA	TRANS	NA	NA	8.86758210726e-06	-4.51543399502	-0.0393946835139	0.00872445119503
ILMN_1651819	cg12771165	7	151818943	151818992	+	GALNT11	NA	-16804105	DISTAL	NA	NA	6.0029673688e-08	5.54868172569	0.0489897690669	0.0088290825621
ILMN_1651819	cg08858370	7	151818943	151818992	+	GALNT11	NA	NA	TRANS	NA	NA	9.28599339426e-06	-4.5050356359	-0.0397677625479	0.00882740243628
ILMN_1651819	cg22634916	7	151818943	151818992	+	GALNT11	NA	NA	TRANS	NA	NA	8.81177021599e-06	-4.51685649616	-0.0365700706682	0.00809635433388
ILMN_1651819	cg03178691	7	151818943	151818992	+	GALNT11	NA	NA	TRANS	NA	NA	9.05214296289e-06	4.51079046505	0.0402324082516	0.00891914811014
ILMN_1651819	cg04923441	7	151818943	151818992	+	GALNT11	NA	NA	TRANS	NA	NA	1.5170273517e-06	4.90026142	0.0432714234082	0.00883043162383
ILMN_1651819	cg24950402	7	151818943	151818992	+	GALNT11	NA	NA	TRANS	NA	NA	7.56171264185e-06	4.55121625224	0.0412486973617	0.00906322509754
ILMN_1651828	cg13970259	1	156278876	156278925	-	CCT3	NA	NA	TRANS	NA	NA	1.46512592819e-06	4.90760602139	0.0391170171051	0.00797069221421
ILMN_1651850	cg26544657	19	39923892	39923941	-	RPS16	NA	NA	TRANS	NA	NA	4.80646591393e-06	4.65178920442	0.0303027497129	0.00651421386079
ILMN_1651872	cg00164941	1	11346260	11346309	+	UBIAD1	NA	NA	TRANS	NA	NA	7.5599386016e-06	4.55126878881	0.0352350908844	0.00774181717657
ILMN_1651872	cg00491927	1	11346260	11346309	+	UBIAD1	NA	NA	TRANS	NA	NA	4.30159093289e-06	4.67615639625	0.0390437620187	0.00834954152732
ILMN_1651872	cg05478452	1	11346260	11346309	+	UBIAD1	NA	NA	TRANS	NA	NA	7.83971639292e-06	4.54312630864	0.0366117267951	0.00805870766249
ILMN_1651899	cg20330086	7	102782106	102782154	-	RPL19P12	NA	NA	TRANS	NA	NA	7.8464761211e-06	4.54293305071	0.0368185244246	0.00810457121284
ILMN_1651936	cg05200373	12	123893671	123893720	+	KMT5A	NA	NA	TRANS	NA	NA	9.29911520165e-06	-4.50471685731	-0.0326341481323	0.00724443936568
ILMN_1651936	cg10711209	12	123893671	123893720	+	KMT5A	NA	NA	TRANS	NA	NA	6.03725383568e-06	4.60140742607	0.0343261223427	0.00745991805641
ILMN_1651936	cg21647780	12	123893671	123893720	+	KMT5A	NA	NA	TRANS	NA	NA	6.87251734705e-06	-4.57257440448	-0.0331686303921	0.00725381972124
ILMN_1651949	cg26807107	1	169822655	169822704	-	SCYL3	NA	NA	TRANS	NA	NA	8.21191298569e-06	-4.53271637155	-0.0307733432374	0.00678916144645
ILMN_1651950	cg11585942	7	65825064	65825113	+	TPST1	NA	NA	TRANS	NA	NA	1.62569419852e-06	-4.88563928491	-0.0586629429334	0.0120072194267
ILMN_1651950	cg19435381	7	65825064	65825113	+	TPST1	NA	NA	TRANS	NA	NA	4.81724831875e-06	4.6512961439	0.0619919725552	0.0133278919762
ILMN_1651950	cg14408059	7	65825064	65825113	+	TPST1	NA	NA	TRANS	NA	NA	1.01807351052e-07	-5.44676760715	-0.0662717285346	0.0121671665315
ILMN_1651964	cg01324343	3	183701661	183701710	-	ABCC5	NA	0	Promoter	NA	NA	1.37208055825e-19	-9.66890413637	-0.0684897852177	0.00708351062868
ILMN_1651964	cg05044414	3	183701661	183701710	-	ABCC5	NA	0	Promoter	NA	NA	3.02923806136e-11	-6.88449718008	-0.0529805506089	0.00769563110029
ILMN_1651964	cg15721615	3	183701661	183701710	-	ABCC5	NA	NA	TRANS	NA	NA	7.5647152985e-06	-4.55112735831	-0.0363117428969	0.00797862596191
ILMN_1651987	cg25019722	6	37450942	37450991	-	CCDC167	NA	-35910	Mult. Closer/TSS/BTW	LOC100505530	0	2.51175154986e-15	-8.31945892727	-0.0945575145402	0.0113658250334
ILMN_1651987	cg18391972	6	37450942	37450991	-	CCDC167	9165	0	IN	NA	NA	6.23419949844e-09	-5.97035735271	-0.0621980769356	0.0104178147573
ILMN_1651987	cg16332927	6	37450942	37450991	-	CCDC167	6350	0	IN	NA	NA	1.89587889881e-27	-11.9346981081	-0.116387886608	0.00975205954554
ILMN_1651987	cg00885461	6	37450942	37450991	-	CCDC167	NA	0	Promoter	NA	NA	6.18916373329e-06	-4.59588912453	-0.0506257491709	0.0110154418001
ILMN_1651987	cg08126542	6	37450942	37450991	-	CCDC167	NA	-36418	Mult. Closer/TSS/BTW	LOC100505530	62	3.81335823531e-17	-8.90964427126	-0.100240458903	0.0112507812715
ILMN_1651987	cg15645685	6	37450942	37450991	-	CCDC167	NA	NA	TRANS	NA	NA	8.37846207764e-06	4.5282041532	0.0491409056064	0.010852184209
ILMN_1651987	cg22987116	6	37450942	37450991	-	CCDC167	6404	0	IN	NA	NA	1.97883207793e-18	-9.31312195249	-0.0954871214152	0.0102529658585
ILMN_1651987	cg18011099	6	37450942	37450991	-	CCDC167	6447	0	IN	NA	NA	5.87321511559e-11	-6.77578643266	-0.0678966717064	0.0100204857962
ILMN_1651987	cg01843034	6	37450942	37450991	-	CCDC167	NA	-36216	Mult. Closer/TSS/BTW	LOC100505530	0	5.3150172888e-21	-10.0931609951	-0.107987219175	0.0106990485169
ILMN_1651987	cg00456551	6	37450942	37450991	-	CCDC167	NA	NA	TRANS	NA	NA	2.17009648291e-06	4.82421277157	0.0507886296724	0.0105278585496
ILMN_1651987	cg24148817	6	37450942	37450991	-	CCDC167	6667	0	IN	NA	NA	5.70000077945e-27	-11.8024221034	-0.116927898929	0.00990711041385
ILMN_1652024	cg15630599	1	100290390	100290435	-	ILMN_1652024	NA	NA	TRANS	NA	NA	8.38058922977e-06	4.52814708239	0.0295768977684	0.00653178821939
ILMN_1652024	cg16531833	5	122951502	122951551	+	CSNK1G3	NA	NA	TRANS	NA	NA	5.77600760953e-06	-4.61121742547	-0.0286216039898	0.0062069517329
ILMN_1652085	cg06489367	2	71375180	71375229	+	MPHOSPH10	NA	NA	TRANS	NA	NA	4.62324468716e-06	4.66033440973	0.0322042027308	0.00691027722465
ILMN_1652085	cg25497399	2	71375180	71375229	+	MPHOSPH10	NA	NA	TRANS	NA	NA	6.01574229283e-06	4.60219962641	0.0326673424363	0.00709820196604
ILMN_1652123	cg18829411	21	40717072	40717110	-	HMGN1	NA	-976	Promoter	NA	NA	2.37621999345e-09	-6.14323563964	-0.0620651548788	0.0101030073596
ILMN_1652128	cg00159873	6	70386341	70386390	-	LMBRD1	NA	NA	TRANS	NA	NA	4.29415708379e-06	4.676535374	0.035633070083	0.0076195446486
ILMN_1652128	cg24544594	6	70386341	70386390	-	LMBRD1	NA	NA	TRANS	NA	NA	4.86859310518e-06	4.64896270957	0.0326858300398	0.00703077913974
ILMN_1652128	cg08966388	6	70386341	70386390	-	LMBRD1	NA	NA	TRANS	NA	NA	6.60188780871e-06	4.58152919932	0.0331539353757	0.0072364343723
ILMN_1652128	cg04893402	6	70386341	70386390	-	LMBRD1	NA	NA	TRANS	NA	NA	6.24443064252e-06	4.59391374441	0.0341183798026	0.00742686556624
ILMN_1652128	cg16806077	6	70386341	70386390	-	LMBRD1	NA	38872442	DISTAL	NA	NA	2.97954969668e-06	4.75607353159	0.032318377445	0.0067951803584
ILMN_1652128	cg08160128	6	70386341	70386390	-	LMBRD1	NA	NA	TRANS	NA	NA	9.90231824651e-06	4.49051009271	0.0336094656973	0.00748455409373
ILMN_1652128	cg24884820	6	70386341	70386390	-	LMBRD1	NA	NA	TRANS	NA	NA	4.45415687301e-07	5.1538122832	0.0378018724016	0.0073347398633
ILMN_1652128	cg21747652	6	70386341	70386390	-	LMBRD1	NA	NA	TRANS	NA	NA	6.63181179944e-06	4.58052187565	0.0359534514811	0.00784920418614
ILMN_1652163	cg02939078	17	7128844	7128893	-	DVL2	NA	NA	TRANS	NA	NA	6.19455890604e-06	4.595695542	0.0282227737147	0.00614113216525
ILMN_1652185	cg09121680	16	27375892	27375941	+	IL4R	NA	NA	TRANS	NA	NA	4.2747998011e-06	4.67752517982	0.0903117742102	0.0193075976587
ILMN_1652185	cg14963724	16	27375892	27375941	+	IL4R	NA	NA	TRANS	NA	NA	4.27929376604e-06	4.67729500362	0.0727524879063	0.0155543936934
ILMN_1652185	cg15978561	16	27375892	27375941	+	IL4R	NA	NA	TRANS	NA	NA	3.97629756456e-06	4.69336082123	0.0776080785285	0.0165357153402
ILMN_1652185	cg00787726	16	27375892	27375941	+	IL4R	NA	NA	TRANS	NA	NA	1.46837123388e-06	4.90713946508	0.0796081592041	0.0162229257535
ILMN_1652185	cg16696035	16	27375892	27375941	+	IL4R	NA	NA	TRANS	NA	NA	2.23671761108e-08	-5.73539582875	-0.0963797597291	0.0168043780424
ILMN_1652185	cg20541456	16	27375892	27375941	+	IL4R	NA	NA	TRANS	NA	NA	5.53184060292e-08	5.56432175768	0.0937019485373	0.0168397789736
ILMN_1652185	cg00760938	16	27375892	27375941	+	IL4R	NA	NA	TRANS	NA	NA	8.29538450428e-07	-5.02641188684	-0.0890501601546	0.0177164470719
ILMN_1652185	cg24947456	16	27375892	27375941	+	IL4R	NA	NA	TRANS	NA	NA	1.23457968186e-06	4.94360250709	0.0847420622102	0.0171417629327
ILMN_1652185	cg20979153	16	27375892	27375941	+	IL4R	NA	NA	TRANS	NA	NA	1.43682092162e-08	5.81760617721	0.0872556368603	0.0149985465159
ILMN_1652185	cg17092523	16	27375892	27375941	+	IL4R	NA	NA	TRANS	NA	NA	9.65378363242e-06	4.49626022548	0.0705678775803	0.0156947939046
ILMN_1652185	cg17634650	16	27375892	27375941	+	IL4R	NA	NA	TRANS	NA	NA	2.58347118367e-06	-4.78682904218	-0.0758310295046	0.0158415996971
ILMN_1652185	cg03382805	16	27375892	27375941	+	IL4R	NA	NA	TRANS	NA	NA	4.88379045269e-07	-5.13510398549	-0.0963750534093	0.0187678874043
ILMN_1652185	cg25096107	16	27375892	27375941	+	IL4R	NA	NA	TRANS	NA	NA	8.99482345929e-09	-5.90365843919	-0.108558599209	0.0183883604254
ILMN_1652185	cg23144473	16	27375892	27375941	+	IL4R	NA	NA	TRANS	NA	NA	9.53687120615e-06	4.49901443355	0.0681929331838	0.0151573048255
ILMN_1652185	cg21248060	16	27375892	27375941	+	IL4R	NA	NA	TRANS	NA	NA	1.50020948942e-08	-5.80962579733	-0.12229255317	0.0210499879745
ILMN_1652185	cg05254518	16	27375892	27375941	+	IL4R	NA	NA	TRANS	NA	NA	5.81909269429e-06	4.60957053449	0.0676843201563	0.0146834330118
ILMN_1652185	cg00860712	16	27375892	27375941	+	IL4R	NA	NA	TRANS	NA	NA	2.86877459628e-06	4.76425813542	0.0742187042418	0.0155782289985
ILMN_1652185	cg17768768	16	27375892	27375941	+	IL4R	NA	NA	TRANS	NA	NA	4.96096237313e-11	-6.80361956494	-0.132827778622	0.0195231049229
ILMN_1652185	cg25518868	16	27375892	27375941	+	IL4R	NA	NA	TRANS	NA	NA	1.01749906967e-08	5.88110026686	0.0983962688402	0.0167309286316
ILMN_1652185	cg04978343	16	27375892	27375941	+	IL4R	NA	NA	TRANS	NA	NA	3.0587828923e-07	5.22962116334	0.107988668766	0.0206494247659
ILMN_1652185	cg15507690	16	27375892	27375941	+	IL4R	NA	NA	TRANS	NA	NA	5.28414415654e-06	4.63090436745	0.068075005062	0.0147001535036
ILMN_1652185	cg00827581	16	27375892	27375941	+	IL4R	NA	NA	TRANS	NA	NA	3.1752384713e-06	-4.74230675517	-0.0853961411625	0.018007300154
ILMN_1652185	cg20732076	16	27375892	27375941	+	IL4R	NA	NA	TRANS	NA	NA	2.815127964e-09	6.1131209975	0.0989706641004	0.016189874884
ILMN_1652185	cg22164891	16	27375892	27375941	+	IL4R	NA	NA	TRANS	NA	NA	5.11330718394e-08	5.57934454179	0.0859063828258	0.0153972177524
ILMN_1652185	cg01598421	16	27375892	27375941	+	IL4R	NA	NA	TRANS	NA	NA	2.34946006654e-08	-5.72620579015	-0.106463491603	0.0185923271892
ILMN_1652185	cg05484949	16	27375892	27375941	+	IL4R	NA	NA	TRANS	NA	NA	9.69839399483e-10	-6.30066992758	-0.117127267035	0.0185896529069
ILMN_1652185	cg16411445	16	27375892	27375941	+	IL4R	NA	NA	TRANS	NA	NA	1.3935500619e-06	-4.91815816277	-0.101901919744	0.0207195288096
ILMN_1652185	cg16586807	16	27375892	27375941	+	IL4R	NA	NA	TRANS	NA	NA	3.41569792204e-06	-4.72646876021	-0.0794803128988	0.0168160030101
ILMN_1652185	cg06603309	16	27375892	27375941	+	IL4R	NA	NA	TRANS	NA	NA	4.22225408406e-09	-6.04064696934	-0.112522785913	0.018627605037
ILMN_1652185	cg09201499	16	27375892	27375941	+	IL4R	NA	61462014	DISTAL	NA	NA	5.84269293611e-09	-5.98209931085	-0.0995058978509	0.0166339428151
ILMN_1652185	cg07503211	16	27375892	27375941	+	IL4R	NA	NA	TRANS	NA	NA	1.35040002724e-06	-4.92477558234	-0.0832507946621	0.0169044849395
ILMN_1652185	cg02212339	16	27375892	27375941	+	IL4R	NA	NA	TRANS	NA	NA	5.85246980275e-07	-5.0981859291	-0.100019842384	0.0196187121801
ILMN_1652185	cg05903736	16	27375892	27375941	+	IL4R	NA	NA	TRANS	NA	NA	8.41670579331e-06	4.52718020357	0.0774325887416	0.017103933411
ILMN_1652185	cg13781758	16	27375892	27375941	+	IL4R	NA	NA	TRANS	NA	NA	1.29947042615e-06	-4.93285414868	-0.0848143914917	0.0171937764498
ILMN_1652185	cg19486804	16	27375892	27375941	+	IL4R	NA	NA	TRANS	NA	NA	6.68948398252e-07	-5.07077680372	-0.0791143602731	0.0156020198355
ILMN_1652185	cg07240557	16	27375892	27375941	+	IL4R	NA	NA	TRANS	NA	NA	6.48460233737e-06	4.58552012113	0.0752083442832	0.0164012679688
ILMN_1652185	cg13064571	16	27375892	27375941	+	IL4R	NA	NA	TRANS	NA	NA	1.10458923196e-06	4.96688320915	0.0840108622252	0.0169142012581
ILMN_1652185	cg05468843	16	27375892	27375941	+	IL4R	NA	NA	TRANS	NA	NA	5.76722210075e-07	5.10118756207	0.0762667493196	0.0149507832033
ILMN_1652185	cg13918228	16	27375892	27375941	+	IL4R	NA	NA	TRANS	NA	NA	1.64043403247e-07	-5.35344589321	-0.0833417302231	0.0155678663585
ILMN_1652198	cg23220823	7	45067300	45067349	+	CCM2	NA	0	Promoter	NA	NA	4.96648554244e-07	5.13168689991	0.0701343120222	0.0136669117563
ILMN_1652198	cg12573849	7	45067300	45067349	+	CCM2	NA	NA	TRANS	NA	NA	7.83160601307e-06	-4.54335839248	-0.0584463994899	0.0128641402331
ILMN_1652198	cg18500300	7	45067300	45067349	+	CCM2	NA	12130	Mult. Closer/TSS/BTW	NACAD	0	1.42671707436e-06	-4.91320493391	-0.0606488704772	0.0123440547042
ILMN_1652199	cg18314424	2	90077794	90077825	+	IGKV3D-20	NA	NA	TRANS	NA	NA	9.81542316002e-06	4.49250460323	0.154964288255	0.0344939631545
ILMN_1652223	cg17831269	7	134870359	134870408	-	WDR91	NA	NA	TRANS	NA	NA	7.5590069798e-06	4.55129638267	0.0335769188346	0.00737744062602
ILMN_1652237	cg03273952	21	37518627	37518676	+	CBR3	NA	NA	TRANS	NA	NA	7.58365791553e-06	4.5505673405	0.045446898176	0.00998708397777
ILMN_1652237	cg09914182	21	37518627	37518676	+	CBR3	NA	NA	TRANS	NA	NA	3.61666408957e-06	4.71403543611	0.0463310858269	0.00982832786365
ILMN_1652237	cg10427864	21	37518627	37518676	+	CBR3	NA	NA	TRANS	NA	NA	1.62980150936e-06	4.88510531046	0.0484416698092	0.00991619765196
ILMN_1652280	cg17583256	8	124553139	124553184	-	FBXO32	NA	NA	TRANS	NA	NA	5.26929282052e-06	4.63152583477	0.0334012417874	0.00721171444982
ILMN_1652280	cg24065690	8	124553139	124553184	-	FBXO32	NA	NA	TRANS	NA	NA	5.89661690267e-06	4.60663654855	0.0316670437926	0.00687422232226
ILMN_1652280	cg13570656	8	124553139	124553184	-	FBXO32	NA	NA	TRANS	NA	NA	6.15168249532e-06	4.59723847268	0.0339400154134	0.00738269628934
ILMN_1652280	cg17074807	8	124553139	124553184	-	FBXO32	NA	NA	TRANS	NA	NA	2.20204941949e-06	4.8210877289	0.0359197770665	0.00745055454004
ILMN_1652280	cg15024841	8	124553139	124553184	-	FBXO32	NA	NA	TRANS	NA	NA	5.34040174295e-06	4.62856535728	0.032847782059	0.00709675234623
ILMN_1652280	cg13022129	8	124553139	124553184	-	FBXO32	NA	NA	TRANS	NA	NA	7.49787631739e-06	4.55311420019	0.0334451311958	0.00734555069899
ILMN_1652280	cg15919924	8	124553139	124553184	-	FBXO32	NA	NA	TRANS	NA	NA	4.67738101529e-06	4.65777612376	0.0329089282335	0.00706537355147
ILMN_1652280	cg07664027	8	124553139	124553184	-	FBXO32	NA	NA	TRANS	NA	NA	1.97044939235e-06	4.84480614499	0.0359962741164	0.00742986882016
ILMN_1652280	cg03653962	8	124553139	124553184	-	FBXO32	NA	NA	TRANS	NA	NA	6.98510210721e-06	4.56894855208	0.0321391868566	0.00703426324247
ILMN_1652280	cg02626657	8	124553139	124553184	-	FBXO32	NA	NA	TRANS	NA	NA	8.12272194239e-06	4.53516903658	0.0325672462011	0.00718104351535
ILMN_1652280	cg15484514	8	124553139	124553184	-	FBXO32	NA	NA	TRANS	NA	NA	4.17985950487e-06	4.68244316004	0.03386134716	0.00723155540871
ILMN_1652280	cg18633340	8	124553139	124553184	-	FBXO32	NA	NA	TRANS	NA	NA	2.16049647807e-06	4.82516034152	0.0343587652085	0.00712075097542
ILMN_1652280	cg05900883	8	124553139	124553184	-	FBXO32	NA	NA	TRANS	NA	NA	1.52227892008e-06	4.8995318393	0.0360943984525	0.00736690762227
ILMN_1652280	cg14294793	8	124553139	124553184	-	FBXO32	NA	NA	TRANS	NA	NA	4.3079017939e-06	4.67583516291	0.034043250106	0.00728067797943
ILMN_1652280	cg01308419	8	124553139	124553184	-	FBXO32	NA	NA	TRANS	NA	NA	4.43386540353e-06	4.66951640726	0.0335692712084	0.00718902521816
ILMN_1652331	cg16612352	16	2663963	2664012	+	LOC652276	NA	NA	TRANS	NA	NA	2.63730336004e-09	-6.12472721631	-0.0484504460845	0.00791062922042
ILMN_1652331	cg21692666	16	2663963	2664012	+	LOC652276	NA	NA	TRANS	NA	NA	8.58196488086e-06	4.52280625492	0.036441377623	0.00805724932024
ILMN_1652331	cg13151210	16	2663963	2664012	+	LOC652276	NA	NA	TRANS	NA	NA	4.03534199802e-09	-6.04877435134	-0.0480894393964	0.00795027828832
ILMN_1652333	cg23925994	17	80685669	80685718	+	FN3KRP	NA	NA	TRANS	NA	NA	4.77732856218e-06	4.65312694782	0.0562723266903	0.0120934432525
ILMN_1652333	cg14947411	17	80685669	80685718	+	FN3KRP	NA	-13633	TSS	RAB40B	-4350	4.02255695736e-06	4.69083329589	0.0585292711603	0.0124773718161
ILMN_1652333	cg12963111	17	80685669	80685718	+	FN3KRP	NA	208058	DISTAL	NA	NA	2.89829367336e-07	5.24042216287	0.0615964515838	0.0117541010379
ILMN_1652333	cg18024904	17	80685669	80685718	+	FN3KRP	3789	0	IN	NA	NA	2.8233153136e-07	5.24566865538	0.0611453620068	0.0116563523211
ILMN_1652371	cg20494576	7	86509662	86509711	-	KIAA1324L	NA	NA	TRANS	NA	NA	7.25486857204e-06	-4.56048406852	-0.0471873282747	0.0103469999162
ILMN_1652371	cg04167811	7	86509662	86509711	-	KIAA1324L	NA	NA	TRANS	NA	NA	5.55188650676e-12	-7.15774744459	-0.070741428455	0.00988319705363
ILMN_1652371	cg09991426	7	86509662	86509711	-	KIAA1324L	NA	NA	TRANS	NA	NA	2.02256137133e-06	-4.83924311533	-0.0501297644016	0.0103590092928
ILMN_1652371	cg10371275	7	86509662	86509711	-	KIAA1324L	NA	NA	TRANS	NA	NA	9.35573156592e-06	-4.50334636238	-0.047359582469	0.0105165311877
ILMN_1652371	cg18813867	7	86509662	86509711	-	KIAA1324L	NA	NA	TRANS	NA	NA	1.15219088839e-07	-5.42267832731	-0.0550217368298	0.0101465979556
ILMN_1652378	cg14304702	1	211032525	211032574	-	IPO8P1	NA	NA	TRANS	NA	NA	4.83470452983e-06	4.65050014868	0.0361299411152	0.00776904418022
ILMN_1652378	cg05844420	1	211032525	211032574	-	IPO8P1	NA	NA	TRANS	NA	NA	1.64602058482e-06	4.88300935624	0.0354746934777	0.00726492433039
ILMN_1652379	cg17733746	3	67425277	67425326	-	SUCLG2	NA	NA	TRANS	NA	NA	7.89440149099e-07	-5.03665506151	-0.0455843455405	0.00905051963729
ILMN_1652394	cg14793596	8	61533303	61533352	+	RAB2A	NA	NA	TRANS	NA	NA	6.30940595159e-06	4.59161274359	0.0357931513433	0.00779533321779
ILMN_1652407	cg18421711	20	45838820	45838869	-	ZMYND8	NA	NA	TRANS	NA	NA	9.05851134347e-06	4.51063186447	0.03048579272	0.00675865236533
ILMN_1652412	cg18640956	16	47699888	47699937	+	PHKB	NA	NA	TRANS	NA	NA	1.24927784509e-06	-4.9411208963	-0.0387017073047	0.00783257647748
ILMN_1652412	cg00471309	16	47699888	47699937	+	PHKB	NA	NA	TRANS	NA	NA	5.0671474586e-06	4.64015657734	0.0436252061455	0.00940166682274
ILMN_1652434	cg17140103	4	75168698	75168747	+	MTHFD2L	NA	NA	TRANS	NA	NA	8.11828781761e-06	4.53529164441	0.0277012338779	0.00610792779161
ILMN_1652459	cg07060383	1	1425520	1425569	+	ATAD3B	NA	NA	TRANS	NA	NA	2.08588889713e-06	4.83266606821	0.0395156109616	0.00817677249035
ILMN_1652459	cg19395289	1	1425520	1425569	+	ATAD3B	NA	NA	TRANS	NA	NA	8.7625462447e-06	4.51811828508	0.03714535872	0.00822142236575
ILMN_1652459	cg17356963	1	1425520	1425569	+	ATAD3B	NA	NA	TRANS	NA	NA	7.88722172511e-06	4.54177152616	0.0370042480888	0.00814753623685
ILMN_1652512	cg18271969	21	43305265	43305314	-	C2CD2	NA	NA	TRANS	NA	NA	8.00458311072e-06	-4.53845785989	-0.0403280185355	0.00888584179484
ILMN_1652512	cg22102703	21	43305265	43305314	-	C2CD2	27715	0	IN	NA	NA	3.20966714214e-12	-7.24445589399	-0.0644686851257	0.00889903756323
ILMN_1652512	cg08009711	21	43305265	43305314	-	C2CD2	27815	0	IN	NA	NA	3.03932185853e-11	-6.8839545577	-0.0613331559962	0.00890958176469
ILMN_1652525	cg21384492	9	129269116	129269165	+	MVB12B	NA	NA	TRANS	NA	NA	8.12065688927e-06	4.53522612929	0.0458942806102	0.0101195131845
ILMN_1652525	cg18193482	9	129269116	129269165	+	MVB12B	NA	NA	TRANS	NA	NA	2.284975989e-06	-4.81317708863	-0.0504393376378	0.0104794269376
ILMN_1652525	cg00311371	9	129269116	129269165	+	MVB12B	NA	NA	TRANS	NA	NA	7.57856834438e-07	-5.04508395959	-0.0415557792357	0.00823688556396
ILMN_1652525	cg13642249	9	129269116	129269165	+	MVB12B	NA	-95767380	DISTAL	NA	NA	5.58134561427e-06	-4.61880860635	-0.0376551989876	0.00815257833715
ILMN_1652580	cg13065262	19	50920313	50920356	+	POLD1	NA	NA	TRANS	NA	NA	2.03325100348e-06	4.83811909633	0.0349142046911	0.0072164830993
ILMN_1652580	cg07232711	19	50920313	50920356	+	POLD1	NA	NA	TRANS	NA	NA	3.70446365418e-06	-4.70881110823	-0.0374583807809	0.00795495506613
ILMN_1652631	cg17963548	9	36163798	36163847	+	GLIPR2	NA	NA	TRANS	NA	NA	4.01212769824e-07	5.17498206754	0.0340928307031	0.00658800943813
ILMN_1652631	cg14393566	9	36163798	36163847	+	GLIPR2	NA	NA	TRANS	NA	NA	2.20644599357e-06	4.82066116581	0.0327131324347	0.00678602608843
ILMN_1652631	cg06671996	9	36163798	36163847	+	GLIPR2	NA	NA	TRANS	NA	NA	8.94686906983e-07	5.01074941271	0.0326831826569	0.0065226136781
ILMN_1652631	cg02384857	9	36163798	36163847	+	GLIPR2	NA	NA	TRANS	NA	NA	3.14906167431e-07	-5.22378454263	-0.0358835927645	0.00686927120972
ILMN_1652631	cg05186509	9	36163798	36163847	+	GLIPR2	NA	NA	TRANS	NA	NA	6.01954582857e-07	5.09242392525	0.0328998441219	0.00646054700174
ILMN_1652631	cg08942269	9	36163798	36163847	+	GLIPR2	NA	NA	TRANS	NA	NA	5.25615651162e-06	4.63207694112	0.0305643787917	0.00659841776815
ILMN_1652631	cg25169338	9	36163798	36163847	+	GLIPR2	NA	NA	TRANS	NA	NA	5.76696073589e-08	5.55636093742	0.0363874085572	0.00654878417134
ILMN_1652631	cg10443159	9	36163798	36163847	+	GLIPR2	NA	NA	TRANS	NA	NA	7.18980929087e-09	5.94447713649	0.0385427948789	0.00648379899425
ILMN_1652631	cg00753714	9	36163798	36163847	+	GLIPR2	NA	NA	TRANS	NA	NA	1.52750915126e-07	5.36747818157	0.0346148816245	0.00644900276323
ILMN_1652631	cg17853051	9	36163798	36163847	+	GLIPR2	NA	NA	TRANS	NA	NA	1.18365766453e-07	5.41742250443	0.0363455989754	0.00670902056203
ILMN_1652631	cg16955498	9	36163798	36163847	+	GLIPR2	NA	NA	TRANS	NA	NA	3.37946790277e-07	5.20959408114	0.0351384721696	0.00674495394888
ILMN_1652631	cg01076485	9	36163798	36163847	+	GLIPR2	NA	NA	TRANS	NA	NA	3.0151139756e-06	4.75350798552	0.0315471181083	0.00663659726761
ILMN_1652631	cg03232620	9	36163798	36163847	+	GLIPR2	NA	NA	TRANS	NA	NA	8.43618436671e-06	-4.52666039386	-0.0321227407564	0.00709634431599
ILMN_1652631	cg08919372	9	36163798	36163847	+	GLIPR2	NA	NA	TRANS	NA	NA	2.29139840835e-06	4.81257604037	0.0313425860387	0.00651264224727
ILMN_1652647	cg12595349	2	99193450	99193494	+	INPP4A	NA	NA	TRANS	NA	NA	6.67395385481e-06	4.57911064145	0.0292821852974	0.00639473198842
ILMN_1652647	cg01309945	2	99193450	99193494	+	INPP4A	NA	NA	TRANS	NA	NA	6.2011274999e-06	4.59546007498	0.0267918822141	0.0058300761571
ILMN_1652647	cg09364211	2	99193450	99193494	+	INPP4A	NA	NA	TRANS	NA	NA	5.11429288468e-07	5.12571435625	0.0317170791154	0.00618783586266
ILMN_1652722	cg06007645	14	104378793	104378842	-	C14orf2	NA	NA	TRANS	NA	NA	2.30395112625e-07	-5.2862220368	-0.0396295675112	0.00749676559843
ILMN_1652722	cg13224758	14	104378793	104378842	-	C14orf2	NA	NA	TRANS	NA	NA	4.52552635271e-08	-5.60260047141	-0.0407323081759	0.00727025037458
ILMN_1652722	cg10867816	14	104378793	104378842	-	C14orf2	NA	NA	TRANS	NA	NA	4.68008774806e-06	-4.6576489626	-0.0335615923614	0.00720569382341
ILMN_1652722	cg26186132	14	104378793	104378842	-	C14orf2	NA	NA	TRANS	NA	NA	1.3249619269e-06	-4.92877312111	-0.0333106752472	0.006758411156
ILMN_1652722	cg05564293	14	104378793	104378842	-	C14orf2	NA	NA	TRANS	NA	NA	2.38871984547e-07	-5.2790318568	-0.0355615351065	0.00673637440939
ILMN_1652722	cg26110562	14	104378793	104378842	-	C14orf2	NA	NA	TRANS	NA	NA	3.9721143693e-09	-6.05160717494	-0.0427774130448	0.00706876897462
ILMN_1652722	cg17840363	14	104378793	104378842	-	C14orf2	NA	NA	TRANS	NA	NA	2.5506187067e-07	-5.26596239104	-0.0362714243468	0.00688790037858
ILMN_1652722	cg21751406	14	104378793	104378842	-	C14orf2	NA	NA	TRANS	NA	NA	1.16113895925e-06	-4.95644642283	-0.0334104419629	0.00674080563224
ILMN_1652722	cg04248373	14	104378793	104378842	-	C14orf2	NA	NA	TRANS	NA	NA	7.5785099394e-07	-5.04508554951	-0.0371504707572	0.0073636949052
ILMN_1652722	cg03787899	14	104378793	104378842	-	C14orf2	NA	NA	TRANS	NA	NA	6.11305555257e-06	-4.59863736206	-0.0330872457776	0.00719501086356
ILMN_1652722	cg21659346	14	104378793	104378842	-	C14orf2	NA	NA	TRANS	NA	NA	3.64361902483e-06	-4.71241866161	-0.0325761302821	0.00691282600749
ILMN_1652722	cg20757508	14	104378793	104378842	-	C14orf2	NA	NA	TRANS	NA	NA	1.19626505857e-06	-4.95020822381	-0.0337303781178	0.00681393117073
ILMN_1652722	cg05604800	14	104378793	104378842	-	C14orf2	NA	NA	TRANS	NA	NA	7.28184159995e-08	-5.51158983383	-0.0361529897134	0.0065594485082
ILMN_1652722	cg25196715	14	104378793	104378842	-	C14orf2	NA	NA	TRANS	NA	NA	8.68228581469e-06	-4.52019031832	-0.0338840359776	0.00749615250498
ILMN_1652722	cg22900115	14	104378793	104378842	-	C14orf2	NA	NA	TRANS	NA	NA	3.16878932305e-06	-4.74274726533	-0.0374788917779	0.0079023590508
ILMN_1652722	cg05619586	14	104378793	104378842	-	C14orf2	NA	NA	TRANS	NA	NA	8.48481981419e-07	-5.02173829424	-0.0364207735044	0.00725262277131
ILMN_1652722	cg18792992	14	104378793	104378842	-	C14orf2	NA	NA	TRANS	NA	NA	3.60560455417e-06	-4.71470215454	-0.0322381376395	0.00683778881101
ILMN_1652722	cg12171221	14	104378793	104378842	-	C14orf2	NA	NA	TRANS	NA	NA	8.22806650248e-06	-4.53227490366	-0.0336327171887	0.00742071429991
ILMN_1652722	cg09703114	14	104378793	104378842	-	C14orf2	NA	NA	TRANS	NA	NA	2.44439244442e-06	-4.79871857327	-0.0364437369831	0.00759447265486
ILMN_1652722	cg25631688	14	104378793	104378842	-	C14orf2	NA	NA	TRANS	NA	NA	7.37187886495e-07	-5.05078611561	-0.0343437894549	0.00679969190315
ILMN_1652722	cg01759986	14	104378793	104378842	-	C14orf2	NA	NA	TRANS	NA	NA	3.80265867511e-06	-4.70310765749	-0.0326941562051	0.00695160701945
ILMN_1652722	cg12392429	14	104378793	104378842	-	C14orf2	NA	NA	TRANS	NA	NA	7.1145282032e-07	-5.05810620952	-0.0354148359402	0.00700159990187
ILMN_1652722	cg01610522	14	104378793	104378842	-	C14orf2	NA	NA	TRANS	NA	NA	7.85409407724e-06	-4.54271544795	-0.0320705010839	0.00705976446277
ILMN_1652722	cg22615255	14	104378793	104378842	-	C14orf2	NA	NA	TRANS	NA	NA	2.57040268489e-07	-5.26442084582	-0.0371519558599	0.00705717816794
ILMN_1652722	cg25191332	14	104378793	104378842	-	C14orf2	NA	NA	TRANS	NA	NA	2.39917185684e-06	-4.80272528738	-0.0406391308402	0.0084616813181
ILMN_1652722	cg01748414	14	104378793	104378842	-	C14orf2	NA	NA	TRANS	NA	NA	3.87529918178e-07	-5.18199533898	-0.0384992465419	0.00742942515835
ILMN_1652722	cg23953290	14	104378793	104378842	-	C14orf2	NA	NA	TRANS	NA	NA	2.92189469557e-07	-5.23879794243	-0.0365703889119	0.00698068322424
ILMN_1652722	cg13076468	14	104378793	104378842	-	C14orf2	NA	29249917	DISTAL	NA	NA	2.31419997791e-06	-4.81045518156	-0.0325964407403	0.0067761655623
ILMN_1652722	cg06658637	14	104378793	104378842	-	C14orf2	NA	NA	TRANS	NA	NA	1.41882263684e-07	-5.38197013642	-0.0362907664888	0.00674302635818
ILMN_1652722	cg00108938	14	104378793	104378842	-	C14orf2	NA	NA	TRANS	NA	NA	7.44065980345e-06	4.55482856984	0.0350970487275	0.00770545986293
ILMN_1652722	cg18167160	14	104378793	104378842	-	C14orf2	NA	NA	TRANS	NA	NA	1.08497916302e-06	-4.97062342059	-0.0343934172779	0.00691933674466
ILMN_1652749	cg07069934	19	42751969	42752018	-	ERF	NA	NA	TRANS	NA	NA	7.99510763819e-06	4.5387236599	0.0555044324332	0.0122290838994
ILMN_1652749	cg13550410	19	42751969	42752018	-	ERF	NA	NA	TRANS	NA	NA	5.65612628982e-06	4.61586272488	0.0655988474917	0.0142116114368
ILMN_1652749	cg27008565	19	42751969	42752018	-	ERF	NA	NA	TRANS	NA	NA	7.26140505846e-06	4.56028274755	0.0527713462394	0.0115719461184
ILMN_1652749	cg14124415	19	42751969	42752018	-	ERF	NA	NA	TRANS	NA	NA	3.48719035198e-06	4.72196680305	0.0618324470789	0.0130946382425
ILMN_1652749	cg03575373	19	42751969	42752018	-	ERF	NA	NA	TRANS	NA	NA	2.21149736304e-06	-4.8201720845	-0.0354163277536	0.00734752351839
ILMN_1652749	cg21115723	19	42751969	42752018	-	ERF	NA	NA	TRANS	NA	NA	9.17506306291e-06	4.50774796512	0.0407094048998	0.00903098514266
ILMN_1652749	cg13606287	19	42751969	42752018	-	ERF	NA	NA	TRANS	NA	NA	5.93793356151e-06	4.60508799202	0.0606454106545	0.0131692186468
ILMN_1652749	cg26341831	19	42751969	42752018	-	ERF	NA	NA	TRANS	NA	NA	4.5869316738e-06	4.6620666357	0.0665948264497	0.0142844003858
ILMN_1652749	cg24612198	19	42751969	42752018	-	ERF	NA	NA	TRANS	NA	NA	5.58192686898e-06	4.6187855626	0.0644065689668	0.0139444813131
ILMN_1652753	cg27582986	11	73638381	73638430	+	PAAF1	NA	NA	TRANS	NA	NA	8.15328940706e-06	-4.53432556137	-0.0290178880355	0.00639960400787
ILMN_1652753	cg26776957	11	73638381	73638430	+	PAAF1	NA	-230560	DISTAL	NA	NA	7.82982822603e-06	-4.54340929587	-0.028974800833	0.00637732569225
ILMN_1652754	cg06994090	19	44111631	44111680	-	ZNF428	NA	NA	TRANS	NA	NA	7.34192328862e-06	-4.55781700217	-0.0388147499546	0.00851608345315
ILMN_1652762	cg24345062	22	21805532	21805581	+	HIC2	NA	NA	TRANS	NA	NA	6.72398923097e-06	-4.57744615769	-0.0315713052561	0.00689714399002
ILMN_1652762	cg20387387	22	21805532	21805581	+	HIC2	NA	NA	TRANS	NA	NA	9.52528382379e-06	-4.49928917024	-0.0310973324953	0.00691161010521
ILMN_1652762	cg09555118	22	21805532	21805581	+	HIC2	NA	NA	TRANS	NA	NA	5.90490903728e-06	-4.60632492268	-0.0275588279283	0.0059828232682
ILMN_1652762	cg01240047	22	21805532	21805581	+	HIC2	NA	NA	TRANS	NA	NA	8.25293264125e-06	-4.53159694801	-0.0248753359363	0.00548930900555
ILMN_1652777	cg24668618	11	65089690	65089739	+	CDC42EP2	NA	NA	TRANS	NA	NA	8.97078492829e-06	4.51282611586	0.052511473541	0.0116360507125
ILMN_1652790	cg01252672	2	201724885	201724934	-	CLK1	NA	NA	TRANS	NA	NA	4.64159914304e-06	-4.65946382962	-0.0344358792156	0.00739052399048
ILMN_1652790	cg16293817	2	201724885	201724934	-	CLK1	NA	NA	TRANS	NA	NA	1.14742965197e-06	-4.95893073902	-0.0356910942463	0.0071973367092
ILMN_1652790	cg01601155	2	201724885	201724934	-	CLK1	NA	NA	TRANS	NA	NA	7.26767863134e-06	-4.56008968788	-0.0337496038773	0.00740108335303
ILMN_1652825	cg23786205	11	117871780	117871829	+	IL10RA	NA	NA	TRANS	NA	NA	9.48730034892e-06	-4.50019201236	-0.0570060161265	0.0126674630704
ILMN_1652825	cg22583147	11	117871780	117871829	+	IL10RA	NA	NA	TRANS	NA	NA	9.80791795099e-06	-4.49267766507	-0.0534622283065	0.0118998584568
ILMN_1652825	cg24487489	11	117871780	117871829	+	IL10RA	NA	NA	TRANS	NA	NA	6.6786269857e-06	-4.57895467758	-0.0528114075357	0.0115335073733
ILMN_1652825	cg16651768	11	117871780	117871829	+	IL10RA	NA	NA	TRANS	NA	NA	4.72805577164e-06	-4.65540710854	-0.0594197420547	0.0127635973975
ILMN_1652825	cg21073212	11	117871780	117871829	+	IL10RA	NA	NA	TRANS	NA	NA	6.09322288479e-06	-4.59935891475	-0.0471804918773	0.0102580582972
ILMN_1652825	cg01406381	11	117871780	117871829	+	IL10RA	NA	NA	TRANS	NA	NA	2.52012830475e-06	-4.7921655394	-0.0565236620807	0.0117950145119
ILMN_1652825	cg09650907	11	117871780	117871829	+	IL10RA	NA	NA	TRANS	NA	NA	2.13547711422e-06	-4.82764910287	-0.0520524224228	0.0107821470272
ILMN_1652825	cg27400216	11	117871780	117871829	+	IL10RA	NA	NA	TRANS	NA	NA	6.76585699349e-07	-5.06844371073	-0.0586051155074	0.0115627436847
ILMN_1652825	cg19178479	11	117871780	117871829	+	IL10RA	NA	NA	TRANS	NA	NA	4.62427132498e-07	5.14620385896	0.0666519713081	0.0129516772236
ILMN_1652825	cg23723818	11	117871780	117871829	+	IL10RA	NA	NA	TRANS	NA	NA	2.90794682035e-06	-4.76132961877	-0.0462584377579	0.0097154453612
ILMN_1652825	cg20780180	11	117871780	117871829	+	IL10RA	NA	NA	TRANS	NA	NA	9.03861480932e-06	-4.51112773108	-0.0560292008551	0.0124202204405
ILMN_1652825	cg11680590	11	117871780	117871829	+	IL10RA	NA	NA	TRANS	NA	NA	8.55883993362e-06	-4.5234134165	-0.049789205699	0.011006998723
ILMN_1652825	cg05468458	11	117871780	117871829	+	IL10RA	NA	NA	TRANS	NA	NA	4.51114305837e-06	-4.66572487467	-0.046534067363	0.00997359866108
ILMN_1652825	cg22169990	11	117871780	117871829	+	IL10RA	NA	NA	TRANS	NA	NA	3.64036491394e-06	4.71261323271	0.0648068340757	0.0137517829016
ILMN_1652825	cg01761256	11	117871780	117871829	+	IL10RA	NA	NA	TRANS	NA	NA	4.80093832781e-06	-4.65204238408	-0.0563427574841	0.0121114024406
ILMN_1652825	cg12431087	11	117871780	117871829	+	IL10RA	NA	NA	TRANS	NA	NA	5.59227867888e-06	4.61837555277	0.0639776417357	0.0138528452277
ILMN_1652825	cg04131610	11	117871780	117871829	+	IL10RA	NA	NA	TRANS	NA	NA	2.56483600633e-07	-5.26485342782	-0.0647589670035	0.0123002411921
ILMN_1652825	cg12646452	11	117871780	117871829	+	IL10RA	NA	NA	TRANS	NA	NA	3.45163428721e-06	-4.72419457888	-0.0597698296486	0.0126518560255
ILMN_1652825	cg05046721	11	117871780	117871829	+	IL10RA	NA	NA	TRANS	NA	NA	7.86812778385e-06	-4.54231511293	-0.0473366227813	0.0104212547136
ILMN_1652825	cg14793844	11	117871780	117871829	+	IL10RA	NA	NA	TRANS	NA	NA	5.88900734337e-06	-4.6069228936	-0.0551376058344	0.0119684238499
ILMN_1652825	cg23318703	11	117871780	117871829	+	IL10RA	NA	NA	TRANS	NA	NA	8.97567976192e-06	-4.51270314266	-0.0572804270627	0.0126931520315
ILMN_1652825	cg14161676	11	117871780	117871829	+	IL10RA	NA	NA	TRANS	NA	NA	5.30535257493e-06	-4.63001978897	-0.0488190264851	0.0105440211295
ILMN_1652825	cg14241836	11	117871780	117871829	+	IL10RA	NA	NA	TRANS	NA	NA	7.15494894046e-06	-4.56358343755	-0.0499428577687	0.0109437810116
ILMN_1652825	cg00598394	11	117871780	117871829	+	IL10RA	NA	NA	TRANS	NA	NA	6.97944861829e-06	-4.56912928206	-0.0540173629736	0.0118222443794
ILMN_1652825	cg02102872	11	117871780	117871829	+	IL10RA	NA	NA	TRANS	NA	NA	9.26872423055e-06	-4.50545582913	-0.0537003440742	0.011918959171
ILMN_1652825	cg21008040	11	117871780	117871829	+	IL10RA	NA	NA	TRANS	NA	NA	5.56339357632e-08	-5.56323449068	-0.0585744299091	0.0105288443274
ILMN_1652825	cg16151924	11	117871780	117871829	+	IL10RA	NA	NA	TRANS	NA	NA	4.36374361462e-06	-4.67301229812	-0.0552316083775	0.0118192730629
ILMN_1652825	cg08407620	11	117871780	117871829	+	IL10RA	NA	NA	TRANS	NA	NA	8.5980132218e-06	-4.5223858172	-0.0554032631742	0.0122508926513
ILMN_1652825	cg11872231	11	117871780	117871829	+	IL10RA	NA	NA	TRANS	NA	NA	2.55495777355e-06	-4.78921543754	-0.0521679533835	0.0108927973828
ILMN_1652825	cg17383853	11	117871780	117871829	+	IL10RA	NA	NA	TRANS	NA	NA	9.24845942028e-06	-4.50594987176	-0.0588763927918	0.0130663665747
ILMN_1652825	cg04258676	11	117871780	117871829	+	IL10RA	NA	NA	TRANS	NA	NA	6.936269227e-06	-4.57051429346	-0.0475250800078	0.0103981908723
ILMN_1652825	cg13860281	11	117871780	117871829	+	IL10RA	NA	NA	TRANS	NA	NA	5.19439362562e-06	-4.63468596239	-0.0628318363606	0.0135568702757
ILMN_1652825	cg26898567	11	117871780	117871829	+	IL10RA	NA	NA	TRANS	NA	NA	1.96740041611e-06	-4.84513600899	-0.062165972102	0.0128305938134
ILMN_1652825	cg16061656	11	117871780	117871829	+	IL10RA	NA	-2768198	DISTAL	NA	NA	1.27094943921e-06	-4.93751290282	-0.0616235726388	0.0124806909575
ILMN_1652825	cg24069602	11	117871780	117871829	+	IL10RA	NA	NA	TRANS	NA	NA	2.53953678481e-06	-4.79051680104	-0.0681486283502	0.0142257362161
ILMN_1652825	cg10111335	11	117871780	117871829	+	IL10RA	NA	NA	TRANS	NA	NA	4.63587550291e-06	-4.65973495468	-0.0624664577646	0.0134055817277
ILMN_1652825	cg17513592	11	117871780	117871829	+	IL10RA	NA	NA	TRANS	NA	NA	8.34741945152e-06	-4.52903860383	-0.0441941174936	0.00975794674311
ILMN_1652825	cg02000808	11	117871780	117871829	+	IL10RA	NA	NA	TRANS	NA	NA	6.18442779936e-06	-4.59605918686	-0.0547613335136	0.0119148451504
ILMN_1652825	cg21268578	11	117871780	117871829	+	IL10RA	NA	NA	TRANS	NA	NA	5.33571952293e-06	-4.62875912262	-0.0544286862906	0.0117588072416
ILMN_1652825	cg25734624	11	117871780	117871829	+	IL10RA	NA	NA	TRANS	NA	NA	3.27736540093e-06	-4.73544355813	-0.047523080812	0.0100356133969
ILMN_1652825	cg19588016	11	117871780	117871829	+	IL10RA	NA	NA	TRANS	NA	NA	5.23928331477e-06	-4.63278676786	-0.0474563171143	0.0102435789714
ILMN_1652825	cg07540983	11	117871780	117871829	+	IL10RA	NA	0	Promoter	NA	NA	4.62589062478e-07	-5.14613274656	-0.041920943603	0.00814610614758
ILMN_1652825	cg14189441	11	117871780	117871829	+	IL10RA	NA	NA	TRANS	NA	NA	1.51804292345e-06	-4.90012014036	-0.0598962243227	0.0122234195503
ILMN_1652825	cg18354905	11	117871780	117871829	+	IL10RA	NA	NA	TRANS	NA	NA	8.76532122647e-07	-5.01500017755	-0.064878608499	0.0129369105089
ILMN_1652825	cg20385229	11	117871780	117871829	+	IL10RA	NA	NA	TRANS	NA	NA	6.03374321388e-07	-5.0919414584	-0.0632406547196	0.0124197529049
ILMN_1652825	cg18520696	11	117871780	117871829	+	IL10RA	NA	NA	TRANS	NA	NA	5.18607767347e-08	-5.57664847834	-0.074201223484	0.0133057021206
ILMN_1652825	cg22697365	11	117871780	117871829	+	IL10RA	NA	NA	TRANS	NA	NA	7.11526532605e-07	-5.05808487903	-0.0602171266717	0.0119051237992
ILMN_1652825	cg03623130	11	117871780	117871829	+	IL10RA	NA	NA	TRANS	NA	NA	5.59607392978e-06	-4.61822541501	-0.0434937082763	0.00941784005063
ILMN_1652825	cg23756005	11	117871780	117871829	+	IL10RA	NA	-6492814	DISTAL	NA	NA	4.10316569007e-06	-4.6864951274	-0.0567625904624	0.0121119491047
ILMN_1652825	cg00741695	11	117871780	117871829	+	IL10RA	NA	NA	TRANS	NA	NA	2.06733124851e-06	-4.83457323843	-0.0539517732995	0.0111595730665
ILMN_1652825	cg00293189	11	117871780	117871829	+	IL10RA	NA	NA	TRANS	NA	NA	9.78685978084e-06	-4.49316392259	-0.0550010319446	0.0122410472647
ILMN_1652825	cg25607249	11	117871780	117871829	+	IL10RA	NA	NA	TRANS	NA	NA	5.03321536849e-07	-5.12896947524	-0.0608373270738	0.0118615108488
ILMN_1652825	cg20708282	11	117871780	117871829	+	IL10RA	NA	NA	TRANS	NA	NA	2.19061351421e-06	-4.82220111984	-0.0528312583542	0.0109558388464
ILMN_1652825	cg21766592	11	117871780	117871829	+	IL10RA	NA	NA	TRANS	NA	NA	8.47867990435e-06	-4.52553033626	-0.0504560245055	0.011149195952
ILMN_1652825	cg03130292	11	117871780	117871829	+	IL10RA	NA	NA	TRANS	NA	NA	3.61128967398e-06	-4.71435918435	-0.0549701358113	0.0116601501204
ILMN_1652825	cg14229655	11	117871780	117871829	+	IL10RA	NA	NA	TRANS	NA	NA	6.20205118831e-06	-4.59542698239	-0.0444074601947	0.00966340241393
ILMN_1652825	cg24251218	11	117871780	117871829	+	IL10RA	NA	-107509676	DISTAL	NA	NA	2.82129948424e-06	-4.76785948739	-0.0603396800217	0.0126555071896
ILMN_1652825	cg04410448	11	117871780	117871829	+	IL10RA	NA	NA	TRANS	NA	NA	7.01272805077e-06	-4.56806742619	-0.0478094224653	0.0104660063009
ILMN_1652825	cg17775003	11	117871780	117871829	+	IL10RA	NA	NA	TRANS	NA	NA	9.34583995275e-06	-4.50358523073	-0.0461329583404	0.0102436072544
ILMN_1652825	cg08000301	11	117871780	117871829	+	IL10RA	NA	NA	TRANS	NA	NA	7.30246278612e-06	-4.55902215471	-0.0522659860949	0.0114642974571
ILMN_1652825	cg04806979	11	117871780	117871829	+	IL10RA	NA	NA	TRANS	NA	NA	1.18263541708e-06	-4.95260748292	-0.0517807668154	0.0104552535193
ILMN_1652825	cg09067029	11	117871780	117871829	+	IL10RA	NA	NA	TRANS	NA	NA	6.25638650515e-07	-5.08451587774	-0.0677544456819	0.0133256434459
ILMN_1652825	cg02697979	11	117871780	117871829	+	IL10RA	NA	-83591744	DISTAL	NA	NA	7.44471199854e-06	-4.55470673855	-0.0556290986497	0.0122135412537
ILMN_1652825	cg20070618	11	117871780	117871829	+	IL10RA	NA	NA	TRANS	NA	NA	7.57748168107e-06	-4.55074978635	-0.0432854528687	0.00951171892564
ILMN_1652825	cg11761535	11	117871780	117871829	+	IL10RA	NA	NA	TRANS	NA	NA	4.60611922663e-06	-4.66114970147	-0.0447172596044	0.0095936115483
ILMN_1652825	cg18425570	11	117871780	117871829	+	IL10RA	NA	NA	TRANS	NA	NA	5.34838220718e-06	-4.62823547628	-0.0461913643412	0.00998034014863
ILMN_1652825	cg16052901	11	117871780	117871829	+	IL10RA	NA	NA	TRANS	NA	NA	7.55240317764e-07	-5.04579742585	-0.0522886788778	0.0103628177005
ILMN_1652825	cg04700474	11	117871780	117871829	+	IL10RA	NA	NA	TRANS	NA	NA	6.95340721882e-06	-4.56996359058	-0.0537641053543	0.0117646682055
ILMN_1652825	cg18184218	11	117871780	117871829	+	IL10RA	NA	NA	TRANS	NA	NA	5.68632875397e-06	-4.61468354645	-0.0454238855959	0.00984333706496
ILMN_1652825	cg06538345	11	117871780	117871829	+	IL10RA	NA	NA	TRANS	NA	NA	3.55099504241e-06	-4.71802341179	-0.058303874695	0.0123576908392
ILMN_1652825	cg18484958	11	117871780	117871829	+	IL10RA	NA	NA	TRANS	NA	NA	8.20835670876e-06	-4.5328136749	-0.0601211133541	0.0132635307043
ILMN_1652825	cg05582310	11	117871780	117871829	+	IL10RA	NA	NA	TRANS	NA	NA	2.72103480074e-06	-4.77566132591	-0.053686011305	0.0112415867963
ILMN_1652907	cg04091914	6	44414342	44414378	+	CDC5L	NA	NA	TRANS	NA	NA	5.20573294878e-06	4.63420473188	0.0401313128201	0.00865980575784
ILMN_1652907	cg19937285	6	44414342	44414378	+	CDC5L	NA	NA	TRANS	NA	NA	3.44606092626e-06	4.72454578228	0.0335081851829	0.00709236119768
ILMN_1652907	cg11964823	6	44414342	44414378	+	CDC5L	NA	-12888524	DISTAL	NA	NA	9.17106862866e-06	-4.50784621808	-0.0325792391395	0.00722722949352
ILMN_1652918	cg19079570	12	122215927	122215976	-	RHOF	NA	NA	TRANS	NA	NA	9.46077975775e-06	4.50082444833	0.0427268242465	0.00949311059273
ILMN_1652918	cg11145643	12	122215927	122215976	-	RHOF	NA	NA	TRANS	NA	NA	1.91758267649e-06	4.85059676469	0.0406237633731	0.00837500318906
ILMN_1652918	cg19521564	12	122215927	122215976	-	RHOF	NA	NA	TRANS	NA	NA	7.5205741045e-06	4.55243758924	0.0414458055234	0.00910409087678
ILMN_1652918	cg08375775	12	122215927	122215976	-	RHOF	NA	NA	TRANS	NA	NA	7.94919675959e-06	4.54001582252	0.0440830871534	0.00970989725075
ILMN_1652918	cg23267872	12	122215927	122215976	-	RHOF	NA	NA	TRANS	NA	NA	6.50317483397e-06	4.5848835467	0.0379542095206	0.00827811854631
ILMN_1652918	cg15124303	12	122215927	122215976	-	RHOF	NA	NA	TRANS	NA	NA	6.27073799946e-06	4.59297934945	0.0367293930308	0.00799685568696
ILMN_1652928	cg12842791	7	102088591	102088639	+	ORAI2	NA	NA	TRANS	NA	NA	6.34774088886e-06	4.59026583147	0.0335004395648	0.00729814803646
ILMN_1652989	cg19704102	11	47800281	47800330	-	NUP160	NA	NA	TRANS	NA	NA	7.50276124573e-06	4.55296841664	0.0307056030829	0.00674408435839
ILMN_1653026	cg26834624	4	84029043	84029092	-	PLAC8	NA	NA	TRANS	NA	NA	7.06182540712e-06	-4.56650967161	-0.0456560420285	0.00999801715353
ILMN_1653026	cg23586595	4	84029043	84029092	-	PLAC8	NA	0	Promoter	NA	NA	4.27911887487e-07	-5.1619407136	-0.0634187538569	0.0122858353816
ILMN_1653026	cg09282201	4	84029043	84029092	-	PLAC8	NA	NA	TRANS	NA	NA	3.80373911471e-06	-4.70304569476	-0.0548356350322	0.0116596007335
ILMN_1653026	cg08729279	4	84029043	84029092	-	PLAC8	NA	NA	TRANS	NA	NA	3.02110101097e-06	-4.75307896142	-0.0538779547243	0.01133537969
ILMN_1653026	cg14890578	4	84029043	84029092	-	PLAC8	NA	NA	TRANS	NA	NA	2.79933453827e-06	4.76954550779	0.0540885723684	0.0113404038771
ILMN_1653047	cg26094714	17	58064875	58064924	-	TBC1D3P1-DHX40P1	NA	NA	TRANS	NA	NA	3.80599437325e-06	4.70291641127	0.0292534140375	0.00622027088709
ILMN_1653134	cg25399963	23	102905777	102905826	-	ILMN_1653134	NA	NA	TRANS	NA	NA	4.37120174472e-06	4.67263791658	0.0326884765371	0.00699572214253
ILMN_1653143	cg22392666	10	74914060	74914109	-	ECD	NA	NA	TRANS	NA	NA	1.59561589574e-06	-4.88958981429	-0.0353212637135	0.00722376826175
ILMN_1653143	cg25729445	10	74914060	74914109	-	ECD	NA	NA	TRANS	NA	NA	7.0109411572e-06	-4.56812431795	-0.0346395026805	0.00758287215266
ILMN_1653143	cg16358446	10	74914060	74914109	-	ECD	NA	NA	TRANS	NA	NA	5.0361249918e-06	-4.64151033904	-0.0296788303833	0.00639421830728
ILMN_1653143	cg24301350	10	74914060	74914109	-	ECD	NA	NA	TRANS	NA	NA	1.01429761421e-06	-4.98466936841	-0.0323261621624	0.00648511661921
ILMN_1653143	cg15987088	10	74914060	74914109	-	ECD	NA	NA	TRANS	NA	NA	6.45653337325e-06	-4.58648552143	-0.0309742416534	0.00675337172846
ILMN_1653143	cg12213062	10	74914060	74914109	-	ECD	NA	NA	TRANS	NA	NA	5.55865875131e-06	-4.61970983129	-0.0361499413907	0.00782515411376
ILMN_1653143	cg06410963	10	74914060	74914109	-	ECD	NA	NA	TRANS	NA	NA	4.63307824474e-06	-4.65986757617	-0.0301346728466	0.0064668517622
ILMN_1653143	cg00766188	10	74914060	74914109	-	ECD	NA	NA	TRANS	NA	NA	4.78792691248e-06	-4.65263945404	-0.0345364840445	0.0074229874001
ILMN_1653143	cg06467951	10	74914060	74914109	-	ECD	NA	4883491	DISTAL	NA	NA	1.09893618943e-06	-4.96795478084	-0.0312618743816	0.00629270509912
ILMN_1653143	cg24118052	10	74914060	74914109	-	ECD	NA	NA	TRANS	NA	NA	7.04787171738e-06	-4.56695133132	-0.0410448788021	0.00898736943411
ILMN_1653143	cg12942414	10	74914060	74914109	-	ECD	NA	NA	TRANS	NA	NA	7.29760015748e-06	-4.55917109571	-0.0329587711929	0.00722911478886
ILMN_1653143	cg27383277	10	74914060	74914109	-	ECD	NA	NA	TRANS	NA	NA	5.21122391711e-06	-4.63397206246	-0.0296434357444	0.00639698197246
ILMN_1653143	cg06208339	10	74914060	74914109	-	ECD	NA	NA	TRANS	NA	NA	8.88869322747e-06	-4.51489816644	-0.0292635222538	0.00648154646573
ILMN_1653143	cg04780984	10	74914060	74914109	-	ECD	NA	NA	TRANS	NA	NA	1.43734410593e-06	-4.91164138341	-0.0315493818345	0.00642338871503
ILMN_1653143	cg07428136	10	74914060	74914109	-	ECD	NA	NA	TRANS	NA	NA	9.64952630215e-06	-4.49635995617	-0.0298205980256	0.00663216430985
ILMN_1653143	cg24719487	10	74914060	74914109	-	ECD	NA	NA	TRANS	NA	NA	4.41311421132e-06	-4.67054537247	-0.0301680236494	0.00645920791762
ILMN_1653143	cg04422990	10	74914060	74914109	-	ECD	NA	NA	TRANS	NA	NA	1.28258315348e-06	-4.93560051531	-0.0315150026354	0.00638524178317
ILMN_1653143	cg16196175	10	74914060	74914109	-	ECD	NA	NA	TRANS	NA	NA	7.93359875677e-06	-4.54045646031	-0.0292727063464	0.00644708447317
ILMN_1653143	cg15728256	10	74914060	74914109	-	ECD	NA	NA	TRANS	NA	NA	6.74973354379e-06	-4.57659437612	-0.0365654887821	0.00798967218352
ILMN_1653143	cg02532096	10	74914060	74914109	-	ECD	NA	NA	TRANS	NA	NA	4.28605792392e-06	-4.67694898883	-0.0390604023062	0.00835168448479
ILMN_1653143	cg25043477	10	74914060	74914109	-	ECD	NA	NA	TRANS	NA	NA	2.06768494708e-06	-4.83453673464	-0.0321552583834	0.00665115607727
ILMN_1653143	cg26369667	10	74914060	74914109	-	ECD	NA	NA	TRANS	NA	NA	4.70540913636e-07	-5.14266999733	-0.0352989468289	0.00686393388011
ILMN_1653143	cg12753450	10	74914060	74914109	-	ECD	NA	NA	TRANS	NA	NA	5.30883047558e-06	-4.62987505448	-0.0299696899136	0.00647310987033
ILMN_1653185	cg12681948	11	117076829	117076878	-	PCSK7	NA	NA	TRANS	NA	NA	4.70607415608e-06	-4.6564317208	-0.0327328952696	0.00702960920127
ILMN_1653200	cg16465929	14	23815661	23815710	-	SLC22A17	NA	NA	TRANS	NA	NA	5.37685259146e-06	4.62706246752	0.0333098817094	0.00719892630437
ILMN_1653200	cg09971674	14	23815661	23815710	-	SLC22A17	NA	NA	TRANS	NA	NA	8.70921516152e-06	4.51949305771	0.0334645470858	0.00740449131317
ILMN_1653266	cg10885089	4	100821094	100821143	-	DNAJB14	NA	NA	TRANS	NA	NA	8.70544128054e-06	-4.51959064706	-0.0330943305657	0.0073224177033
ILMN_1653319	cg14219291	16	89987309	89987358	+	MC1R	NA	NA	TRANS	NA	NA	6.9288391348e-06	-4.57075345441	-0.0399237196406	0.00873460361378
ILMN_1653319	cg16769976	16	89987309	89987358	+	MC1R	NA	-84092	DISTAL	NA	NA	2.38324282615e-06	-4.80415402665	-0.0401129404539	0.0083496366335
ILMN_1653319	cg21528136	16	89987309	89987358	+	MC1R	NA	NA	TRANS	NA	NA	9.44422264013e-06	-4.50122014886	-0.0384710991332	0.00854681572126
ILMN_1653342	cg00082491	17	80016060	80016109	-	DUS1L	NA	NA	TRANS	NA	NA	8.15946685267e-06	4.53415547056	0.0333757513887	0.00736096316182
ILMN_1653342	cg26594775	17	80016060	80016109	-	DUS1L	NA	NA	TRANS	NA	NA	1.89573961391e-06	4.85303439707	0.0347879003645	0.00716827813657
ILMN_1653429	cg09266771	1	100488695	100488744	+	SLC35A3	NA	NA	TRANS	NA	NA	3.1941742586e-06	-4.74101830745	-0.0289091035735	0.00609765702193
ILMN_1653429	cg03098782	1	100488695	100488744	+	SLC35A3	NA	NA	TRANS	NA	NA	6.74463592615e-06	4.57676278874	0.0289539283411	0.0063262899297
ILMN_1653429	cg23230554	1	100488695	100488744	+	SLC35A3	NA	NA	TRANS	NA	NA	2.48314964147e-06	4.79534102808	0.0288816173528	0.00602284950822
ILMN_1653429	cg05789658	1	100488695	100488744	+	SLC35A3	NA	98018192	DISTAL	NA	NA	2.53628389671e-06	4.79079228242	0.0301718377425	0.00629788059341
ILMN_1653438	cg14263070	7	11151046	11151095	+	PHF14	NA	NA	TRANS	NA	NA	7.48753837082e-06	-4.5534230222	-0.0491920835166	0.0108033194537
ILMN_1653466	cg26339484	1	934356	934405	-	HES4	NA	-311	Promoter	NA	NA	3.11039809162e-07	5.22626405235	0.113197488425	0.0216593511716
ILMN_1653466	cg19683800	1	934356	934405	-	HES4	NA	NA	TRANS	NA	NA	6.91557758586e-07	-5.06394301277	-0.122307700037	0.0241526612225
ILMN_1653466	cg00988256	1	934356	934405	-	HES4	NA	NA	TRANS	NA	NA	2.31283684786e-06	-4.81058140366	-0.0973418872356	0.0202349527152
ILMN_1653466	cg15713103	1	934356	934405	-	HES4	NA	656	Closest US gene	NA	NA	6.12728040997e-09	-5.97349089298	-0.134717012338	0.0225524763913
ILMN_1653466	cg12257384	1	934356	934405	-	HES4	NA	0	Promoter	NA	NA	4.63379690018e-15	-8.23101465488	-0.159640924707	0.0193950480471
ILMN_1653466	cg00447632	1	934356	934405	-	HES4	NA	-309	Promoter	NA	NA	8.53513935384e-08	-5.48094487241	-0.108948507308	0.0198776871222
ILMN_1653469	cg13420043	9	130213017	130213066	-	RPL12	NA	18592405	DISTAL	NA	NA	9.59025123241e-06	4.4977529169	0.0440464445422	0.00979298893379
ILMN_1653469	cg22174337	9	130213017	130213066	-	RPL12	NA	NA	TRANS	NA	NA	2.02693000978e-06	4.83878306019	0.0480938745226	0.00993924999825
ILMN_1653480	cg12548057	5	68577249	68577298	-	CCDC125	NA	NA	TRANS	NA	NA	7.94778252431e-06	-4.54005573989	-0.0351584575819	0.00774405857465
ILMN_1653480	cg19522930	5	68577249	68577298	-	CCDC125	NA	NA	TRANS	NA	NA	4.72271730816e-06	-4.65565552416	-0.0359556019424	0.00772299448613
ILMN_1653496	cg10002668	1	182351870	182351919	-	GLUL	NA	NA	TRANS	NA	NA	9.98286104795e-06	4.48867632837	0.0335644525141	0.00747758360342
ILMN_1653496	cg08458121	1	182351870	182351919	-	GLUL	NA	NA	TRANS	NA	NA	1.74218213583e-07	5.34158402465	0.0375367173674	0.00702726329759
ILMN_1653498	cg15361373	16	21658460	21658509	-	IGSF6	NA	NA	TRANS	NA	NA	7.0954847866e-06	4.56544773236	0.0575129319594	0.0125974351982
ILMN_1653504	cg05145428	1	101706255	101706304	+	S1PR1	NA	NA	TRANS	NA	NA	4.67026701353e-06	-4.65811067451	-0.0400213073223	0.00859174676576
ILMN_1653553	cg08594043	14	105965460	105965509	+	C14orf80	NA	NA	TRANS	NA	NA	7.55686006789e-07	5.04567572743	0.0555857964964	0.0110165217702
ILMN_1653553	cg23209036	14	105965460	105965509	+	C14orf80	NA	NA	TRANS	NA	NA	5.0647844963e-06	4.64025941162	0.0511701548334	0.0110274340924
ILMN_1653553	cg14768558	14	105965460	105965509	+	C14orf80	NA	NA	TRANS	NA	NA	7.00635341701e-06	4.56827044791	0.0504865312245	0.0110515635622
ILMN_1653618	cg01732984	1	78030674	78030723	-	ZZZ3	NA	NA	TRANS	NA	NA	7.0230182219e-06	-4.56774007484	-0.0229729667531	0.00502939448759
ILMN_1653618	cg06437740	1	78030674	78030723	-	ZZZ3	NA	NA	TRANS	NA	NA	5.59582505915e-06	-4.61823525718	-0.0234642855636	0.00508079044417
ILMN_1653708	cg15492552	11	67205653	67205702	-	CORO1B	NA	NA	TRANS	NA	NA	2.25381764371e-06	-4.81611640166	-0.0404085935573	0.0083902859041
ILMN_1653709	cg25299011	14	58875738	58875787	-	TIMM9	NA	NA	TRANS	NA	NA	6.35320413747e-06	4.59007451509	0.042463573667	0.00925117305338
ILMN_1653711	cg06789686	17	42636698	42636747	+	FZD2	NA	67131	DISTAL	NA	NA	3.47426701849e-07	-5.20402625175	-0.0505516175306	0.0097139436054
ILMN_1653711	cg04181696	17	42636698	42636747	+	FZD2	NA	NA	TRANS	NA	NA	8.03080570903e-06	4.53772385226	0.0469889247135	0.0103551750268
ILMN_1653711	cg22052514	17	42636698	42636747	+	FZD2	NA	NA	TRANS	NA	NA	4.62122826493e-06	4.66043025444	0.0459991745212	0.00987015618941
ILMN_1653711	cg17049621	17	42636698	42636747	+	FZD2	NA	0	Promoter	NA	NA	2.47435244734e-12	7.28537828758	0.0684814621851	0.0093998498749
ILMN_1653711	cg17336638	17	42636698	42636747	+	FZD2	NA	NA	TRANS	NA	NA	2.84187545557e-06	4.76629152377	0.046672964733	0.00979230172982
ILMN_1653711	cg25440497	17	42636698	42636747	+	FZD2	NA	NA	TRANS	NA	NA	1.65182509136e-06	4.8822640959	0.0482630127384	0.00988537526654
ILMN_1653711	cg12245709	17	42636698	42636747	+	FZD2	NA	NA	TRANS	NA	NA	4.44088343296e-06	4.66916946105	0.0459462533286	0.0098403482058
ILMN_1653711	cg24596244	17	42636698	42636747	+	FZD2	NA	NA	TRANS	NA	NA	7.50215800167e-06	4.55298641464	0.042691267097	0.00937654172648
ILMN_1653711	cg14905105	17	42636698	42636747	+	FZD2	NA	NA	TRANS	NA	NA	9.56340226012e-06	4.49838658719	0.0444106488066	0.00987257274265
ILMN_1653711	cg00142155	17	42636698	42636747	+	FZD2	NA	488	Closest US gene	NA	NA	2.62187130396e-08	5.70566386143	0.0574294366198	0.0100653382349
ILMN_1653711	cg10624665	17	42636698	42636747	+	FZD2	NA	0	Promoter	NA	NA	6.56026207954e-13	7.49179045531	0.0701342025284	0.00936147412914
ILMN_1653711	cg24996403	17	42636698	42636747	+	FZD2	NA	202	Closest US gene	NA	NA	2.9001643361e-14	7.96248171839	0.0724616650752	0.00910038699465
ILMN_1653711	cg09339219	17	42636698	42636747	+	FZD2	NA	0	Promoter	NA	NA	3.24773785298e-10	6.48902854339	0.0623243959507	0.00960458033648
ILMN_1653711	cg20301962	17	42636698	42636747	+	FZD2	NA	0	Promoter	NA	NA	1.03710983446e-09	6.28898929967	0.062983788203	0.0100149300948
ILMN_1653711	cg17389212	17	42636698	42636747	+	FZD2	NA	NA	TRANS	NA	NA	1.77253960682e-06	4.86731255608	0.0470559344672	0.00966774455617
ILMN_1653712	cg07276415	9	139978539	139978588	+	UAP1L1	NA	NA	TRANS	NA	NA	6.85823779678e-06	4.57303835791	0.0366140244932	0.00800649844317
ILMN_1653712	cg24671235	9	139978539	139978588	+	UAP1L1	NA	NA	TRANS	NA	NA	4.01486099356e-06	4.6912518417	0.0386124949869	0.0082307444345
ILMN_1653712	cg08552446	9	139978539	139978588	+	UAP1L1	NA	NA	TRANS	NA	NA	9.09966636194e-06	4.50960949766	0.0370901616871	0.00822469477821
ILMN_1653712	cg10677017	9	139978539	139978588	+	UAP1L1	NA	NA	TRANS	NA	NA	5.72489368491e-06	4.61318660128	0.0389493552266	0.00844304785238
ILMN_1653712	cg27488452	9	139978539	139978588	+	UAP1L1	NA	NA	TRANS	NA	NA	9.05517127256e-06	4.51071503352	0.0364954896667	0.00809084355706
ILMN_1653793	cg02951206	16	2615655	2615699	+	PDPK1	NA	NA	TRANS	NA	NA	5.00269989123e-06	-4.64297795564	-0.0359093741123	0.00773412548054
ILMN_1653793	cg19275834	16	2615655	2615699	+	PDPK1	NA	NA	TRANS	NA	NA	7.41300920044e-06	-4.5556616046	-0.0341101280059	0.00748741477451
ILMN_1653793	cg27429195	16	2684495	2684539	-	PDPK2	NA	NA	TRANS	NA	NA	1.85843809496e-06	-4.85726052742	-0.0356084132251	0.00733096629758
ILMN_1653793	cg23126376	16	2615655	2615699	+	PDPK1	NA	NA	TRANS	NA	NA	6.57398688944e-06	-4.58247238196	-0.0349672866436	0.00763065954992
ILMN_1653814	cg03606898	11	5263317	5263366	-	HBBP1	NA	NA	TRANS	NA	NA	2.77583861929e-06	-4.77136322165	-0.0640393006533	0.0134215941395
ILMN_1653814	cg01514538	11	5263317	5263366	-	HBBP1	NA	NA	TRANS	NA	NA	7.31732900004e-08	-5.51065365417	-0.0672075501309	0.0121959307096
ILMN_1653814	cg05346286	11	5263317	5263366	-	HBBP1	NA	NA	TRANS	NA	NA	1.21450513596e-06	-4.94703838959	-0.0630184526116	0.0127386221106
ILMN_1653814	cg19491379	11	5263317	5263366	-	HBBP1	NA	NA	TRANS	NA	NA	9.55544894479e-10	-6.30325405002	-0.0816590567293	0.0129550635404
ILMN_1653814	cg04484550	11	5263317	5263366	-	HBBP1	NA	NA	TRANS	NA	NA	4.14830807869e-08	-5.61913054766	-0.0711634027231	0.0126644864574
ILMN_1653814	cg21229718	11	5263317	5263366	-	HBBP1	NA	NA	TRANS	NA	NA	1.46502814625e-06	-4.90762009435	-0.0634495205013	0.0129287759202
ILMN_1653814	cg21941223	11	5263317	5263366	-	HBBP1	NA	NA	TRANS	NA	NA	6.97641467003e-06	-4.56922632893	-0.0631227273097	0.0138147517251
ILMN_1653814	cg14797295	11	5263317	5263366	-	HBBP1	NA	NA	TRANS	NA	NA	2.40975956056e-06	-4.80178068631	-0.0647036202972	0.0134749220184
ILMN_1653814	cg18938313	11	5263317	5263366	-	HBBP1	NA	NA	TRANS	NA	NA	8.47769241898e-06	-4.52555653407	-0.060426756008	0.0133523370116
ILMN_1653814	cg07720188	11	5263317	5263366	-	HBBP1	NA	NA	TRANS	NA	NA	7.9149930169e-06	4.54098315504	0.061042847601	0.0134426500863
ILMN_1653814	cg19789417	11	5263317	5263366	-	HBBP1	NA	NA	TRANS	NA	NA	5.78904298017e-11	-6.77816977259	-0.0883965804617	0.0130413641776
ILMN_1653814	cg04835652	11	5263317	5263366	-	HBBP1	NA	NA	TRANS	NA	NA	2.94856920047e-07	-5.23697745652	-0.0685228139583	0.0130844202648
ILMN_1653814	cg03969902	11	5263317	5263366	-	HBBP1	NA	NA	TRANS	NA	NA	1.18973306588e-06	-4.95135475099	-0.0609060850591	0.0123008930125
ILMN_1653814	cg15508379	11	5263317	5263366	-	HBBP1	NA	3100746	DISTAL	NA	NA	2.20106320922e-06	4.82118352551	0.0629597797905	0.0130589884117
ILMN_1653814	cg11945095	11	5263317	5263366	-	HBBP1	NA	NA	TRANS	NA	NA	1.32245869665e-07	-5.39575143866	-0.0692562832745	0.0128353361088
ILMN_1653814	cg10035294	11	5263317	5263366	-	HBBP1	NA	NA	TRANS	NA	NA	2.74292078181e-06	4.77393494908	0.0689604616359	0.0144452034583
ILMN_1653814	cg01214900	11	5263317	5263366	-	HBBP1	NA	NA	TRANS	NA	NA	1.36362366169e-06	-4.92272617126	-0.0607206262455	0.0123347560138
ILMN_1653814	cg10472759	11	5263317	5263366	-	HBBP1	NA	NA	TRANS	NA	NA	1.03660041848e-07	5.44326224174	0.0717916657007	0.0131890881814
ILMN_1653814	cg12050271	11	5263317	5263366	-	HBBP1	NA	NA	TRANS	NA	NA	8.9532656911e-08	-5.47168987024	-0.0674516858011	0.0123273956311
ILMN_1653814	cg00319334	11	5263317	5263366	-	HBBP1	NA	2865661	DISTAL	NA	NA	1.14449754084e-10	-6.66497461488	-0.0871166027874	0.0130708078907
ILMN_1653814	cg10575652	11	5263317	5263366	-	HBBP1	NA	NA	TRANS	NA	NA	8.43619294669e-07	-5.02292827126	-0.066728164493	0.0132847137943
ILMN_1653814	cg12608643	11	5263317	5263366	-	HBBP1	NA	NA	TRANS	NA	NA	2.42232098687e-07	-5.27625010177	-0.0693002470532	0.0131343749285
ILMN_1653814	cg01948062	11	5263317	5263366	-	HBBP1	NA	-110111276	DISTAL	NA	NA	1.93618063809e-07	5.32072324142	0.0665202335935	0.0125021036756
ILMN_1653814	cg18186771	11	5263317	5263366	-	HBBP1	NA	NA	TRANS	NA	NA	6.23296455201e-10	-6.37727952958	-0.0850000631285	0.0133285772929
ILMN_1653814	cg08886973	11	5263317	5263366	-	HBBP1	NA	NA	TRANS	NA	NA	8.00557129607e-06	4.53843015734	0.0609484988281	0.0134294231078
ILMN_1653814	cg08119275	11	5263317	5263366	-	HBBP1	NA	NA	TRANS	NA	NA	1.41748439954e-09	6.23435662545	0.0820979632892	0.0131686344272
ILMN_1653814	cg18066946	11	5263317	5263366	-	HBBP1	NA	NA	TRANS	NA	NA	8.03010526048e-06	-4.53774342886	-0.057938537968	0.0127681388065
ILMN_1653814	cg26790819	11	5263317	5263366	-	HBBP1	NA	NA	TRANS	NA	NA	1.53281168603e-10	-6.61603367932	-0.0870190079885	0.0131527456186
ILMN_1653828	cg21787997	12	133417161	133417210	-	CHFR	NA	NA	TRANS	NA	NA	2.22626069507e-06	4.81874882962	0.0279970660264	0.0058100280833
ILMN_1653856	cg20601736	11	122685037	122685086	+	UBASH3B	NA	NA	TRANS	NA	NA	7.87612752533e-09	5.92788768516	0.0620504649898	0.0104675507171
ILMN_1653856	cg05296508	11	122685037	122685086	+	UBASH3B	NA	NA	TRANS	NA	NA	1.29052218001e-08	5.83742076291	0.0624512602866	0.0106984339185
ILMN_1653856	cg17146617	11	122685037	122685086	+	UBASH3B	NA	NA	TRANS	NA	NA	6.71157457545e-07	5.07009932597	0.0562656378116	0.0110975415261
ILMN_1653856	cg08330247	11	122685037	122685086	+	UBASH3B	NA	NA	TRANS	NA	NA	4.62650823542e-07	5.14610563021	0.058822917275	0.0114305693474
ILMN_1653856	cg07974303	11	122685037	122685086	+	UBASH3B	NA	NA	TRANS	NA	NA	2.39331751202e-06	4.80324932096	0.0519994695255	0.0108258943167
ILMN_1653856	cg11063328	11	122685037	122685086	+	UBASH3B	NA	-104183194	DISTAL	NA	NA	2.08188053788e-07	-5.30635062942	-0.0551630080408	0.0103956583146
ILMN_1653856	cg14416014	11	122685037	122685086	+	UBASH3B	NA	NA	TRANS	NA	NA	6.79132389246e-07	5.06767139646	0.05905033587	0.0116523608676
ILMN_1653856	cg10566332	11	122685037	122685086	+	UBASH3B	NA	NA	TRANS	NA	NA	7.23928517616e-06	4.56096473428	0.0460898550757	0.0101052864385
ILMN_1653856	cg12164992	11	122685037	122685086	+	UBASH3B	NA	NA	TRANS	NA	NA	9.06152261542e-06	4.51055690787	0.0487207862068	0.0108015012784
ILMN_1653856	cg03602886	11	122685037	122685086	+	UBASH3B	NA	NA	TRANS	NA	NA	4.70627883033e-06	4.65642215925	0.049224401845	0.0105712927569
ILMN_1653856	cg16109731	11	122685037	122685086	+	UBASH3B	NA	NA	TRANS	NA	NA	4.01274737988e-07	5.17495083569	0.0550476198731	0.0106373222898
ILMN_1653856	cg26021706	11	122685037	122685086	+	UBASH3B	NA	NA	TRANS	NA	NA	1.12583416825e-09	6.27467010821	0.0649443141623	0.0103502356367
ILMN_1653856	cg11356302	11	122685037	122685086	+	UBASH3B	NA	NA	TRANS	NA	NA	1.52338468119e-08	5.80679004223	0.0599098684942	0.010317209346
ILMN_1653856	cg10084213	11	122685037	122685086	+	UBASH3B	NA	NA	TRANS	NA	NA	9.10331061094e-06	-4.5095191818	-0.0450209267989	0.00998353149947
ILMN_1653856	cg14780115	11	122685037	122685086	+	UBASH3B	NA	NA	TRANS	NA	NA	5.47833451333e-07	5.11168911831	0.0535746366707	0.0104808088737
ILMN_1653856	cg06864260	11	122685037	122685086	+	UBASH3B	NA	NA	TRANS	NA	NA	3.7772224214e-07	5.18717165732	0.0568492966763	0.0109595942513
ILMN_1653861	cg07201747	1	41492927	41492976	-	SCMH1	NA	NA	TRANS	NA	NA	6.26943108701e-06	4.59302567985	0.037043753803	0.00806521809045
ILMN_1653861	cg04852323	1	41492927	41492976	-	SCMH1	NA	NA	TRANS	NA	NA	4.950808559e-06	4.64527517836	0.0394357586886	0.00848943435522
ILMN_1653861	cg13466725	1	41492927	41492976	-	SCMH1	NA	NA	TRANS	NA	NA	8.83963709175e-07	-5.01324994105	-0.0486104819493	0.00969640104142
ILMN_1653871	cg08072480	7	105893543	105893592	-	NAMPT	NA	NA	TRANS	NA	NA	9.94712225637e-06	-4.48948825533	-0.0468267749135	0.0104303146039
ILMN_1653876	cg06210887	15	65273502	65273551	-	SPG21	NA	NA	TRANS	NA	NA	9.35816654176e-06	4.50328759837	0.0323612632186	0.00718614179347
ILMN_1653876	cg04101960	15	65273502	65273551	-	SPG21	NA	NA	TRANS	NA	NA	4.85726964338e-06	4.64947527782	0.0323994975634	0.00696842022539
ILMN_1653876	cg26232247	15	65273502	65273551	-	SPG21	NA	NA	TRANS	NA	NA	4.79401450742e-07	-5.13887771924	-0.0435544289463	0.00847547486551
ILMN_1653896	cg24763840	3	48506915	48506964	+	TREX1	NA	NA	TRANS	NA	NA	1.26188427507e-06	4.93901482689	0.0285593585145	0.00578239983386
ILMN_1653896	cg16864999	3	48506915	48506964	+	TREX1	NA	NA	TRANS	NA	NA	3.49553865803e-06	4.72144691005	0.0275756806064	0.00584051481077
ILMN_1653896	cg27148952	3	48506915	48506964	+	TREX1	NA	NA	TRANS	NA	NA	8.45303632953e-06	4.52621160746	0.026479340235	0.00585022145041
ILMN_1654001	cg13726491	2	17845268	17845317	-	SMC6	NA	NA	TRANS	NA	NA	3.56551432409e-06	4.71713559789	0.0455940297011	0.00966561777904
ILMN_1654016	cg10321119	18	3277984	3278033	+	MYL12B	NA	NA	TRANS	NA	NA	5.19734559458e-06	-4.6345605863	-0.0292389430067	0.00630889217268
ILMN_1654016	cg16400238	18	3277984	3278033	+	MYL12B	NA	NA	TRANS	NA	NA	2.20694348132e-08	5.73789824928	0.0381894650647	0.00665565393556
ILMN_1654016	cg06539938	18	3277984	3278033	+	MYL12B	NA	NA	TRANS	NA	NA	1.01914431263e-06	4.98367644417	0.0324992062508	0.00652113085889
ILMN_1654016	cg05585544	18	3277984	3278033	+	MYL12B	NA	NA	TRANS	NA	NA	9.95856472523e-08	5.45105388725	0.0376632635651	0.00690935447423
ILMN_1654016	cg27176246	18	3277984	3278033	+	MYL12B	NA	NA	TRANS	NA	NA	6.49385037995e-08	5.53360885709	0.0375211885018	0.00678060005157
ILMN_1654016	cg02754321	18	3277984	3278033	+	MYL12B	NA	NA	TRANS	NA	NA	2.25720475987e-06	4.81579498641	0.0338877643175	0.00703679546432
ILMN_1654016	cg07097863	18	3277984	3278033	+	MYL12B	NA	NA	TRANS	NA	NA	4.12557352519e-07	5.16934092934	0.0304670966643	0.00589380678906
ILMN_1654016	cg10347859	18	3277984	3278033	+	MYL12B	NA	NA	TRANS	NA	NA	4.66155104005e-09	6.02285170692	0.0402953799605	0.00669041542467
ILMN_1654016	cg00242950	18	3277984	3278033	+	MYL12B	NA	NA	TRANS	NA	NA	4.6594724039e-07	-5.14466339701	-0.0308466048811	0.00599584511185
ILMN_1654016	cg13947317	18	3277984	3278033	+	MYL12B	NA	NA	TRANS	NA	NA	4.42347703238e-06	-4.67003094256	-0.0283253436128	0.00606534388341
ILMN_1654016	cg09170207	18	3277984	3278033	+	MYL12B	NA	NA	TRANS	NA	NA	7.98975662963e-06	-4.53887389673	-0.0305027672521	0.00672033811604
ILMN_1654016	cg22881545	18	3277984	3278033	+	MYL12B	NA	NA	TRANS	NA	NA	2.22770941626e-06	-4.81860965701	-0.0299752446541	0.00622072481229
ILMN_1654016	cg11022768	18	3277984	3278033	+	MYL12B	NA	NA	TRANS	NA	NA	1.02141893917e-07	5.44613007358	0.0375732554864	0.00689907420109
ILMN_1654016	cg03266380	18	3277984	3278033	+	MYL12B	NA	NA	TRANS	NA	NA	6.01605626074e-06	4.60218804442	0.0282834686273	0.00614565688197
ILMN_1654016	cg02496377	18	3277984	3278033	+	MYL12B	NA	NA	TRANS	NA	NA	9.20285429323e-07	5.00489541983	0.0326860083192	0.00653080745497
ILMN_1654016	cg21435172	18	3277984	3278033	+	MYL12B	NA	NA	TRANS	NA	NA	9.43139316134e-07	4.99980066524	0.0335111173326	0.0067024906744
ILMN_1654016	cg18944521	18	3277984	3278033	+	MYL12B	NA	NA	TRANS	NA	NA	4.89864616869e-07	-5.13448601422	-0.0307017811514	0.00597952376662
ILMN_1654016	cg06923440	18	3277984	3278033	+	MYL12B	NA	NA	TRANS	NA	NA	2.26872430849e-07	5.28928583475	0.036332140631	0.00686900685009
ILMN_1654016	cg15408855	18	3277984	3278033	+	MYL12B	NA	NA	TRANS	NA	NA	9.87326992165e-07	-4.9902799594	-0.0303471994711	0.00608126191678
ILMN_1654016	cg10924085	18	3277984	3278033	+	MYL12B	NA	NA	TRANS	NA	NA	4.64068019788e-07	-5.14548436867	-0.030602853119	0.00594751648753
ILMN_1654099	cg21178851	1	113667154	113667203	+	LRIG2	NA	NA	TRANS	NA	NA	9.75353992467e-06	4.49393537163	0.0284835842395	0.00633822738515
ILMN_1654099	cg17545146	1	113667154	113667203	+	LRIG2	NA	NA	TRANS	NA	NA	5.00486764197e-06	-4.6428824892	-0.0294787030164	0.00634922444946
ILMN_1654099	cg00444019	1	113667154	113667203	+	LRIG2	NA	NA	TRANS	NA	NA	3.84502943187e-06	4.70069032539	0.0302647893775	0.0064383712354
ILMN_1654318	cg26797158	3	47454538	47454587	+	PTPN23	NA	NA	TRANS	NA	NA	1.94724367465e-06	4.84732922848	0.0357559703292	0.00737642702689
ILMN_1654318	cg11611320	3	47454538	47454587	+	PTPN23	NA	NA	TRANS	NA	NA	3.52855056271e-06	4.71940273389	0.0344428261962	0.0072981324414
ILMN_1654318	cg20781819	3	47454538	47454587	+	PTPN23	NA	NA	TRANS	NA	NA	3.80371637919e-06	-4.70304699845	-0.0312579339847	0.00664631546209
ILMN_1654319	cg14282656	15	89420752	89420801	-	HAPLN3	NA	NA	TRANS	NA	NA	5.23885816984e-06	-4.63280468137	-0.0407935818671	0.0088053748588
ILMN_1654319	cg24153714	15	89420752	89420801	-	HAPLN3	NA	NA	TRANS	NA	NA	7.87146527058e-06	-4.54222000647	-0.040408573374	0.0088962166774
ILMN_1654319	cg18004320	15	89420752	89420801	-	HAPLN3	NA	NA	TRANS	NA	NA	8.28818336425e-06	-4.53063921863	-0.0414659437472	0.00915233849933
ILMN_1654322	cg23223544	3	141595686	141595735	+	ATP1B3	NA	NA	TRANS	NA	NA	4.40342181268e-06	-4.67102757474	-0.0355313388936	0.00760674997633
ILMN_1654322	cg24933926	2	60962771	60962820	-	ATP1B3P1	NA	NA	TRANS	NA	NA	8.9781505132e-06	-4.51264109427	-0.0323471231842	0.00716811341927
ILMN_1654322	cg23624401	3	141595686	141595735	+	ATP1B3	NA	NA	TRANS	NA	NA	7.30116643094e-06	-4.5590618524	-0.0343875408904	0.00754267917472
ILMN_1654322	cg17413328	3	141595686	141595735	+	ATP1B3	NA	NA	TRANS	NA	NA	6.71773636688e-06	-4.57765351426	-0.0321042261948	0.00701324949447
ILMN_1654322	cg14296326	3	141595686	141595735	+	ATP1B3	NA	NA	TRANS	NA	NA	4.10840195009e-06	4.68621617002	0.0352495629157	0.0075219668997
ILMN_1654385	cg02363960	10	5681083	5681132	-	ASB13	NA	NA	TRANS	NA	NA	9.66749885763e-06	4.49593922429	0.0329942754721	0.00733868360448
ILMN_1654385	cg01260615	10	5681083	5681132	-	ASB13	NA	NA	TRANS	NA	NA	1.65979702367e-07	5.35113446628	0.0392357602578	0.00733223216591
ILMN_1654385	cg11994390	10	5681083	5681132	-	ASB13	NA	NA	TRANS	NA	NA	8.33781866803e-07	5.02535607591	0.0392285359525	0.00780612067284
ILMN_1654385	cg21077030	10	5681083	5681132	-	ASB13	NA	NA	TRANS	NA	NA	7.18765327337e-06	4.56256444075	0.0304608836717	0.00667626376947
ILMN_1654389	cg24828316	1	149763810	149763859	+	FCGR1A	NA	NA	TRANS	NA	NA	7.96823072751e-06	-4.53947924354	-0.047268272845	0.0104127082225
ILMN_1654389	cg18046311	1	120926351	120926400	-	FCGR1B	NA	NA	TRANS	NA	NA	3.84985318094e-06	-4.70041674958	-0.0503283171015	0.0107072031658
ILMN_1654389	cg01801443	1	149763810	149763859	+	FCGR1A	NA	NA	TRANS	NA	NA	6.27326202791e-06	-4.59288989824	-0.0467295703384	0.0101743284454
ILMN_1654392	cg05760053	14	24910149	24910198	+	KHNYN	NA	0	Promoter	NA	NA	9.73015917898e-06	-4.49447821353	-0.0395691394505	0.0088039451012
ILMN_1654392	cg10759590	14	24910149	24910198	+	KHNYN	NA	0	Promoter	NA	NA	7.74014145691e-08	-5.49982735484	-0.0518449277542	0.00942664640348
ILMN_1654392	cg23383149	14	24910149	24910198	+	KHNYN	10634	0	IN	NA	NA	4.17481363354e-09	6.04267597161	0.0535546978983	0.00886274527212
ILMN_1654392	cg19584674	14	24910149	24910198	+	KHNYN	NA	0	Promoter	NA	NA	1.99855676732e-13	-7.67341086048	-0.0667257076705	0.00869570375986
ILMN_1654392	cg14154082	14	24910149	24910198	+	KHNYN	NA	NA	TRANS	NA	NA	9.88024957173e-06	-4.49101504111	-0.0375177648025	0.00835396106651
ILMN_1654392	cg20961469	14	24910149	24910198	+	KHNYN	NA	NA	TRANS	NA	NA	5.42004398841e-06	-4.62529429498	-0.0397891450402	0.00860251099771
ILMN_1654392	cg01834776	14	24910149	24910198	+	KHNYN	NA	0	Promoter	NA	NA	5.5276044201e-08	-5.56446818953	-0.0539411603331	0.00969385725568
ILMN_1654392	cg22105534	14	24910149	24910198	+	KHNYN	NA	NA	TRANS	NA	NA	3.47875286687e-06	-4.72249346935	-0.0409302396776	0.00866708232488
ILMN_1654392	cg11837267	14	24910149	24910198	+	KHNYN	NA	0	Promoter	NA	NA	5.80160146299e-06	-4.61023770362	-0.0425027898871	0.00921921875173
ILMN_1654414	cg20943372	2	223765414	223765463	+	ACSL3	NA	NA	TRANS	NA	NA	7.771465811e-06	4.5450865814	0.030220076028	0.00664895497298
ILMN_1654421	cg25499543	12	123645355	123645399	-	MPHOSPH9	NA	NA	TRANS	NA	NA	8.67786780414e-06	4.52030490865	0.0303356620653	0.00671097695363
ILMN_1654421	cg14084042	12	123645355	123645399	-	MPHOSPH9	NA	NA	TRANS	NA	NA	1.36007173133e-06	-4.92327476011	-0.0295410058836	0.00600027569513
ILMN_1654441	cg14513730	10	126086619	126086668	-	OAT	NA	-8430904	DISTAL	NA	NA	6.18450347779e-06	-4.59605646835	-0.0424778041598	0.0092422285175
ILMN_1654441	cg18702012	10	126086619	126086668	-	OAT	NA	0	Promoter	NA	NA	6.30879238019e-07	-5.08280527035	-0.0525583262151	0.0103404170373
ILMN_1654441	cg18172495	10	126086619	126086668	-	OAT	NA	NA	TRANS	NA	NA	6.67928657952e-06	-4.57893267235	-0.0405009971551	0.00884507374386
ILMN_1654441	cg23704092	10	126086619	126086668	-	OAT	NA	NA	TRANS	NA	NA	8.13929554048e-06	4.53471132899	0.041052187004	0.00905287768628
ILMN_1654516	cg18627816	7	75616483	75616532	-	TMEM120A	NA	NA	TRANS	NA	NA	6.88711039044e-06	4.57210122153	0.042844920878	0.00937094758013
ILMN_1654516	cg18701590	7	75616483	75616532	-	TMEM120A	NA	NA	TRANS	NA	NA	9.0184325009e-06	4.51163179148	0.0379228632454	0.00840557585328
ILMN_1654545	cg08795861	8	145618477	145618526	-	CPSF1	NA	NA	TRANS	NA	NA	5.78815080874e-06	-4.61075206963	-0.0425989551561	0.00923904701724
ILMN_1654552	cg17878506	13	41303605	41303654	-	MRPS31	NA	-34711437	DISTAL	NA	NA	6.26293539854e-06	-4.59325609158	-0.0299700618299	0.0065247966219
ILMN_1654552	cg22138430	13	41303605	41303654	-	MRPS31	NA	NA	TRANS	NA	NA	4.85753787787e-07	-5.13620051236	-0.0345666665994	0.00673000723321
ILMN_1654566	cg17470497	6	31777654	31777703	-	HSPA1L	NA	NA	TRANS	NA	NA	9.63786050872e-06	-4.4966334514	-0.038076746912	0.00846783428614
ILMN_1654566	cg01065180	6	31777654	31777703	-	HSPA1L	NA	NA	TRANS	NA	NA	3.03262274402e-06	-4.75225562809	-0.0403834596487	0.00849774566208
ILMN_1654571	cg04876127	19	17898616	17898656	+	FCHO1	NA	NA	TRANS	NA	NA	3.55376235936e-06	-4.71785392863	-0.0295923111214	0.00627240935585
ILMN_1654571	cg07960360	19	17898616	17898656	+	FCHO1	NA	NA	TRANS	NA	NA	1.09736481437e-06	-4.96825359202	-0.0369665193356	0.00744054598883
ILMN_1654583	cg18718102	5	98191014	98191063	-	CHD1	NA	NA	TRANS	NA	NA	6.76091371084e-06	-4.57622543879	-0.0375498394132	0.00820541730634
ILMN_1654609	cg16847696	5	111497397	111497441	+	EPB41L4A-AS1	NA	NA	TRANS	NA	NA	9.12491827167e-06	4.50898438842	0.0519465001629	0.0115206653401
ILMN_1654609	cg02210543	5	111497397	111497441	+	EPB41L4A-AS1	NA	NA	TRANS	NA	NA	9.92107569267e-06	4.49008175606	0.0429882983131	0.00957405692114
ILMN_1654609	cg23506979	5	111497397	111497441	+	EPB41L4A-AS1	NA	NA	TRANS	NA	NA	4.10891354838e-06	4.6861889334	0.0598598681859	0.0127736779367
ILMN_1654609	cg26070865	5	111497397	111497441	+	EPB41L4A-AS1	NA	-110537081	DISTAL	NA	NA	8.49820767915e-06	4.52501286877	0.0573590974181	0.0126760075787
ILMN_1654609	cg19733167	5	111497397	111497441	+	EPB41L4A-AS1	NA	NA	TRANS	NA	NA	2.81786481742e-06	4.76812229459	0.0578530318162	0.0121332944589
ILMN_1654609	cg27138600	5	111497397	111497441	+	EPB41L4A-AS1	NA	10128893	DISTAL	NA	NA	8.66011664506e-06	4.52076588736	0.0584216727552	0.0129229591204
ILMN_1654609	cg16703008	5	111497397	111497441	+	EPB41L4A-AS1	NA	NA	TRANS	NA	NA	7.15707281299e-06	4.5635171265	0.063592604973	0.0139349986447
ILMN_1654612	cg19440734	3	48312246	48312295	+	ZNF589	NA	-17842	TSS	CAMP	-83	1.58119362432e-06	-4.89150963535	-0.0717696222366	0.0146722847519
ILMN_1654612	cg16193029	3	48312246	48312295	+	ZNF589	NA	101071	DISTAL	NA	NA	3.72080439479e-07	5.19020866191	0.0527130883565	0.0101562560949
ILMN_1654612	cg06710735	3	48312246	48312295	+	ZNF589	NA	-18028	TSS	CAMP	-269	3.46142163447e-06	-4.72357915256	-0.0613748391032	0.0129932911297
ILMN_1654612	cg18074165	3	48312246	48312295	+	ZNF589	NA	2532	TSS	NME6	18795	3.35273190998e-08	-5.6594147337	-0.0620219317154	0.0109590716768
ILMN_1654612	cg00652158	3	48312246	48312295	+	ZNF589	NA	2468	TSS	NME6	18859	1.65125582611e-07	-5.3521508122	-0.054654657244	0.010211718459
ILMN_1654629	cg11107262	4	952356	952405	+	TMEM175	NA	-54880	DISTAL	NA	NA	8.46601285049e-06	4.52586661342	0.0364721647959	0.00805860355843
ILMN_1654691	cg08922090	14	45598996	45599038	-	FKBP3	NA	NA	TRANS	NA	NA	8.67056496094e-06	-4.520494446	-0.0336654066461	0.00744728415182
ILMN_1654692	cg15533809	1	178848536	178848585	+	RALGPS2	NA	NA	TRANS	NA	NA	6.92514504714e-06	-4.57087245201	-0.0377977114926	0.00826925535321
ILMN_1654737	cg02574022	9	119462582	119462631	+	TRIM32	NA	NA	TRANS	NA	NA	9.41464337089e-06	-4.50192872747	-0.0264943394278	0.0058851085905
ILMN_1654737	cg18402166	9	119462582	119462631	+	TRIM32	NA	NA	TRANS	NA	NA	6.01473420548e-06	-4.60223681777	-0.0340138333115	0.00739071774407
ILMN_1654737	cg05072854	9	119462582	119462631	+	TRIM32	NA	NA	TRANS	NA	NA	2.27072412965e-06	-4.81451670425	-0.0299895326097	0.00622898090336
ILMN_1654737	cg27052073	9	119462582	119462631	+	TRIM32	NA	NA	TRANS	NA	NA	3.93555528086e-06	-4.69561046253	-0.0312901887444	0.00666371050027
ILMN_1654737	cg10095057	9	119462582	119462631	+	TRIM32	NA	NA	TRANS	NA	NA	7.7889178382e-06	-4.54458376069	-0.0290556313817	0.00639346371676
ILMN_1654737	cg13788829	9	119462582	119462631	+	TRIM32	NA	NA	TRANS	NA	NA	1.26903686881e-06	-4.93782891551	-0.0327824925977	0.00663904990607
ILMN_1654737	cg23548041	9	119462582	119462631	+	TRIM32	NA	NA	TRANS	NA	NA	1.78884274395e-06	-4.86536907974	-0.0286305624744	0.00588456127484
ILMN_1654737	cg10750934	9	119462582	119462631	+	TRIM32	NA	NA	TRANS	NA	NA	8.16611224096e-06	-4.53397263335	-0.0285386532701	0.00629440351277
ILMN_1654737	cg27267258	9	119462582	119462631	+	TRIM32	NA	NA	TRANS	NA	NA	5.98483631822e-06	-4.60334257376	-0.0279507492798	0.00607183776395
ILMN_1654737	cg19262958	9	119462582	119462631	+	TRIM32	NA	NA	TRANS	NA	NA	7.83676399282e-07	-5.03816864854	-0.0312956415461	0.00621170979561
ILMN_1654737	cg24046159	9	119462582	119462631	+	TRIM32	NA	NA	TRANS	NA	NA	3.41157153462e-06	-4.72673136653	-0.0294134482482	0.00622278821609
ILMN_1654737	cg13656518	9	119462582	119462631	+	TRIM32	NA	NA	TRANS	NA	NA	9.26864662565e-06	-4.50545771911	-0.0327896844881	0.00727776988096
ILMN_1654737	cg00582308	9	119462582	119462631	+	TRIM32	NA	NA	TRANS	NA	NA	3.65238111859e-06	-4.71189558587	-0.0298103596852	0.00632661720574
ILMN_1654737	cg16777910	9	119462582	119462631	+	TRIM32	NA	NA	TRANS	NA	NA	8.75240387575e-06	-4.51837911611	-0.027791522783	0.00615077267064
ILMN_1654737	cg21696617	9	119462582	119462631	+	TRIM32	NA	NA	TRANS	NA	NA	9.56210779038e-06	-4.49841718146	-0.0277546284505	0.00616986538397
ILMN_1654778	cg16903735	11	1905242	1905254	+	ILMN_1654778	NA	-2066	Promoter	LSP1	0	1.82764156461e-09	-6.18965614354	-0.0816106136105	0.0131849995732
ILMN_1654778	cg19419739	11	1905242	1905254	+	ILMN_1654778	NA	-2319	Promoter	LSP1	0	2.93766880107e-07	-5.23771945056	-0.061805069979	0.0117999962698
ILMN_1654778	cg04948649	11	1905510	1905546	+	LSP1	27549	0	IN	NA	NA	3.156379338e-08	-5.67079269582	-0.0898142278325	0.0158380375814
ILMN_1654778	cg18276943	11	1905510	1905546	+	LSP1	NA	NA	TRANS	NA	NA	3.53598417191e-06	4.71894496886	0.0572377676729	0.0121293568903
ILMN_1654778	cg07237979	11	1905510	1905546	+	LSP1	NA	-182	Promoter	NA	NA	3.72649524565e-09	-6.06304681946	-0.0763393339742	0.0125909194251
ILMN_1654778	cg17474435	11	1905510	1905546	+	LSP1	NA	NA	TRANS	NA	NA	7.21677730308e-06	4.56166074147	0.0577874919939	0.0126680819265
ILMN_1654778	cg00259742	11	1905510	1905546	+	LSP1	NA	-3098	Closest DS gene	NA	NA	1.37557560154e-07	-5.38803881707	-0.0769091607012	0.0142740546816
ILMN_1654778	cg00683156	11	1905510	1905546	+	LSP1	NA	NA	TRANS	NA	NA	4.41994750447e-06	-4.67020602458	-0.0587592324484	0.0125817216926
ILMN_1654812	cg05795316	11	67764107	67764156	-	UNC93B1	NA	NA	TRANS	NA	NA	4.58521574647e-06	4.66214881612	0.0393153121925	0.00843287371191
ILMN_1654875	cg17233452	19	40224988	40225037	-	CLC	NA	NA	TRANS	NA	NA	3.50369255742e-07	-5.20232794165	-0.15140509285	0.029103334997
ILMN_1654875	cg12614529	19	40224988	40225037	-	CLC	NA	NA	TRANS	NA	NA	3.9788075508e-07	-5.17666832027	-0.162733413504	0.0314359359025
ILMN_1654875	cg00381391	19	40224988	40225037	-	CLC	NA	NA	TRANS	NA	NA	3.92716505639e-06	-4.69607652381	-0.138303588016	0.0294508803923
ILMN_1654875	cg08940169	19	40224988	40225037	-	CLC	NA	NA	TRANS	NA	NA	3.96979556105e-09	-6.05171190207	-0.176917944751	0.0292343633691
ILMN_1654875	cg10704177	19	40224988	40225037	-	CLC	NA	NA	TRANS	NA	NA	8.0566051778e-11	-6.7234473535	-0.195105933116	0.0290187344168
ILMN_1654875	cg17971251	19	40224988	40225037	-	CLC	NA	NA	TRANS	NA	NA	9.80400166667e-08	-5.45409104004	-0.157081022494	0.0288005868147
ILMN_1654875	cg01310029	19	40224988	40225037	-	CLC	NA	NA	TRANS	NA	NA	5.76590771122e-07	-5.10123417824	-0.168533300522	0.0330377502058
ILMN_1654875	cg23144852	19	40224988	40225037	-	CLC	NA	NA	TRANS	NA	NA	3.69809302299e-10	-6.46688030774	-0.188471056034	0.0291440458251
ILMN_1654875	cg06648780	19	40224988	40225037	-	CLC	NA	NA	TRANS	NA	NA	1.85119740546e-06	-4.85809035296	-0.13238212738	0.0272498281756
ILMN_1654875	cg23516680	19	40224988	40225037	-	CLC	NA	NA	TRANS	NA	NA	4.24273409757e-06	-4.67917434453	-0.148173150077	0.0316665161773
ILMN_1654875	cg23172995	19	40224988	40225037	-	CLC	NA	NA	TRANS	NA	NA	1.90326403957e-06	-4.85219164267	-0.138698601225	0.0285847327227
ILMN_1654875	cg08886063	19	40224988	40225037	-	CLC	NA	NA	TRANS	NA	NA	4.48892832268e-06	-4.66680837103	-0.131009502501	0.0280726123907
ILMN_1654875	cg03131767	19	40224988	40225037	-	CLC	NA	NA	TRANS	NA	NA	3.63435894093e-06	-4.71297278459	-0.144086394652	0.0305722950753
ILMN_1654875	cg12819873	19	40224988	40225037	-	CLC	NA	NA	TRANS	NA	NA	4.91799419058e-06	-4.64673985334	-0.136189730699	0.0293086626317
ILMN_1654875	cg01901579	19	40224988	40225037	-	CLC	NA	NA	TRANS	NA	NA	7.13942310023e-09	-5.94575534087	-0.171100290154	0.0287768803701
ILMN_1654875	cg26102082	19	40224988	40225037	-	CLC	NA	NA	TRANS	NA	NA	6.07969900029e-08	-5.54624823279	-0.171980567521	0.0310084511732
ILMN_1654875	cg12227660	19	40224988	40225037	-	CLC	NA	NA	TRANS	NA	NA	5.46723765113e-10	-6.39986366234	-0.18999480928	0.0296873213719
ILMN_1654875	cg26749306	19	40224988	40225037	-	CLC	NA	NA	TRANS	NA	NA	3.77218856298e-06	-4.70486212271	-0.141314950244	0.0300359386861
ILMN_1654875	cg18650626	19	40224988	40225037	-	CLC	NA	NA	TRANS	NA	NA	4.28812145154e-07	-5.16151485519	-0.154856923409	0.0300022237179
ILMN_1654875	cg26860613	19	40224988	40225037	-	CLC	NA	NA	TRANS	NA	NA	3.27177758686e-07	-5.21610584984	-0.148877836228	0.0285419507414
ILMN_1654875	cg10433549	19	40224988	40225037	-	CLC	NA	NA	TRANS	NA	NA	4.47781325598e-06	-4.66735243325	-0.12682388246	0.0271725532352
ILMN_1654875	cg12074090	19	40224988	40225037	-	CLC	NA	NA	TRANS	NA	NA	5.6112067664e-07	-5.10679398663	-0.150490275691	0.02946864042
ILMN_1654875	cg05300717	19	40224988	40225037	-	CLC	NA	NA	TRANS	NA	NA	1.9595428037e-06	-4.84598839136	-0.141142223064	0.0291255801017
ILMN_1654875	cg21672758	19	40224988	40225037	-	CLC	NA	NA	TRANS	NA	NA	6.78040887503e-06	-4.57558351295	-0.12780363253	0.0279316577151
ILMN_1654875	cg22674082	19	40224988	40225037	-	CLC	NA	NA	TRANS	NA	NA	9.90927390461e-06	-4.49035116566	-0.123316992234	0.0274626610892
ILMN_1654875	cg06070625	19	40224988	40225037	-	CLC	NA	NA	TRANS	NA	NA	1.88169790062e-09	-6.18451406092	-0.185181736888	0.0299428111997
ILMN_1654875	cg13792581	19	40224988	40225037	-	CLC	NA	NA	TRANS	NA	NA	7.69301351126e-07	-5.04199105195	-0.153817198295	0.0305072334937
ILMN_1654875	cg14084609	19	40224988	40225037	-	CLC	NA	NA	TRANS	NA	NA	2.39310764366e-08	-5.72276294676	-0.162897644378	0.0284648597003
ILMN_1654875	cg12643917	19	40224988	40225037	-	CLC	NA	NA	TRANS	NA	NA	3.74836936385e-07	-5.18871929208	-0.16148378278	0.0311220888413
ILMN_1654875	cg12077754	19	40224988	40225037	-	CLC	NA	NA	TRANS	NA	NA	4.74076542704e-10	-6.42436255387	-0.183522001529	0.0285665698333
ILMN_1654875	cg22483743	19	40224988	40225037	-	CLC	NA	NA	TRANS	NA	NA	7.81307166124e-06	-4.54388963287	-0.126284986077	0.0277922652793
ILMN_1654875	cg02171825	19	40224988	40225037	-	CLC	NA	NA	TRANS	NA	NA	8.71749572264e-06	-4.51927907165	-0.128394454641	0.0284103841798
ILMN_1654875	cg12483927	19	40224988	40225037	-	CLC	NA	NA	TRANS	NA	NA	4.76938753708e-06	-4.65349289472	-0.139132070748	0.0298984169302
ILMN_1654875	cg00736681	19	40224988	40225037	-	CLC	NA	NA	TRANS	NA	NA	3.73307334503e-06	-4.70713448678	-0.137149029467	0.0291364161895
ILMN_1654875	cg01942646	19	40224988	40225037	-	CLC	NA	NA	TRANS	NA	NA	5.63881185333e-07	-5.10579108892	-0.146960627576	0.0287831258695
ILMN_1654875	cg00944309	19	40224988	40225037	-	CLC	NA	NA	TRANS	NA	NA	1.35850278428e-06	-4.92351752189	-0.151151001548	0.0306997996608
ILMN_1654875	cg07970948	19	40224988	40225037	-	CLC	NA	NA	TRANS	NA	NA	3.28679995138e-10	-6.48699171526	-0.196427959781	0.0302802852852
ILMN_1654875	cg18368116	19	40224988	40225037	-	CLC	NA	NA	TRANS	NA	NA	1.29038579755e-06	-4.93432726042	-0.149051027069	0.0302069601797
ILMN_1654875	cg08776942	19	40224988	40225037	-	CLC	NA	NA	TRANS	NA	NA	1.88664812306e-06	-4.85405698458	-0.145124891083	0.0298976488211
ILMN_1654875	cg06528816	19	40224988	40225037	-	CLC	NA	NA	TRANS	NA	NA	2.80386052996e-06	-4.76919705381	-0.141451858912	0.0296594704132
ILMN_1654875	cg17960717	19	40224988	40225037	-	CLC	NA	NA	TRANS	NA	NA	2.28616402924e-06	-4.813065782	-0.136105284547	0.0282782930281
ILMN_1654875	cg08077807	19	40224988	40225037	-	CLC	NA	NA	TRANS	NA	NA	4.61417813326e-08	-5.59891078642	-0.168466166349	0.0300890963932
ILMN_1654875	cg25087851	19	40224988	40225037	-	CLC	NA	NA	TRANS	NA	NA	6.9239365478e-06	-4.57091139462	-0.12901099451	0.028224348138
ILMN_1654875	cg06558622	19	40224988	40225037	-	CLC	NA	NA	TRANS	NA	NA	2.4523952008e-09	-6.13763771209	-0.194784343693	0.0317360445223
ILMN_1654875	cg04538585	19	40224988	40225037	-	CLC	NA	NA	TRANS	NA	NA	3.46292106547e-06	-4.72348501677	-0.139181635462	0.0294658784706
ILMN_1654875	cg09597192	19	40224988	40225037	-	CLC	NA	NA	TRANS	NA	NA	3.32513953101e-07	-5.21285362004	-0.154756066152	0.0296873991546
ILMN_1654875	cg10159529	19	40224988	40225037	-	CLC	NA	NA	TRANS	NA	NA	3.86457481282e-08	-5.63255925241	-0.157730971315	0.0280034286808
ILMN_1654875	cg25270424	19	40224988	40225037	-	CLC	NA	NA	TRANS	NA	NA	1.48698845696e-07	-5.37276035901	-0.163607323583	0.0304512601812
ILMN_1654875	cg09249800	19	40224988	40225037	-	CLC	NA	NA	TRANS	NA	NA	1.95868830511e-10	-6.57475882756	-0.196096178589	0.0298256078637
ILMN_1654875	cg11830436	19	40224988	40225037	-	CLC	NA	NA	TRANS	NA	NA	8.25180911158e-06	-4.53162753782	-0.127082871683	0.0280435385791
ILMN_1654875	cg11770323	19	40224988	40225037	-	CLC	NA	NA	TRANS	NA	NA	4.96589515654e-08	-5.58492242131	-0.168387338995	0.0301503452138
ILMN_1654875	cg13835688	19	40224988	40225037	-	CLC	NA	NA	TRANS	NA	NA	3.28893976835e-06	-4.73467877188	-0.125105936854	0.0264233209647
ILMN_1654875	cg09147843	19	40224988	40225037	-	CLC	NA	NA	TRANS	NA	NA	1.91976741562e-06	-4.8503544293	-0.135360609224	0.0279073645436
ILMN_1654875	cg21723861	19	40224988	40225037	-	CLC	NA	NA	TRANS	NA	NA	1.07986608221e-06	-4.97160937628	-0.136502694608	0.027456440013
ILMN_1654875	cg02941852	19	40224988	40225037	-	CLC	NA	NA	TRANS	NA	NA	2.65461255674e-06	-4.78098393286	-0.139263963787	0.0291287244933
ILMN_1654875	cg07765167	19	40224988	40225037	-	CLC	NA	NA	TRANS	NA	NA	6.29733256782e-07	-5.08317815756	-0.151825074411	0.0298681395192
ILMN_1654875	cg16171860	19	40224988	40225037	-	CLC	NA	NA	TRANS	NA	NA	5.99978334071e-06	-4.6027891046	-0.130761773589	0.0284092472233
ILMN_1654875	cg12104982	19	40224988	40225037	-	CLC	NA	34629077	DISTAL	NA	NA	6.22927250636e-12	-7.13943896624	-0.230621224409	0.0323024295746
ILMN_1654875	cg04847043	19	40224988	40225037	-	CLC	NA	NA	TRANS	NA	NA	8.90080420471e-06	-4.51459132478	-0.129907953667	0.0287751303101
ILMN_1654875	cg08969102	19	40224988	40225037	-	CLC	NA	NA	TRANS	NA	NA	1.05674942252e-06	-4.97612405334	-0.151257838108	0.0303967177037
ILMN_1654875	cg02133716	19	40224988	40225037	-	CLC	NA	NA	TRANS	NA	NA	3.9360966324e-06	-4.69558042433	-0.135852342763	0.0289319595206
ILMN_1654875	cg19448292	19	40224988	40225037	-	CLC	NA	NA	TRANS	NA	NA	2.36906414757e-07	-5.28067676256	-0.153051649868	0.0289833399676
ILMN_1654875	cg24368962	19	40224988	40225037	-	CLC	NA	NA	TRANS	NA	NA	1.92863238694e-09	-6.18016538623	-0.176190356941	0.0285090035508
ILMN_1654875	cg15700636	19	40224988	40225037	-	CLC	NA	NA	TRANS	NA	NA	2.29485972301e-07	-5.28700837135	-0.153039128922	0.0289462618881
ILMN_1654875	cg24818699	19	40224988	40225037	-	CLC	NA	NA	TRANS	NA	NA	3.7929046277e-06	-4.70366781649	-0.139539153361	0.0296660305968
ILMN_1654875	cg09423651	19	40224988	40225037	-	CLC	NA	NA	TRANS	NA	NA	6.37269219585e-07	-5.08073800294	-0.156313228239	0.0307658509744
ILMN_1654875	cg27505472	19	40224988	40225037	-	CLC	NA	NA	TRANS	NA	NA	2.27170419738e-06	-4.81442432261	-0.129604731746	0.0269200891033
ILMN_1654875	cg09377531	19	40224988	40225037	-	CLC	NA	NA	TRANS	NA	NA	3.6465683233e-10	-6.46927600197	-0.179006621603	0.0276702712249
ILMN_1654875	cg14769121	19	40224988	40225037	-	CLC	NA	NA	TRANS	NA	NA	2.85908849166e-07	-5.24314883612	-0.151944955292	0.0289797142979
ILMN_1654875	cg14613878	19	40224988	40225037	-	CLC	NA	NA	TRANS	NA	NA	2.41651442232e-06	-4.80118012846	-0.131219688019	0.0273307154717
ILMN_1654875	cg10142874	19	40224988	40225037	-	CLC	NA	NA	TRANS	NA	NA	5.75303183046e-07	-5.10169137958	-0.149152365751	0.0292358660401
ILMN_1654875	cg26103369	19	40224988	40225037	-	CLC	NA	NA	TRANS	NA	NA	3.96750416641e-08	-5.62757995268	-0.159332087645	0.0283127186082
ILMN_1654875	cg04983687	19	40224988	40225037	-	CLC	NA	NA	TRANS	NA	NA	1.62301264787e-15	-8.38217305419	-0.259182115078	0.0309206351864
ILMN_1654875	cg04077085	19	40224988	40225037	-	CLC	NA	NA	TRANS	NA	NA	4.21093152302e-07	-5.16519473759	-0.140523288285	0.0272058064457
ILMN_1654875	cg25799589	19	40224988	40225037	-	CLC	NA	NA	TRANS	NA	NA	5.3002514474e-06	-4.63023223999	-0.132693511371	0.028658068212
ILMN_1654875	cg09247486	19	40224988	40225037	-	CLC	NA	NA	TRANS	NA	NA	2.37482924263e-07	-5.28019293642	-0.155156881018	0.0293846991741
ILMN_1654875	cg11699125	19	40224988	40225037	-	CLC	NA	NA	TRANS	NA	NA	4.12736017501e-08	-5.62009091792	-0.170438593548	0.0303266612653
ILMN_1654875	cg07636225	19	40224988	40225037	-	CLC	NA	NA	TRANS	NA	NA	2.2638344183e-09	-6.15182379088	-0.179377053525	0.0291583536237
ILMN_1654875	cg16202259	19	40224988	40225037	-	CLC	NA	NA	TRANS	NA	NA	4.93088324654e-10	-6.41761303658	-0.193576616295	0.0301633356813
ILMN_1654875	cg08067346	19	40224988	40225037	-	CLC	NA	NA	TRANS	NA	NA	3.74114615359e-10	-6.46490348141	-0.183232762211	0.0283426910763
ILMN_1654875	cg06725287	19	40224988	40225037	-	CLC	NA	NA	TRANS	NA	NA	2.49323399962e-06	-4.79447054951	-0.139629452676	0.0291230181173
ILMN_1654875	cg21627181	19	40224988	40225037	-	CLC	NA	NA	TRANS	NA	NA	4.18326731078e-06	-4.68226478058	-0.148735249365	0.0317656639116
ILMN_1654875	cg25488567	19	40224988	40225037	-	CLC	NA	NA	TRANS	NA	NA	6.55943681227e-07	-5.07480956049	-0.146304954558	0.0288296443077
ILMN_1654875	cg06391412	19	40224988	40225037	-	CLC	NA	NA	TRANS	NA	NA	3.00135711218e-07	-5.23342139799	-0.154109276651	0.0294471369552
ILMN_1654875	cg18666454	19	40224988	40225037	-	CLC	NA	NA	TRANS	NA	NA	3.5783759388e-06	-4.71635204965	-0.130140375917	0.0275934397067
ILMN_1654875	cg16362140	19	40224988	40225037	-	CLC	NA	NA	TRANS	NA	NA	2.91801541768e-11	-6.89060291962	-0.194440636636	0.028218232701
ILMN_1654875	cg12213680	19	40224988	40225037	-	CLC	NA	NA	TRANS	NA	NA	9.61190862233e-06	-4.49724301398	-0.140105620128	0.0311536689684
ILMN_1654875	cg21220721	19	40224988	40225037	-	CLC	NA	NA	TRANS	NA	NA	1.00789258151e-12	-7.42544775034	-0.219078036316	0.0295036802738
ILMN_1654875	cg08773180	19	40224988	40225037	-	CLC	NA	NA	TRANS	NA	NA	2.94120780742e-08	-5.68408200927	-0.168900328024	0.0297146184289
ILMN_1654875	cg13628444	19	40224988	40225037	-	CLC	NA	NA	TRANS	NA	NA	3.26312642078e-06	-4.73638798896	-0.13391017231	0.0282726357348
ILMN_1654875	cg17242981	19	40224988	40225037	-	CLC	NA	NA	TRANS	NA	NA	7.59106562154e-06	-4.55034870515	-0.123474920276	0.0271352655096
ILMN_1654875	cg07410597	19	40224988	40225037	-	CLC	NA	NA	TRANS	NA	NA	1.02675085917e-07	-5.44511816206	-0.153620429351	0.0282125060978
ILMN_1654875	cg04290133	19	40224988	40225037	-	CLC	NA	NA	TRANS	NA	NA	1.12431052746e-06	-4.96318597386	-0.141416604082	0.028493110036
ILMN_1654875	cg13209388	19	40224988	40225037	-	CLC	NA	NA	TRANS	NA	NA	1.22996983467e-06	-4.94438670963	-0.141518932441	0.0286221407734
ILMN_1654875	cg15344640	19	40224988	40225037	-	CLC	NA	NA	TRANS	NA	NA	6.4788520744e-10	-6.37060203065	-0.184736408374	0.0289982653892
ILMN_1654875	cg05613273	19	40224988	40225037	-	CLC	NA	NA	TRANS	NA	NA	1.98524637252e-07	-5.3157691986	-0.150079016492	0.0282327939541
ILMN_1654875	cg05184016	19	40224988	40225037	-	CLC	NA	NA	TRANS	NA	NA	1.68840469165e-06	-4.87762490313	-0.142935617878	0.0293043480622
ILMN_1654875	cg20263733	19	40224988	40225037	-	CLC	NA	NA	TRANS	NA	NA	3.91907708262e-10	-6.45696352314	-0.198143238261	0.0306867519927
ILMN_1654875	cg23933289	19	40224988	40225037	-	CLC	NA	NA	TRANS	NA	NA	3.04792142106e-06	-4.75116704432	-0.136823929588	0.0287979623347
ILMN_1654875	cg07781995	19	40224988	40225037	-	CLC	NA	NA	TRANS	NA	NA	8.63803679827e-08	-5.47862703419	-0.15953946267	0.0291203364775
ILMN_1654875	cg26584983	19	40224988	40225037	-	CLC	NA	NA	TRANS	NA	NA	7.18847090455e-06	-4.56253902224	-0.118697324068	0.0260156293436
ILMN_1654875	cg24343524	19	40224988	40225037	-	CLC	NA	NA	TRANS	NA	NA	9.55678112314e-07	-4.9970559274	-0.144515214398	0.0289200714377
ILMN_1654875	cg02475695	19	40224988	40225037	-	CLC	NA	NA	TRANS	NA	NA	1.96972563585e-06	-4.84488440247	-0.14242337394	0.0293966505924
ILMN_1654875	cg11209521	19	40224988	40225037	-	CLC	NA	NA	TRANS	NA	NA	3.76391653259e-06	-4.70534078081	-0.123375954533	0.0262204078897
ILMN_1654875	cg17203290	19	40224988	40225037	-	CLC	NA	NA	TRANS	NA	NA	3.24331574072e-07	-5.21786160214	-0.166813700427	0.0319697441493
ILMN_1654875	cg25854298	19	40224988	40225037	-	CLC	NA	NA	TRANS	NA	NA	3.87762972759e-10	-6.45878100334	-0.198874324342	0.0307913094187
ILMN_1654875	cg06824199	19	40224988	40225037	-	CLC	NA	NA	TRANS	NA	NA	7.01675514249e-08	-5.51872675678	-0.170576257695	0.0309086253429
ILMN_1654875	cg10298741	19	40224988	40225037	-	CLC	NA	NA	TRANS	NA	NA	4.14437479284e-06	-4.68430894952	-0.139701418156	0.0298232716205
ILMN_1654875	cg12172163	19	40224988	40225037	-	CLC	NA	NA	TRANS	NA	NA	8.66518130864e-06	-4.52063427101	-0.126720415301	0.0280315565701
ILMN_1654875	cg11310939	19	40224988	40225037	-	CLC	NA	NA	TRANS	NA	NA	9.53825988371e-07	-4.99745915643	-0.150077767022	0.0300308141245
ILMN_1654875	cg00114012	19	40224988	40225037	-	CLC	NA	NA	TRANS	NA	NA	1.50435047451e-07	-5.37048017408	-0.149422585148	0.0278229469814
ILMN_1654875	cg17940256	19	40224988	40225037	-	CLC	NA	NA	TRANS	NA	NA	1.68567160408e-06	-4.87796815487	-0.140575248801	0.028818402322
ILMN_1654875	cg03661164	19	40224988	40225037	-	CLC	NA	NA	TRANS	NA	NA	4.96525552565e-06	-4.64463329462	-0.172837649854	0.0372123349446
ILMN_1654875	cg18593727	19	40224988	40225037	-	CLC	NA	NA	TRANS	NA	NA	1.59097379108e-06	-4.89020591291	-0.142058571773	0.029049609424
ILMN_1654875	cg01614759	19	40224988	40225037	-	CLC	NA	NA	TRANS	NA	NA	1.03282450312e-07	-5.4439716902	-0.155076672108	0.0284859438903
ILMN_1654875	cg22532234	19	40224988	40225037	-	CLC	NA	-546	Promoter	NA	NA	9.4061792081e-06	-4.50213188175	-0.117780612152	0.0261610755183
ILMN_1654875	cg16658191	19	40224988	40225037	-	CLC	NA	NA	TRANS	NA	NA	1.04072858598e-06	-4.97930929097	-0.149239249394	0.0299718777593
ILMN_1654875	cg25224369	19	40224988	40225037	-	CLC	NA	NA	TRANS	NA	NA	2.1585027654e-06	-4.82535764059	-0.135863253274	0.0281561002092
ILMN_1654875	cg21876145	19	40224988	40225037	-	CLC	NA	NA	TRANS	NA	NA	6.8372407555e-06	-4.57372225655	-0.125100644564	0.0273520422857
ILMN_1654875	cg10644885	19	40224988	40225037	-	CLC	NA	28534271	DISTAL	NA	NA	1.66938288443e-06	-4.88002508764	-0.131410427891	0.0269282279356
ILMN_1654875	cg18550847	19	40224988	40225037	-	CLC	NA	NA	TRANS	NA	NA	2.308645439e-06	-4.81096996667	-0.135361539898	0.028136018482
ILMN_1654875	cg26396815	19	40224988	40225037	-	CLC	NA	NA	TRANS	NA	NA	1.64037068199e-09	-6.20869942682	-0.175021989945	0.0281897991694
ILMN_1654890	cg27141889	19	54972823	54972872	+	LENG8	NA	NA	TRANS	NA	NA	1.66620277988e-07	-5.35037555213	-0.0389643369075	0.00728254241741
ILMN_1654893	cg13892635	15	75137479	75137528	-	SCAMP2	NA	NA	TRANS	NA	NA	2.23013798753e-06	-4.81837655004	-0.034367827115	0.00713265697649
ILMN_1654893	cg03586649	15	75137479	75137528	-	SCAMP2	NA	NA	TRANS	NA	NA	8.68142009749e-06	-4.52021276809	-0.0333094942064	0.00736901024695
ILMN_1654893	cg22109827	15	75137479	75137528	-	SCAMP2	NA	NA	TRANS	NA	NA	6.17632512312e-06	4.59635043587	0.0339898328519	0.00739496113845
ILMN_1654915	cg25843866	6	168272892	168272924	+	MLLT4	NA	-147852	DISTAL	NA	NA	1.55153765976e-06	4.8955110073	0.0496299158756	0.0101378417496
ILMN_1654915	cg16307778	6	168272892	168272924	+	MLLT4	NA	-160782	DISTAL	NA	NA	5.44141041043e-08	5.56747162319	0.0578990952352	0.0103995312691
ILMN_1654915	cg09080087	6	168272892	168272924	+	MLLT4	12602	0	IN	NA	NA	5.5548823829e-11	-6.78498366481	-0.0760463321627	0.0112080346718
ILMN_1654915	cg11893552	6	168272892	168272924	+	MLLT4	NA	-182402	DISTAL	NA	NA	2.98099918115e-08	-5.68155450035	-0.0591116504514	0.0104041333138
ILMN_1654915	cg03122674	6	168272892	168272924	+	MLLT4	NA	NA	TRANS	NA	NA	5.53088639687e-07	5.1097394554	0.0534129686364	0.0104531687188
ILMN_1654915	cg11793977	6	168272892	168272924	+	MLLT4	NA	-182008	DISTAL	NA	NA	3.44977317991e-06	-4.72431179512	-0.0481482560556	0.0101915915256
ILMN_1654915	cg25534601	6	168272892	168272924	+	MLLT4	NA	-29507	Mult. Closer/TSS/BTW	LINC01558	-624	1.62578198212e-07	5.35521264246	0.0546853173528	0.0102116052161
ILMN_1654915	cg01797450	6	168272892	168272924	+	MLLT4	NA	-92910	DISTAL	NA	NA	2.65188759856e-09	6.12374693697	0.0623072323682	0.010174690922
ILMN_1654915	cg02667335	6	168272892	168272924	+	MLLT4	NA	NA	TRANS	NA	NA	9.9866616286e-06	-4.48859014953	-0.0457475583973	0.0101919660458
ILMN_1654915	cg14788688	6	168272892	168272924	+	MLLT4	NA	-182068	DISTAL	NA	NA	1.20782739285e-08	-5.84961481169	-0.0602077896926	0.01029260757
ILMN_1654915	cg16091766	6	168272892	168272924	+	MLLT4	NA	NA	TRANS	NA	NA	6.37893932331e-06	4.58917542163	0.0479027990867	0.0104382148612
ILMN_1654915	cg19708055	6	168272892	168272924	+	MLLT4	NA	-182114	DISTAL	NA	NA	9.3767066857e-08	-5.46273615536	-0.0556444189414	0.0101861809465
ILMN_1654915	cg00686132	6	168272892	168272924	+	MLLT4	30165	0	IN	NA	NA	3.8849969707e-09	-6.05558343874	-0.0707699864414	0.0116867329395
ILMN_1654915	cg21421172	6	168272892	168272924	+	MLLT4	NA	-181782	DISTAL	NA	NA	4.28291072509e-08	-5.61307004575	-0.0576326167926	0.0102675748428
ILMN_1654915	cg03298716	6	168272892	168272924	+	MLLT4	NA	-31319	Mult. Closer/TSS/BTW	LINC01558	0	7.78401413227e-06	-4.54472493487	-0.0470523001108	0.0103531678562
ILMN_1654920	cg09220235	10	70102518	70102567	+	HNRNPH3	NA	NA	TRANS	NA	NA	1.09387169488e-06	4.9689193249	0.0487375063356	0.00980847205374
ILMN_1654920	cg17638841	10	70102518	70102567	+	HNRNPH3	NA	NA	TRANS	NA	NA	2.93976340822e-06	4.75897886099	0.0442381336118	0.00929571971298
ILMN_1654920	cg04942655	10	70102518	70102567	+	HNRNPH3	NA	NA	TRANS	NA	NA	6.64402406868e-06	4.5801120318	0.0415864334721	0.00907978520687
ILMN_1654920	cg24346868	10	70102518	70102567	+	HNRNPH3	NA	NA	TRANS	NA	NA	7.85599655928e-06	4.54266113622	0.044070981047	0.00970157793537
ILMN_1654920	cg17809181	10	70102518	70102567	+	HNRNPH3	NA	NA	TRANS	NA	NA	9.23779958912e-06	4.50621016857	0.0433064771766	0.00961039888433
ILMN_1654920	cg26552030	10	70102518	70102567	+	HNRNPH3	NA	NA	TRANS	NA	NA	1.60790278055e-07	5.35738959562	0.0489850795759	0.00914346039272
ILMN_1654920	cg18431297	10	70102518	70102567	+	HNRNPH3	NA	NA	TRANS	NA	NA	2.23963195621e-06	4.81746761316	0.0459817011871	0.00954478677998
ILMN_1654920	cg10787409	10	70102518	70102567	+	HNRNPH3	NA	NA	TRANS	NA	NA	5.58491002314e-06	4.61866733222	0.0450444186597	0.00975268739219
ILMN_1654920	cg10732560	10	70102518	70102567	+	HNRNPH3	NA	NA	TRANS	NA	NA	1.31105876138e-06	4.93098942716	0.0466432556442	0.00945920820418
ILMN_1654920	cg01899544	10	70102518	70102567	+	HNRNPH3	NA	NA	TRANS	NA	NA	1.79837722242e-06	4.86424039582	0.0423745989477	0.00871145245701
ILMN_1654920	cg10084213	10	70102518	70102567	+	HNRNPH3	NA	63955843	DISTAL	NA	NA	1.24910335362e-06	4.94115019126	0.0472234257845	0.00955717271417
ILMN_1654920	cg02688948	10	70102518	70102567	+	HNRNPH3	NA	64889494	DISTAL	NA	NA	1.79907346134e-07	5.33524167841	0.0506857498548	0.00950017879413
ILMN_1654920	cg02381009	10	70102518	70102567	+	HNRNPH3	NA	NA	TRANS	NA	NA	1.57435298155e-06	4.89242614808	0.0443577847473	0.00906662326722
ILMN_1654939	cg04455646	12	124082166	124082215	+	TMED2	NA	NA	TRANS	NA	NA	2.64402257791e-06	-4.78184438707	-0.035894707444	0.00750645661767
ILMN_1654939	cg06724019	12	124082166	124082215	+	TMED2	NA	NA	TRANS	NA	NA	9.84906724493e-06	-4.49173036501	-0.0342797365394	0.00763174406158
ILMN_1655011	cg16597737	5	69321216	69321265	+	SERF1A	NA	NA	TRANS	NA	NA	7.40757262281e-06	4.55582574446	0.051122638658	0.0112213770951
ILMN_1655011	cg27275133	5	69321216	69321265	+	SERF1A	NA	NA	TRANS	NA	NA	5.868800416e-06	-4.60768500342	-0.0417540885198	0.00906183658146
ILMN_1655046	cg01749702	16	67904887	67904936	+	NUTF2	NA	NA	TRANS	NA	NA	8.20292418537e-06	-4.53296239244	-0.0394196954058	0.00869623261636
ILMN_1655046	cg15712323	16	67904887	67904936	+	NUTF2	NA	NA	TRANS	NA	NA	2.55032140816e-06	-4.78960589821	-0.0381633858221	0.00796795950089
ILMN_1655068	cg03106852	17	17750159	17750208	-	TOM1L2	NA	NA	TRANS	NA	NA	2.15101715784e-06	-4.82609999379	-0.0347220489767	0.00719463936126
ILMN_1655114	cg17295910	17	1012256	1012305	-	ABR	NA	NA	TRANS	NA	NA	5.80564217153e-07	5.09982948124	0.0301221691296	0.00590650515678
ILMN_1655126	cg23117565	22	21829550	21829590	-	PI4KAP2	NA	9358	Mult. Closer/TSS/BTW	TMEM191C	-3528	1.51085503596e-13	7.71574316619	0.0695167599682	0.00900972964895
ILMN_1655126	cg03311906	22	20385776	20385816	-	PI4KAP1	NA	7325	TSS	TMEM191B	-1263	8.09243199408e-27	11.7601899395	0.105351867676	0.00895834746018
ILMN_1655126	cg24283289	22	20385776	20385816	-	PI4KAP1	NA	1366838	DISTAL	NA	NA	2.77160113042e-09	6.11589417038	0.0627139586856	0.0102542583208
ILMN_1655126	cg19250002	22	21064246	21064286	-	PI4KA	NA	601910	DISTAL	NA	NA	3.20937452152e-22	10.4523830119	0.0958289481738	0.00916814357693
ILMN_1655126	cg16614114	22	20385776	20385816	-	PI4KAP1	NA	2090	TSS	TMEM191B	1200	1.03662787957e-07	-5.44325709135	-0.0523574695387	0.00961877579178
ILMN_1655126	cg24289553	22	20385776	20385816	-	PI4KAP1	NA	-1320	Promoter	NA	NA	3.01874127991e-07	5.23226358352	0.0529554830904	0.0101209509508
ILMN_1655126	cg20969061	22	20385776	20385816	-	PI4KAP1	NA	-1279	Promoter	NA	NA	8.07088828024e-15	-8.15035949457	-0.0823549910303	0.0101044611695
ILMN_1655126	cg11814655	22	20385776	20385816	-	PI4KAP1	NA	-906	Promoter	NA	NA	7.65478748175e-09	-5.93307817825	-0.0596682912209	0.0100568860595
ILMN_1655126	cg03966094	22	21064246	21064286	-	PI4KA	NA	3186	Mult. Closer/TSS/BTW	TMEM191A	0	5.72279665074e-07	5.10276888891	0.0510310829395	0.010000665139
ILMN_1655126	cg13558199	22	21829550	21829590	-	PI4KAP2	NA	56467	DISTAL	NA	NA	6.26127618337e-15	-8.18732391551	-0.0764011800538	0.00933164252963
ILMN_1655163	cg20459687	13	99104531	99104580	-	STK24	100826	0	IN	NA	NA	6.7869680619e-07	5.06780329328	0.0447091957915	0.00882220425776
ILMN_1655163	cg21418052	13	99104531	99104580	-	STK24	NA	67328646	DISTAL	NA	NA	4.45980110432e-06	4.66823686119	0.0420524292454	0.00900820384566
ILMN_1655163	cg07690783	13	99104531	99104580	-	STK24	NA	NA	TRANS	NA	NA	2.71132700713e-06	4.77643137148	0.0384777453052	0.00805575173444
ILMN_1655163	cg12184120	13	99104531	99104580	-	STK24	NA	NA	TRANS	NA	NA	3.97606207186e-06	4.6933737604	0.0575069144828	0.0122527881687
ILMN_1655163	cg22860534	13	99104531	99104580	-	STK24	NA	NA	TRANS	NA	NA	8.78726628395e-06	4.51748377261	0.0400858525486	0.00887349121024
ILMN_1655165	cg21881074	18	29711262	29711311	+	RNF138	NA	NA	TRANS	NA	NA	1.52192294853e-07	-5.36819823779	-0.0575733003596	0.0107248834356
ILMN_1655165	cg11387897	18	29711262	29711311	+	RNF138	NA	NA	TRANS	NA	NA	3.13327166442e-06	4.74518889482	0.0490982329873	0.0103469501585
ILMN_1655165	cg12752420	18	29711262	29711311	+	RNF138	NA	NA	TRANS	NA	NA	1.62991095674e-06	4.88509109944	0.0553579001069	0.0113320097783
ILMN_1655165	cg26798688	18	29711262	29711311	+	RNF138	NA	NA	TRANS	NA	NA	7.09945428855e-06	4.56532281546	0.0481971606126	0.0105572294799
ILMN_1655165	cg02471325	18	29711262	29711311	+	RNF138	NA	NA	TRANS	NA	NA	2.17242678097e-06	4.82398336919	0.052146257981	0.0108097922381
ILMN_1655165	cg15243366	18	29711262	29711311	+	RNF138	NA	NA	TRANS	NA	NA	5.3568162758e-06	4.62788735924	0.0481817303881	0.0104111718043
ILMN_1655165	cg01624128	18	29711262	29711311	+	RNF138	NA	NA	TRANS	NA	NA	7.36558321965e-07	5.05096221819	0.0526639595002	0.0104265201807
ILMN_1655165	cg03322979	18	29711262	29711311	+	RNF138	NA	NA	TRANS	NA	NA	4.33519002036e-07	5.1593023339	0.055251221001	0.0107090489034
ILMN_1655165	cg11299062	18	29711262	29711311	+	RNF138	NA	NA	TRANS	NA	NA	1.31402158526e-08	5.83409463776	0.0647749263366	0.0111028240641
ILMN_1655165	cg02064402	18	29711262	29711311	+	RNF138	NA	NA	TRANS	NA	NA	8.72707087178e-06	4.51903187403	0.0541147648194	0.0119748579625
ILMN_1655165	cg09324951	18	29711262	29711311	+	RNF138	NA	NA	TRANS	NA	NA	9.47780889181e-06	4.50041815975	0.0490525583273	0.0108995556826
ILMN_1655165	cg06541938	18	29711262	29711311	+	RNF138	NA	NA	TRANS	NA	NA	3.31370768489e-06	4.73305088498	0.051359651832	0.0108512781882
ILMN_1655165	cg09970120	18	29711262	29711311	+	RNF138	NA	NA	TRANS	NA	NA	6.71328349451e-06	-4.57780129288	-0.0556269182154	0.0121514488412
ILMN_1655165	cg26290632	18	29711262	29711311	+	RNF138	NA	NA	TRANS	NA	NA	3.93711727095e-06	-4.69552380255	-0.0795696016656	0.0169458414037
ILMN_1655165	cg07865267	18	29711262	29711311	+	RNF138	NA	NA	TRANS	NA	NA	3.47234981029e-06	4.72289396889	0.0506612809289	0.010726745352
ILMN_1655165	cg12018865	18	29711262	29711311	+	RNF138	NA	NA	TRANS	NA	NA	8.39908952544e-06	4.52765131106	0.0501725268143	0.0110813583837
ILMN_1655177	cg19250002	22	21062116	21062165	-	PI4KA	NA	601910	DISTAL	NA	NA	1.10699418692e-07	5.43047689496	0.0399303652017	0.00735301263114
ILMN_1655177	cg03311906	22	21062116	21062165	-	PI4KA	NA	685573	DISTAL	NA	NA	6.46806738662e-07	5.07768948912	0.037887663656	0.00746159522696
ILMN_1655190	cg04544931	4	170841965	170842013	-	LOC100506085	NA	NA	TRANS	NA	NA	8.48361194487e-06	4.52539953394	0.0276333870976	0.0061062867246
ILMN_1655190	cg04914013	4	170841965	170842013	-	LOC100506085	NA	NA	TRANS	NA	NA	4.29216446897e-06	4.67663706487	0.026175474603	0.00559707204984
ILMN_1655190	cg21159128	4	170841965	170842013	-	LOC100506085	NA	NA	TRANS	NA	NA	4.70645134362e-06	4.65641410044	0.0485704818271	0.0104308768034
ILMN_1655190	cg06259818	4	170841965	170842013	-	LOC100506085	NA	NA	TRANS	NA	NA	4.63759320009e-06	4.65965355468	0.0270742903849	0.00581036552766
ILMN_1655190	cg16076328	4	170841965	170842013	-	LOC100506085	NA	NA	TRANS	NA	NA	6.07115584807e-06	4.60016441691	0.0275134350769	0.00598096776187
ILMN_1655190	cg16000989	4	170841965	170842013	-	LOC100506085	NA	128855195	DISTAL	NA	NA	8.99340518927e-06	4.51225836369	0.0474793569963	0.0105223046132
ILMN_1655190	cg04904468	4	170841965	170842013	-	LOC100506085	NA	NA	TRANS	NA	NA	9.15968278923e-06	4.50812650645	0.0390901552947	0.00867104222536
ILMN_1655190	cg04818343	4	170841965	170842013	-	LOC100506085	NA	NA	TRANS	NA	NA	8.76748824768e-06	4.51799129672	0.0266697179538	0.00590300339293
ILMN_1655194	cg21138012	4	129793088	129793137	+	JADE1	NA	NA	TRANS	NA	NA	8.6013784667e-06	4.5222977494	0.0404134055426	0.00893647605311
ILMN_1655194	cg21213306	4	129793088	129793137	+	JADE1	NA	NA	TRANS	NA	NA	1.76839656606e-06	4.86780919255	0.0424247235918	0.00871536288988
ILMN_1655194	cg20474675	4	129793088	129793137	+	JADE1	NA	NA	TRANS	NA	NA	7.11665201514e-06	4.5647823915	0.04012241012	0.00878955592599
ILMN_1655195	cg25586329	5	69515890	69515920	-	SMA4	NA	NA	TRANS	NA	NA	1.65729156107e-06	4.88156454587	0.0608221400788	0.0124595587147
ILMN_1655195	cg02321821	5	69515890	69515920	-	SMA4	NA	NA	TRANS	NA	NA	5.81238110205e-06	4.60982630688	0.0553003256327	0.0119961842272
ILMN_1655206	cg12623364	9	129647594	129647643	+	ZBTB34	NA	NA	TRANS	NA	NA	9.66713446491e-06	4.49594774716	0.0315870244961	0.00702566539304
ILMN_1655206	cg17486314	9	129647594	129647643	+	ZBTB34	NA	NA	TRANS	NA	NA	6.51768412404e-06	4.58438745374	0.0360843821164	0.00787114581403
ILMN_1655225	cg27401846	19	1473347	1473396	-	C19orf25	NA	NA	TRANS	NA	NA	8.31559830696e-06	-4.52989708019	-0.0336399563436	0.00742620764844
ILMN_1655225	cg23929674	19	1473347	1473396	-	C19orf25	NA	NA	TRANS	NA	NA	6.77361186022e-06	-4.57580711961	-0.0360750099091	0.00788385720074
ILMN_1655225	cg22656550	19	1473347	1473396	-	C19orf25	NA	NA	TRANS	NA	NA	1.24478257125e-06	-4.94187686155	-0.0354043431215	0.00716414919137
ILMN_1655261	cg23683146	12	15067072	15067121	-	ERP27	NA	-31966367	DISTAL	NA	NA	4.8684853365e-06	4.64896758242	0.0430975399475	0.00927034641206
ILMN_1655261	cg16886581	12	15067072	15067121	-	ERP27	NA	NA	TRANS	NA	NA	3.95749483969e-06	4.69439626814	0.0427930276621	0.00911576808131
ILMN_1655261	cg26034531	12	15067072	15067121	-	ERP27	NA	NA	TRANS	NA	NA	4.23780698637e-06	4.67942881268	0.0435552650375	0.00930781656929
ILMN_1655261	cg06998119	12	15067072	15067121	-	ERP27	NA	NA	TRANS	NA	NA	3.70770654854e-06	4.70862043853	0.0431819169487	0.00917082137164
ILMN_1655261	cg06080874	12	15067072	15067121	-	ERP27	NA	NA	TRANS	NA	NA	9.39504322307e-07	5.00060296458	0.052481561642	0.0104950467001
ILMN_1655261	cg19251656	12	15067072	15067121	-	ERP27	NA	NA	TRANS	NA	NA	8.85910740964e-06	4.51564943878	0.0409044769861	0.00905838186525
ILMN_1655261	cg21650422	12	15067072	15067121	-	ERP27	NA	NA	TRANS	NA	NA	2.30547257253e-07	5.28609073799	0.0490078986759	0.00927110431981
ILMN_1655296	cg18182216	6	145161898	145161947	+	UTRN	NA	NA	TRANS	NA	NA	5.03981100124e-06	4.64134906923	0.0367027758616	0.00790778183545
ILMN_1655307	cg13604020	2	70523246	70523295	-	FAM136A	NA	NA	TRANS	NA	NA	3.14445883996e-06	4.74441697743	0.0300103535969	0.00632540388833
ILMN_1655311	cg11951692	15	67813811	67813860	+	C15orf61	NA	NA	TRANS	NA	NA	7.64096162549e-06	-4.54888136289	-0.0312406116946	0.00686775697194
ILMN_1655329	cg07094987	5	96503216	96503265	-	RIOK2	NA	NA	TRANS	NA	NA	3.99412971813e-06	-4.6923831693	-0.0318957912899	0.00679735438029
ILMN_1655340	cg06085890	2	85824254	85824302	+	RNF181	NA	NA	TRANS	NA	NA	3.2695856927e-06	4.73595907285	0.0836373113216	0.0176600578753
ILMN_1655340	cg11752275	2	85824254	85824302	+	RNF181	NA	96205	DISTAL	NA	NA	5.82136579717e-06	-4.609483973	-0.087664137729	0.0190182107677
ILMN_1655340	cg24222817	2	85824254	85824302	+	RNF181	NA	14891	Mult. Closer/TSS/BTW	C2orf68	-543	2.10174201034e-06	4.83104976623	0.0912502198785	0.0188882798344
ILMN_1655377	cg16627786	3	139074572	139074621	+	MRPS22	NA	NA	TRANS	NA	NA	5.04654614517e-07	-5.12843079413	-0.0349350316638	0.00681203141199
ILMN_1655377	cg12160186	3	139074572	139074621	+	MRPS22	NA	NA	TRANS	NA	NA	3.50288360587e-06	4.7209904896	0.0317351584267	0.00672213987649
ILMN_1655377	cg04118741	3	139074572	139074621	+	MRPS22	NA	NA	TRANS	NA	NA	5.88417726831e-07	5.09708027886	0.033880757119	0.00664709113167
ILMN_1655377	cg14910524	3	139074572	139074621	+	MRPS22	NA	NA	TRANS	NA	NA	3.66234004169e-06	4.71130252786	0.0306196182025	0.00649918319221
ILMN_1655377	cg16210718	3	139074572	139074621	+	MRPS22	NA	NA	TRANS	NA	NA	2.71349549264e-07	-5.25360240218	-0.0335632301943	0.00638861254145
ILMN_1655377	cg00471309	3	139074572	139074621	+	MRPS22	NA	NA	TRANS	NA	NA	8.80562165462e-07	5.01404927574	0.0342518746139	0.00683118029565
ILMN_1655377	cg24403968	3	139074572	139074621	+	MRPS22	NA	NA	TRANS	NA	NA	2.22406289522e-06	-4.81896013	-0.0310310795496	0.00643937254356
ILMN_1655377	cg03263514	3	139074572	139074621	+	MRPS22	NA	NA	TRANS	NA	NA	3.28836022599e-06	-4.73471700393	-0.0301683431977	0.00637173101849
ILMN_1655418	cg24335895	19	36641017	36641066	+	CAPNS1	NA	2516	eQTM in diff. gene	COX7A1	0	3.85286055e-06	-4.70024635559	-0.0340769167078	0.0072500277921
ILMN_1655418	cg15176213	19	36641017	36641066	+	CAPNS1	NA	2317	eQTM in diff. gene	COX7A1	0	4.88972439276e-06	-4.64800924007	-0.0327498396624	0.00704599280485
ILMN_1655422	cg08033845	18	47018148	47018197	-	RPL17	NA	NA	TRANS	NA	NA	2.85895041183e-09	-6.11037104712	-0.0540830195217	0.00885102051981
ILMN_1655422	cg08627377	18	47018148	47018197	-	RPL17	NA	NA	TRANS	NA	NA	3.01699019585e-07	-5.23237991529	-0.047588039537	0.00909491289001
ILMN_1655422	cg10338232	18	47018148	47018197	-	RPL17	NA	NA	TRANS	NA	NA	1.17300546891e-06	-4.95431883371	-0.044540346713	0.00899020596131
ILMN_1655422	cg00693240	18	47018148	47018197	-	RPL17	NA	NA	TRANS	NA	NA	9.83126263798e-06	-4.49213977877	-0.0380901516158	0.00847928904523
ILMN_1655422	cg21752601	18	47018148	47018197	-	RPL17	NA	NA	TRANS	NA	NA	5.05577001997e-07	-5.12805887448	-0.0446101980757	0.00869923672244
ILMN_1655422	cg09741519	18	47018148	47018197	-	RPL17	NA	NA	TRANS	NA	NA	7.85560084502e-06	-4.54267243196	-0.0416240819652	0.00916290632633
ILMN_1655422	cg09044708	18	47018148	47018197	-	RPL17	NA	NA	TRANS	NA	NA	1.35300241766e-06	-4.92437073347	-0.0455367042823	0.0092472128414
ILMN_1655422	cg04699460	18	47018148	47018197	-	RPL17	NA	NA	TRANS	NA	NA	2.78883921998e-07	5.24812659471	0.0451512468275	0.00860330748747
ILMN_1655422	cg05133314	18	47018148	47018197	-	RPL17	NA	NA	TRANS	NA	NA	7.56026787679e-06	4.55125903673	0.0425149383501	0.00934135763467
ILMN_1655422	cg09482975	18	47018148	47018197	-	RPL17	NA	NA	TRANS	NA	NA	5.92284247728e-08	5.55125536601	0.0493764390689	0.00889464379017
ILMN_1655422	cg20434562	18	47018148	47018197	-	RPL17	NA	-29301851	DISTAL	NA	NA	6.4828818447e-07	-5.07721987821	-0.0483702609822	0.00952691869615
ILMN_1655422	cg22819024	18	47018148	47018197	-	RPL17	NA	NA	TRANS	NA	NA	1.17308981885e-06	-4.9543037849	-0.0443427655898	0.00895035256516
ILMN_1655422	cg12177677	18	47018148	47018197	-	RPL17	NA	NA	TRANS	NA	NA	3.10407095674e-06	4.74721633262	0.0430395449019	0.00906626997513
ILMN_1655422	cg17993985	18	47018148	47018197	-	RPL17	NA	NA	TRANS	NA	NA	1.69649596227e-06	-4.87661184703	-0.0454237080632	0.0093146039685
ILMN_1655422	cg11843061	18	47018148	47018197	-	RPL17	NA	NA	TRANS	NA	NA	5.94782768049e-06	-4.60471869619	-0.0387983167388	0.00842577349425
ILMN_1655422	cg01228685	18	47018148	47018197	-	RPL17	NA	NA	TRANS	NA	NA	7.25846062308e-07	-5.05398120591	-0.0477626089056	0.0094504919903
ILMN_1655422	cg21874902	18	47018148	47018197	-	RPL17	NA	NA	TRANS	NA	NA	8.78072401728e-07	-5.01463624529	-0.0487715673933	0.0097258435124
ILMN_1655422	cg03022926	18	47018148	47018197	-	RPL17	NA	NA	TRANS	NA	NA	3.41765164242e-06	-4.7263445306	-0.0426027941068	0.0090138993954
ILMN_1655422	cg18863314	18	47018148	47018197	-	RPL17	NA	NA	TRANS	NA	NA	3.00069189553e-06	4.75454483576	0.0426222556486	0.00896452912337
ILMN_1655422	cg03756088	18	47018148	47018197	-	RPL17	NA	NA	TRANS	NA	NA	2.65790216154e-07	5.25773822178	0.0450292328237	0.00856437329593
ILMN_1655422	cg19508967	18	47018148	47018197	-	RPL17	NA	NA	TRANS	NA	NA	6.52850260445e-06	-4.58401824504	-0.0421458328209	0.00919408051365
ILMN_1655422	cg08731068	18	47018148	47018197	-	RPL17	NA	NA	TRANS	NA	NA	2.75440606641e-06	-4.77303429026	-0.0415153763125	0.00869790028478
ILMN_1655422	cg27287181	18	47018148	47018197	-	RPL17	NA	NA	TRANS	NA	NA	3.25926491476e-06	-4.73664479606	-0.040028170479	0.00845074355424
ILMN_1655422	cg22129545	18	47018148	47018197	-	RPL17	NA	NA	TRANS	NA	NA	7.64274764391e-06	-4.54882901044	-0.0374922612956	0.00824217863753
ILMN_1655422	cg01853367	18	47018148	47018197	-	RPL17	NA	NA	TRANS	NA	NA	1.34873073578e-08	5.82928658853	0.0496194766742	0.00851210108144
ILMN_1655422	cg06213598	18	47018148	47018197	-	RPL17	NA	NA	TRANS	NA	NA	2.00140908459e-06	-4.84148428342	-0.0438139603374	0.0090496958727
ILMN_1655422	cg05180771	18	47018148	47018197	-	RPL17	NA	NA	TRANS	NA	NA	1.457122299e-06	4.90876093124	0.0430277088986	0.0087654928609
ILMN_1655422	cg10272901	18	47018148	47018197	-	RPL17	NA	NA	TRANS	NA	NA	3.70231704726e-06	-4.70893740888	-0.0418736042625	0.00889236798593
ILMN_1655422	cg06648539	18	47018148	47018197	-	RPL17	NA	NA	TRANS	NA	NA	5.29492745456e-07	-5.11863837614	-0.05023311009	0.00981376420809
ILMN_1655422	cg12477724	18	47018148	47018197	-	RPL17	NA	NA	TRANS	NA	NA	7.52717949419e-08	-5.50520637628	-0.0469439524191	0.00852719211789
ILMN_1655422	cg05132751	18	47018148	47018197	-	RPL17	NA	NA	TRANS	NA	NA	4.41811019925e-06	-4.67029721726	-0.0391722417285	0.00838752651197
ILMN_1655422	cg14812123	18	47018148	47018197	-	RPL17	NA	NA	TRANS	NA	NA	3.36521614412e-08	-5.65871344306	-0.0533287153691	0.00942417669772
ILMN_1655422	cg03926598	18	47018148	47018197	-	RPL17	NA	NA	TRANS	NA	NA	1.17402721681e-06	-4.95413661481	-0.0472666207502	0.00954083918657
ILMN_1655422	cg26757562	18	47018148	47018197	-	RPL17	NA	NA	TRANS	NA	NA	3.23752118804e-06	-4.73809634535	-0.0459201246272	0.00969168232981
ILMN_1655422	cg09765994	18	47018148	47018197	-	RPL17	NA	NA	TRANS	NA	NA	1.14489853861e-07	5.42391625825	0.0448329472381	0.00826578898041
ILMN_1655422	cg23567726	18	47018148	47018197	-	RPL17	NA	NA	TRANS	NA	NA	8.07812326263e-07	-5.03190082889	-0.0438209625121	0.00870862999932
ILMN_1655422	cg22519233	18	47018148	47018197	-	RPL17	NA	NA	TRANS	NA	NA	1.27472155619e-07	-5.40294424718	-0.0443468913094	0.00820791207175
ILMN_1655422	cg17137035	18	47018148	47018197	-	RPL17	NA	NA	TRANS	NA	NA	1.85377355584e-06	4.85779475251	0.042973263348	0.00884624928335
ILMN_1655422	cg24858207	18	47018148	47018197	-	RPL17	NA	NA	TRANS	NA	NA	5.84534584042e-07	-5.09843514214	-0.0424418762232	0.00832449075843
ILMN_1655422	cg05313009	18	47018148	47018197	-	RPL17	NA	NA	TRANS	NA	NA	1.47461394267e-09	6.22742248283	0.0556920136115	0.00894302799674
ILMN_1655422	cg13961202	18	47018148	47018197	-	RPL17	NA	NA	TRANS	NA	NA	3.39041110231e-07	-5.20894367505	-0.0435395689023	0.00835861771954
ILMN_1655422	cg11374977	18	47018148	47018197	-	RPL17	NA	NA	TRANS	NA	NA	6.85347130124e-07	-5.06579840801	-0.0437924750703	0.0086447330792
ILMN_1655422	cg13146543	18	47018148	47018197	-	RPL17	NA	NA	TRANS	NA	NA	8.70126693413e-06	-4.51969863942	-0.0395325464779	0.00874672176881
ILMN_1655422	cg10057168	18	47018148	47018197	-	RPL17	NA	NA	TRANS	NA	NA	8.16978121905e-06	-4.5338717485	-0.0452478900456	0.00997996691471
ILMN_1655422	cg23002008	18	47018148	47018197	-	RPL17	NA	NA	TRANS	NA	NA	1.18053164473e-06	-4.95298019424	-0.0442838325041	0.00894084586804
ILMN_1655422	cg11804724	18	47018148	47018197	-	RPL17	NA	NA	TRANS	NA	NA	9.24711118057e-06	4.50598277781	0.042998870347	0.00954261755256
ILMN_1655422	cg11462499	18	47018148	47018197	-	RPL17	NA	NA	TRANS	NA	NA	7.35684935789e-06	-4.55736277056	-0.0422299216215	0.00926630679794
ILMN_1655422	cg05443389	18	47018148	47018197	-	RPL17	NA	NA	TRANS	NA	NA	9.44647199229e-07	-4.99946872943	-0.0486801340833	0.00973706141948
ILMN_1655422	cg14350224	18	47018148	47018197	-	RPL17	NA	NA	TRANS	NA	NA	5.46527815024e-08	-5.56663533936	-0.0522255392808	0.0093818862018
ILMN_1655422	cg19144769	18	47018148	47018197	-	RPL17	NA	NA	TRANS	NA	NA	1.52146370152e-06	-4.89964493501	-0.043349092987	0.00884739477287
ILMN_1655444	cg01917487	4	138222110	138222155	-	ILMN_1655444	NA	NA	TRANS	NA	NA	4.44641182264e-06	4.66889652869	0.0496547235639	0.010635216107
ILMN_1655444	cg27275133	4	138222110	138222155	-	ILMN_1655444	NA	NA	TRANS	NA	NA	1.05118917311e-06	-4.97722421065	-0.0536472785939	0.0107785537326
ILMN_1655469	cg14482811	15	77348148	77348197	-	TSPAN3	NA	NA	TRANS	NA	NA	5.85885657129e-06	-4.60806096503	-0.0584493057795	0.0126841433356
ILMN_1655469	cg26692003	15	77348148	77348197	-	TSPAN3	NA	NA	TRANS	NA	NA	3.09229172513e-06	-4.7480393849	-0.0662589028439	0.0139550027859
ILMN_1655469	cg21248060	15	77348148	77348197	-	TSPAN3	NA	NA	TRANS	NA	NA	6.63104054903e-07	-5.07257965531	-0.0723680552363	0.0142665192375
ILMN_1655469	cg24684050	15	77348148	77348197	-	TSPAN3	NA	NA	TRANS	NA	NA	6.20561857205e-07	5.08618630249	0.0424924470756	0.00835448104896
ILMN_1655469	cg15241519	15	77348148	77348197	-	TSPAN3	NA	NA	TRANS	NA	NA	1.52949507444e-06	-4.89853328137	-0.0630652221217	0.0128743071649
ILMN_1655469	cg06687504	15	77348148	77348197	-	TSPAN3	NA	NA	TRANS	NA	NA	2.4378908959e-06	-4.79929021274	-0.0596433153547	0.0124275283867
ILMN_1655469	cg26121053	15	77348148	77348197	-	TSPAN3	NA	NA	TRANS	NA	NA	9.33149421721e-07	-5.00201282942	-0.0680436769141	0.0136032591747
ILMN_1655469	cg21170085	15	77348148	77348197	-	TSPAN3	NA	NA	TRANS	NA	NA	4.46190528725e-07	-5.15345965803	-0.0552347951558	0.0107180028216
ILMN_1655469	cg26800884	15	77348148	77348197	-	TSPAN3	NA	NA	TRANS	NA	NA	6.44535377687e-06	-4.58687115477	-0.042084476661	0.009174985571
ILMN_1655469	cg20311673	15	77348148	77348197	-	TSPAN3	NA	NA	TRANS	NA	NA	6.75551956006e-07	-5.06875800911	-0.0454453091894	0.00896576816406
ILMN_1655469	cg08864105	15	77348148	77348197	-	TSPAN3	NA	NA	TRANS	NA	NA	1.70613870715e-06	4.87541061598	0.0649313876378	0.0133181372303
ILMN_1655469	cg03382805	15	77348148	77348197	-	TSPAN3	NA	NA	TRANS	NA	NA	1.0682033458e-08	-5.87218397687	-0.0730059779237	0.0124325086222
ILMN_1655482	cg10187559	6	28872099	28872148	-	TRIM27	NA	NA	TRANS	NA	NA	7.37143275906e-06	-4.55691982137	-0.0356441702237	0.00782198757516
ILMN_1655482	cg12896170	6	28872099	28872148	-	TRIM27	NA	0	Promoter	NA	NA	1.2756671223e-08	-5.83955399535	-0.0464833701696	0.00796008911068
ILMN_1655482	cg05216056	6	28872099	28872148	-	TRIM27	3932	0	IN	NA	NA	8.11637807312e-06	-4.5353444705	-0.0463367737466	0.0102168146318
ILMN_1655482	cg04643397	6	28872099	28872148	-	TRIM27	NA	NA	TRANS	NA	NA	7.78069250462e-06	-4.54482061069	-0.0378454014669	0.00832714967406
ILMN_1655482	cg02046562	6	28872099	28872148	-	TRIM27	NA	NA	TRANS	NA	NA	6.54575351818e-06	-4.58343072759	-0.0345674218728	0.00754182269293
ILMN_1655482	cg10401017	6	28872099	28872148	-	TRIM27	4182	0	IN	NA	NA	2.69949146911e-10	-6.52046920253	-0.0570997410325	0.00875699880775
ILMN_1655482	cg17666981	6	28872099	28872148	-	TRIM27	13576	0	IN	NA	NA	1.41844007699e-06	-4.91443053863	-0.0393010203255	0.00799706497357
ILMN_1655482	cg18844029	6	28872099	28872148	-	TRIM27	6751	0	IN	NA	NA	3.47973212151e-14	-7.93549067541	-0.0604420351609	0.00761667269651
ILMN_1655482	cg02639080	6	28872099	28872148	-	TRIM27	17014	0	IN	NA	NA	3.19634301983e-06	-4.74087120847	-0.0505005775106	0.0106521724151
ILMN_1655482	cg04271792	6	28872099	28872148	-	TRIM27	NA	39385	Mult. Closer/TSS/BTW	HCG14	-32913	2.41942215481e-06	-4.80092210759	-0.0378401292151	0.00788184610522
ILMN_1655482	cg16061301	6	28872099	28872148	-	TRIM27	5721	0	IN	NA	NA	1.66060690992e-07	-5.35103835903	-0.0424885575509	0.00794024536923
ILMN_1655482	cg10763059	6	28872099	28872148	-	TRIM27	NA	NA	TRANS	NA	NA	1.44761767162e-06	-4.91014041869	-0.0381677774753	0.00777325579732
ILMN_1655485	cg06676563	1	231489291	231489340	+	SPRTN	NA	NA	TRANS	NA	NA	1.60569643809e-06	4.88825786715	0.0258990300249	0.00529821272297
ILMN_1655485	cg06293365	1	231489291	231489340	+	SPRTN	NA	NA	TRANS	NA	NA	8.94169110132e-06	4.51355837378	0.0239759499286	0.00531198401417
ILMN_1655485	cg21120063	1	231489291	231489340	+	SPRTN	NA	NA	TRANS	NA	NA	2.38731648721e-06	4.80378776893	0.0263859543872	0.00549273940823
ILMN_1655485	cg13944205	1	231489291	231489340	+	SPRTN	NA	NA	TRANS	NA	NA	4.32582125971e-06	4.67492549543	0.0243756425395	0.00521412428142
ILMN_1655485	cg07243041	1	231489291	231489340	+	SPRTN	NA	NA	TRANS	NA	NA	3.94980296598e-06	4.69482121769	0.0234262502154	0.00498980666764
ILMN_1655485	cg14376625	1	231489291	231489340	+	SPRTN	NA	NA	TRANS	NA	NA	2.02004909241e-07	-5.31232681295	-0.0292796697377	0.00551164692396
ILMN_1655485	cg26157270	1	231489291	231489340	+	SPRTN	NA	NA	TRANS	NA	NA	8.77805905871e-06	4.5177199026	0.0249024467292	0.00551217146395
ILMN_1655485	cg11232254	1	231489291	231489340	+	SPRTN	NA	NA	TRANS	NA	NA	1.80230790988e-06	4.86377676501	0.0276947235836	0.00569407785793
ILMN_1655485	cg06416221	1	231489291	231489340	+	SPRTN	NA	NA	TRANS	NA	NA	7.18972754827e-06	4.56249996112	0.0226841337515	0.00497186497419
ILMN_1655485	cg19640424	1	231489291	231489340	+	SPRTN	NA	NA	TRANS	NA	NA	5.13939450068e-06	4.63703450743	0.0263013033285	0.00567200940308
ILMN_1655485	cg10840460	1	231489291	231489340	+	SPRTN	NA	-227977542	DISTAL	NA	NA	5.25687079751e-06	4.63204694071	0.025424451915	0.00548881568785
ILMN_1655485	cg01928143	1	231489291	231489340	+	SPRTN	NA	NA	TRANS	NA	NA	4.23864281577e-06	4.67938562495	0.0244768089901	0.0052307740699
ILMN_1655485	cg10868873	1	231489291	231489340	+	SPRTN	NA	NA	TRANS	NA	NA	2.64955737254e-06	4.78139426171	0.024814736395	0.00518985363616
ILMN_1655497	cg01028142	23	110861333	110861382	-	ILMN_1655497	NA	NA	TRANS	NA	NA	7.10181392953e-06	4.56524859134	0.0388452827859	0.0085089085531
ILMN_1655497	cg22016995	23	110861333	110861382	-	ILMN_1655497	NA	NA	TRANS	NA	NA	3.57070654114e-07	5.19851124632	0.0405394342178	0.00779827767931
ILMN_1655497	cg00058644	23	110861333	110861382	-	ILMN_1655497	NA	NA	TRANS	NA	NA	9.91510845644e-06	4.49021793685	0.0309965476501	0.00690312766241
ILMN_1655497	cg25720128	12	53435486	53435535	+	EIF4B	NA	NA	TRANS	NA	NA	7.42731385172e-06	4.55523027379	0.0295272273913	0.00648204934034
ILMN_1655525	cg03013892	17	17124764	17124813	-	FLCN	NA	NA	TRANS	NA	NA	3.4068364224e-06	-4.72703308985	-0.0970903764784	0.0205393900641
ILMN_1655525	cg22166739	17	17124764	17124813	-	FLCN	NA	NA	TRANS	NA	NA	5.66831666321e-06	-4.61538605568	-0.0956221184296	0.0207181191944
ILMN_1655557	cg21856005	13	51939597	51939646	-	INTS6	NA	NA	TRANS	NA	NA	3.86315551704e-06	4.69966402299	0.0292206117943	0.00621759590715
ILMN_1655557	cg19025272	13	51939597	51939646	-	INTS6	NA	NA	TRANS	NA	NA	1.73683145671e-06	4.87163028346	0.0336673953324	0.00691090936163
ILMN_1655557	cg06932756	13	51939597	51939646	-	INTS6	NA	NA	TRANS	NA	NA	2.80601549657e-06	4.76903133445	0.0307405172865	0.00644586188068
ILMN_1655557	cg24970918	13	51939597	51939646	-	INTS6	NA	NA	TRANS	NA	NA	5.43102222695e-06	4.6248470273	0.0355258811939	0.00768152567734
ILMN_1655557	cg08331427	13	51939597	51939646	-	INTS6	NA	NA	TRANS	NA	NA	9.8429055172e-06	4.49187197242	0.0297990914752	0.00663400285186
ILMN_1655563	cg12076358	18	46389284	46389333	+	CTIF	NA	NA	TRANS	NA	NA	4.35945382222e-06	-4.67322791526	-0.0289723385549	0.00619964167814
ILMN_1655563	cg05687551	18	46389284	46389333	+	CTIF	NA	NA	TRANS	NA	NA	6.25180575851e-06	-4.59365141101	-0.0294722966455	0.00641587573991
ILMN_1655572	cg18977436	6	161581539	161581588	-	AGPAT4-IT1	NA	NA	TRANS	NA	NA	9.67514100982e-06	-4.49576055132	-0.0340907844482	0.00758287370047
ILMN_1655577	cg06038049	21	32492542	32492591	-	TIAM1	NA	NA	TRANS	NA	NA	7.33528342802e-06	4.55801935223	0.04011361652	0.00880066832106
ILMN_1655595	cg25365565	2	224839942	224839991	-	SERPINE2	NA	NA	TRANS	NA	NA	9.75474588771e-06	4.49390740608	0.0477480449277	0.0106250620258
ILMN_1655595	cg01655958	2	224839942	224839991	-	SERPINE2	NA	NA	TRANS	NA	NA	8.04108529422e-06	4.53743673997	0.0689003764923	0.0151848676777
ILMN_1655595	cg19051213	2	224839942	224839991	-	SERPINE2	NA	96558430	DISTAL	NA	NA	6.39919223391e-06	4.58847030714	0.0886724216055	0.019325050762
ILMN_1655608	cg21821308	3	47387997	47388046	+	KLHL18	NA	NA	TRANS	NA	NA	1.48041668715e-06	-4.90541643559	-0.0324098727444	0.00660695644702
ILMN_1655608	cg23366166	3	47387997	47388046	+	KLHL18	NA	NA	TRANS	NA	NA	7.43777039121e-07	5.04895167409	0.0340319773992	0.0067404046614
ILMN_1655608	cg22931182	3	47387997	47388046	+	KLHL18	NA	NA	TRANS	NA	NA	4.17721759335e-06	-4.6825815456	-0.0363530569013	0.00776346477841
ILMN_1655611	cg00034336	20	51872910	51872959	+	TSHZ2	NA	NA	TRANS	NA	NA	7.77704536344e-07	5.03974829267	0.0850984918429	0.0168854646901
ILMN_1655611	cg18609578	20	51872910	51872959	+	TSHZ2	NA	NA	TRANS	NA	NA	5.77510887813e-06	4.61125190434	0.0668397719642	0.0144949296527
ILMN_1655611	cg19473529	20	51872910	51872959	+	TSHZ2	NA	-2862162	DISTAL	NA	NA	3.09328465325e-07	5.22737110259	0.0790480203279	0.0151219453864
ILMN_1655611	cg05620821	20	51872910	51872959	+	TSHZ2	NA	NA	TRANS	NA	NA	2.18990556793e-06	4.82227022914	0.079146398443	0.0164126842094
ILMN_1655611	cg06679494	20	51872910	51872959	+	TSHZ2	NA	NA	TRANS	NA	NA	9.3585921344e-09	5.89641127688	0.0867374315617	0.0147102071902
ILMN_1655611	cg00722350	20	51872910	51872959	+	TSHZ2	NA	165703	DISTAL	NA	NA	2.31247422955e-06	-4.81061499321	-0.0659117434037	0.0137013133449
ILMN_1655611	cg13693136	20	51872910	51872959	+	TSHZ2	NA	NA	TRANS	NA	NA	1.39795981118e-06	4.91749307734	0.0825655266297	0.0167901663167
ILMN_1655611	cg01960979	20	51872910	51872959	+	TSHZ2	NA	NA	TRANS	NA	NA	9.43106890047e-06	-4.50153498653	-0.0594423701828	0.0132049112937
ILMN_1655611	cg13745692	20	51872910	51872959	+	TSHZ2	NA	NA	TRANS	NA	NA	1.66468116846e-10	-6.60216047098	-0.096884710577	0.014674697927
ILMN_1655611	cg15726025	20	51872910	51872959	+	TSHZ2	NA	NA	TRANS	NA	NA	4.7301852686e-07	-5.14160266485	-0.0721271873999	0.0140281527184
ILMN_1655611	cg12666727	20	51872910	51872959	+	TSHZ2	NA	NA	TRANS	NA	NA	1.87417360709e-09	6.1852210771	0.0896470874772	0.0144937563847
ILMN_1655611	cg05617307	20	51872910	51872959	+	TSHZ2	NA	NA	TRANS	NA	NA	1.97696752387e-06	-4.84410260754	-0.0726593452689	0.0149995471103
ILMN_1655611	cg25598890	20	51872910	51872959	+	TSHZ2	NA	NA	TRANS	NA	NA	7.69157639028e-08	5.50104122968	0.0811589017324	0.0147533709245
ILMN_1655611	cg12018718	20	51872910	51872959	+	TSHZ2	NA	NA	TRANS	NA	NA	2.77003538543e-07	5.24947964924	0.0787320169575	0.0149980611829
ILMN_1655611	cg03505866	20	51872910	51872959	+	TSHZ2	NA	NA	TRANS	NA	NA	5.85973179282e-07	-5.09793218973	-0.0721691599376	0.0141565554919
ILMN_1655611	cg17858328	20	51872910	51872959	+	TSHZ2	NA	NA	TRANS	NA	NA	3.07927064494e-06	4.74895273248	0.0595824785246	0.0125464458968
ILMN_1655611	cg08434692	20	51872910	51872959	+	TSHZ2	NA	NA	TRANS	NA	NA	2.1586361913e-06	-4.82534443119	-0.0650393809416	0.0134787022707
ILMN_1655611	cg01938025	20	51872910	51872959	+	TSHZ2	NA	NA	TRANS	NA	NA	5.40400960447e-08	-5.56878929215	-0.0713530217801	0.0128130223711
ILMN_1655611	cg10592478	20	51872910	51872959	+	TSHZ2	NA	NA	TRANS	NA	NA	1.56429494162e-07	-5.36279946737	-0.0876299603162	0.0163403388192
ILMN_1655611	cg07363543	20	51872910	51872959	+	TSHZ2	NA	NA	TRANS	NA	NA	5.24569937399e-07	5.12054331986	0.0815309531096	0.0159223246473
ILMN_1655611	cg08661469	20	51872910	51872959	+	TSHZ2	NA	NA	TRANS	NA	NA	3.66779736035e-07	5.19310300984	0.0799094633925	0.0153876137718
ILMN_1655611	cg01561807	20	51872910	51872959	+	TSHZ2	NA	NA	TRANS	NA	NA	5.80164208221e-07	5.09997047066	0.0997877156448	0.0195663320442
ILMN_1655611	cg21348406	20	51872910	51872959	+	TSHZ2	NA	NA	TRANS	NA	NA	3.16077714237e-07	5.22303905279	0.0646469055402	0.0123772586969
ILMN_1655611	cg24297348	20	51872910	51872959	+	TSHZ2	NA	NA	TRANS	NA	NA	8.48145233435e-07	-5.02182048894	-0.0646550885896	0.0128748306978
ILMN_1655611	cg26027669	20	51872910	51872959	+	TSHZ2	NA	NA	TRANS	NA	NA	5.36226082405e-06	4.62766291485	0.0632332014116	0.0136641761889
ILMN_1655611	cg21268578	20	51872910	51872959	+	TSHZ2	NA	NA	TRANS	NA	NA	2.94337036917e-06	4.7587139112	0.0778953895415	0.0163690003213
ILMN_1655622	cg11500788	11	76061294	76061343	-	PRKRIR	NA	NA	TRANS	NA	NA	9.94872818235e-06	4.4894517113	0.0267151215619	0.0059506423679
ILMN_1655622	cg16074309	11	76061294	76061343	-	PRKRIR	NA	NA	TRANS	NA	NA	8.814527448e-06	-4.51678601859	-0.0276179051477	0.00611450377194
ILMN_1655622	cg08682723	11	76061294	76061343	-	PRKRIR	NA	NA	TRANS	NA	NA	1.96540989058e-06	4.84535162715	0.0289876832677	0.00598257577536
ILMN_1655622	cg17495466	11	76061294	76061343	-	PRKRIR	NA	NA	TRANS	NA	NA	7.64149685258e-06	4.54886567288	0.0322144743075	0.0070818697724
ILMN_1655622	cg02165151	11	76061294	76061343	-	PRKRIR	NA	NA	TRANS	NA	NA	7.7084895427e-06	4.54691009082	0.0282440193514	0.00621169514841
ILMN_1655622	cg23681251	11	76061294	76061343	-	PRKRIR	NA	NA	TRANS	NA	NA	6.32938008454e-06	4.59090996655	0.030074832702	0.00655095240836
ILMN_1655622	cg25188900	8	79671763	79671812	-	ILMN_1655622	NA	NA	TRANS	NA	NA	6.37451615003e-06	4.58932970274	0.0283098118723	0.00616861583411
ILMN_1655622	cg17127309	11	76061294	76061343	-	PRKRIR	NA	NA	TRANS	NA	NA	6.19033697898e-06	4.59584701386	0.0301689376738	0.00656439119554
ILMN_1655622	cg17278466	8	79671763	79671812	-	ILMN_1655622	NA	NA	TRANS	NA	NA	4.09762852242e-06	4.68679048849	0.0305217552728	0.00651229350828
ILMN_1655622	cg01338494	11	76061294	76061343	-	PRKRIR	NA	NA	TRANS	NA	NA	2.44198717912e-06	4.79892988173	0.0310750375584	0.0064754097943
ILMN_1655622	cg02667880	11	76061294	76061343	-	PRKRIR	NA	NA	TRANS	NA	NA	5.37248975931e-06	4.62724183248	0.02898800578	0.0062646403256
ILMN_1655635	cg02022978	14	21967473	21967516	-	METTL3	NA	-18837927	DISTAL	NA	NA	7.87097529897e-06	4.54223396649	0.0291894300903	0.00642622777815
ILMN_1655635	cg00864293	14	21967473	21967516	-	METTL3	NA	NA	TRANS	NA	NA	9.30767615365e-06	4.50450911188	0.028840585212	0.00640260336823
ILMN_1655694	cg09663133	12	133088447	133088496	+	FBRSL1	NA	NA	TRANS	NA	NA	5.47638034062e-06	4.62300825034	0.0353798064213	0.00765298362136
ILMN_1655702	cg23128584	3	43760009	43760058	+	ABHD5	NA	NA	TRANS	NA	NA	8.76045877877e-06	-4.51817194469	-0.0678530183177	0.0150178034719
ILMN_1655702	cg02279108	3	43760009	43760058	+	ABHD5	NA	NA	TRANS	NA	NA	4.81460359418e-06	-4.65141698416	-0.0744142905882	0.0159981981494
ILMN_1655702	cg05949667	3	43760009	43760058	+	ABHD5	NA	NA	TRANS	NA	NA	3.23005122485e-06	-4.73859718747	-0.0728636387849	0.0153766264365
ILMN_1655702	cg21957905	3	43760009	43760058	+	ABHD5	NA	NA	TRANS	NA	NA	4.24829157107e-06	-4.67888766153	-0.0809352852033	0.017297975728
ILMN_1655702	cg07863022	3	43760009	43760058	+	ABHD5	NA	NA	TRANS	NA	NA	8.02635996839e-06	-4.53784813264	-0.0799210927312	0.0176121127008
ILMN_1655702	cg12736206	3	43760009	43760058	+	ABHD5	NA	NA	TRANS	NA	NA	5.85721003448e-08	-5.55338888172	-0.0622135388666	0.0112028061048
ILMN_1655702	cg00668519	3	43760009	43760058	+	ABHD5	NA	-32134433	DISTAL	NA	NA	7.89147116214e-06	-4.54165072059	-0.0749006806473	0.0164919508909
ILMN_1655733	cg25876840	7	73660997	73661046	-	RFC2	NA	NA	TRANS	NA	NA	7.68045491083e-06	4.54772645498	0.0353236784028	0.0077673269825
ILMN_1655734	cg03822159	1	84963112	84963137	+	RPF1	NA	NA	TRANS	NA	NA	3.09681591287e-06	4.74772290876	0.0401334652657	0.00845320294319
ILMN_1655734	cg04877893	1	84963112	84963137	+	RPF1	NA	11621	Mult. Closer/TSS/BTW	GNG5	-3392	3.65799650748e-08	5.64295497115	0.0427797173512	0.00758108430244
ILMN_1655734	cg05813194	1	84963112	84963137	+	RPF1	NA	NA	TRANS	NA	NA	8.73873383745e-07	5.01562983406	0.0419340709145	0.00836067897789
ILMN_1655734	cg20777390	1	84963112	84963137	+	RPF1	NA	NA	TRANS	NA	NA	2.48627156461e-06	4.79507118088	0.0490029236288	0.010219436121
ILMN_1655734	cg04687337	1	84963112	84963137	+	RPF1	NA	NA	TRANS	NA	NA	1.0569032607e-06	4.97609369438	0.0394651030188	0.00793094050127
ILMN_1655734	cg07973026	1	84963112	84963137	+	RPF1	NA	NA	TRANS	NA	NA	4.97888549985e-06	-4.64402935534	-0.0378058529027	0.00814074373996
ILMN_1655734	cg08352575	1	84963112	84963137	+	RPF1	NA	NA	TRANS	NA	NA	1.65395239273e-06	4.88199159752	0.0386661475826	0.00792015856853
ILMN_1655796	cg10147394	5	126205787	126205836	-	MARCH3	NA	NA	TRANS	NA	NA	7.19259660462e-06	-4.56241080486	-0.0535405138676	0.0117351365665
ILMN_1655796	cg26489638	5	126205787	126205836	-	MARCH3	NA	NA	TRANS	NA	NA	3.63982002e-06	4.7126458296	0.0415927608092	0.008825776923
ILMN_1655821	cg16813087	2	85622714	85622750	-	CAPG	NA	NA	TRANS	NA	NA	3.08629362391e-06	4.74845965295	0.0403405162074	0.00849549520387
ILMN_1655867	cg04226745	3	192980997	192981025	+	HRASLS	NA	NA	TRANS	NA	NA	3.18073842429e-06	4.74193176057	0.0426196139061	0.00898781679241
ILMN_1655867	cg09992805	3	192980997	192981025	+	HRASLS	NA	NA	TRANS	NA	NA	6.11846008185e-06	4.59844112452	0.0436175886333	0.00948529892026
ILMN_1655867	cg20412364	3	192980997	192981025	+	HRASLS	NA	NA	TRANS	NA	NA	3.47425672378e-07	5.20402684835	0.0523721198652	0.0100637681917
ILMN_1655867	cg10405205	3	192980997	192981025	+	HRASLS	NA	NA	TRANS	NA	NA	1.20046763379e-06	4.94947376194	0.0459785794979	0.00928958950172
ILMN_1655867	cg24520755	3	192980997	192981025	+	HRASLS	NA	NA	TRANS	NA	NA	7.43412880032e-06	4.55502506198	0.0446933902396	0.00981188679128
ILMN_1655867	cg25359666	3	192980997	192981025	+	HRASLS	NA	-160414754	DISTAL	NA	NA	6.32245333038e-06	4.59115343818	0.0408113471126	0.00888912724484
ILMN_1655868	cg06690085	4	165118746	165118795	-	ANP32C	NA	NA	TRANS	NA	NA	3.14551580318e-06	4.74434418363	0.0376256218312	0.00793062652601
ILMN_1655868	cg18876270	4	165118746	165118795	-	ANP32C	NA	NA	TRANS	NA	NA	5.24973876008e-06	4.63234666638	0.0356019618114	0.00768551327771
ILMN_1655868	cg11519836	4	165118746	165118795	-	ANP32C	NA	NA	TRANS	NA	NA	9.60469413637e-06	4.4974127497	0.0346807269199	0.00771126175204
ILMN_1655884	cg08781257	12	110784026	110784075	+	ATP2A2	NA	NA	TRANS	NA	NA	9.9500443113e-06	-4.48942176603	-0.0320470164056	0.00713833942894
ILMN_1655884	cg13985979	12	110784026	110784075	+	ATP2A2	NA	NA	TRANS	NA	NA	1.33636748104e-06	4.92697167491	0.0325349488552	0.00660343736518
ILMN_1655884	cg00056257	12	110784026	110784075	+	ATP2A2	NA	NA	TRANS	NA	NA	1.03087445678e-06	-4.98129210779	-0.0358381498297	0.00719454893514
ILMN_1655884	cg19349369	12	110784026	110784075	+	ATP2A2	NA	NA	TRANS	NA	NA	7.50945183706e-06	-4.55276889361	-0.0318668438177	0.00699944244094
ILMN_1655913	cg19596297	11	17351811	17351846	+	NUCB2	NA	NA	TRANS	NA	NA	6.09734678906e-06	-4.599208693	-0.0362533046481	0.0078825091593
ILMN_1655922	cg18972666	22	50830296	50830345	+	PPP6R2	NA	NA	TRANS	NA	NA	8.69900193289e-06	-4.51975725692	-0.0409247751033	0.00905464005632
ILMN_1655924	cg22406334	3	3190341	3190390	+	TRNT1	NA	NA	TRANS	NA	NA	1.65724942188e-06	-4.88156992994	-0.0379401303699	0.00777211653514
ILMN_1655924	cg02585849	3	3190341	3190390	+	TRNT1	NA	NA	TRANS	NA	NA	2.29790143784e-06	4.81196910167	0.0371655340983	0.0077235604205
ILMN_1655924	ch.2.4478726F	3	3190341	3190390	+	TRNT1	NA	NA	TRANS	NA	NA	8.7253294516e-06	4.51907681217	0.0348899237036	0.00772058656087
ILMN_1655924	cg05508315	3	3190341	3190390	+	TRNT1	NA	119414606	DISTAL	NA	NA	9.49867637597e-06	4.49992124834	0.035065524323	0.00779247510965
ILMN_1655924	cg02243096	3	3190341	3190390	+	TRNT1	NA	NA	TRANS	NA	NA	1.63065951959e-06	-4.88499392821	-0.0378246074665	0.00774302036449
ILMN_1655924	cg16374347	3	3190341	3190390	+	TRNT1	NA	NA	TRANS	NA	NA	9.5389907734e-06	-4.4989642133	-0.0346931670754	0.0077113676461
ILMN_1655930	cg07010359	5	95223718	95223767	-	ELL2	NA	NA	TRANS	NA	NA	6.02753267383e-06	4.60176508827	0.0366946653679	0.0079740414089
ILMN_1655935	cg23235067	16	50351297	50351346	+	ADCY7	NA	NA	TRANS	NA	NA	1.02595973348e-06	4.98228789302	0.033794098782	0.00678284746037
ILMN_1655935	cg09612655	16	50351297	50351346	+	ADCY7	NA	NA	TRANS	NA	NA	9.98679931693e-06	4.48858702801	0.0312152073656	0.00695435048286
ILMN_1655941	cg16631417	22	21057949	21057983	+	TMEM191A	NA	NA	TRANS	NA	NA	8.50766832747e-06	-4.52476258099	-0.0346847382516	0.00766553772287
ILMN_1655941	cg10737891	22	21057949	21057983	+	TMEM191A	NA	NA	TRANS	NA	NA	8.20112502608e-06	-4.53301166601	-0.0353037142739	0.00778813664625
ILMN_1655941	cg12805764	22	21057949	21057983	+	TMEM191A	NA	NA	TRANS	NA	NA	3.59687363878e-06	-4.7152298861	-0.0354640749995	0.00752117624297
ILMN_1655952	cg15361065	9	14566	14615	-	WASH1	NA	NA	TRANS	NA	NA	8.73642462782e-06	4.51879064332	0.0436954655566	0.00966972559818
ILMN_1655952	cg10372372	9	14566	14615	-	WASH1	NA	NA	TRANS	NA	NA	9.02645956506e-06	4.5114311831	0.0444398355115	0.00985049615251
ILMN_1655961	cg16363447	7	127639957	127640006	+	SND1-IT1	NA	NA	TRANS	NA	NA	7.6437566677e-06	4.54879943874	0.0323295751518	0.00710727645552
ILMN_1655974	cg20562586	4	663917	663966	+	PDE6B	NA	NA	TRANS	NA	NA	7.44652858941e-06	-4.5546521425	-0.0335092876111	0.0073571562795
ILMN_1655974	cg19823698	4	663917	663966	+	PDE6B	NA	NA	TRANS	NA	NA	7.94529745424e-06	-4.54012589855	-0.0336173027478	0.0074044869017
ILMN_1655983	cg10127554	1	100950096	100950145	+	CDC14A	NA	NA	TRANS	NA	NA	8.05075210576e-07	5.03260244814	0.0514347577096	0.0102203101158
ILMN_1655983	cg16583279	1	100950096	100950145	+	CDC14A	NA	NA	TRANS	NA	NA	2.52875458722e-06	-4.79143123571	-0.0490878806905	0.010244930643
ILMN_1655983	cg06926936	1	100950096	100950145	+	CDC14A	NA	NA	TRANS	NA	NA	7.24067929915e-06	-4.56092169246	-0.0444174355397	0.00973869724911
ILMN_1655983	cg03323938	1	100950096	100950145	+	CDC14A	NA	NA	TRANS	NA	NA	5.7748625399e-07	5.10091678962	0.0496806522477	0.00973955355414
ILMN_1655983	cg21902772	1	100950096	100950145	+	CDC14A	NA	NA	TRANS	NA	NA	5.3335768064e-06	-4.62884784968	-0.0429277139424	0.00927395225258
ILMN_1655983	cg21206397	1	100950096	100950145	+	CDC14A	111430	0	IN	NA	NA	6.21616655156e-10	-6.37774508497	-0.0614843173062	0.00964044760132
ILMN_1655983	cg06490971	1	100950096	100950145	+	CDC14A	NA	NA	TRANS	NA	NA	4.8501142501e-06	-4.64979976727	-0.0454882791231	0.00978284687511
ILMN_1655983	cg11820828	1	100950096	100950145	+	CDC14A	NA	NA	TRANS	NA	NA	8.05869377144e-06	-4.53694574732	-0.0439986516099	0.00969785711805
ILMN_1655983	cg11158440	1	100950096	100950145	+	CDC14A	NA	NA	TRANS	NA	NA	1.51892541391e-07	-5.36858567648	-0.0544461992221	0.0101416280755
ILMN_1655983	cg22609618	1	100950096	100950145	+	CDC14A	125988	0	IN	NA	NA	5.81125883251e-15	8.19816368119	0.0761189872994	0.00928488259804
ILMN_1655983	cg09038294	1	100950096	100950145	+	CDC14A	NA	NA	TRANS	NA	NA	2.38721631527e-07	5.27915721629	0.0526197782906	0.00996745808749
ILMN_1655983	cg20354882	1	100950096	100950145	+	CDC14A	NA	NA	TRANS	NA	NA	5.66090821619e-06	-4.61567562387	-0.0465875810434	0.0100933394891
ILMN_1655983	cg06768987	1	100950096	100950145	+	CDC14A	NA	NA	TRANS	NA	NA	5.48352335498e-06	-4.62272001476	-0.0468458082889	0.0101338190804
ILMN_1655983	cg00742920	1	100950096	100950145	+	CDC14A	NA	NA	TRANS	NA	NA	6.50963166509e-08	-5.53314289983	-0.0569195831011	0.0102870256799
ILMN_1655990	cg13403259	9	123151211	123151260	-	CDK5RAP2	NA	5262	TSS	MIR147A	-138556	4.61073061888e-07	5.1467994525	0.108020367903	0.0209878719581
ILMN_1655990	cg03731358	9	123151211	123151260	-	CDK5RAP2	NA	NA	TRANS	NA	NA	7.59754933989e-06	-4.55015750905	-0.0868682153961	0.0190912545826
ILMN_1656011	cg20567227	1	192548697	192548746	+	RGS1	NA	NA	TRANS	NA	NA	8.51045050587e-06	-4.52468902745	-0.0409533217404	0.0090510798625
ILMN_1656016	cg10413861	1	182849665	182849714	+	DHX9	NA	NA	TRANS	NA	NA	2.07344240655e-06	4.83394337651	0.038865281208	0.00804007787864
ILMN_1656016	cg01692809	1	182849665	182849714	+	DHX9	NA	NA	TRANS	NA	NA	6.48675597687e-06	4.58544621514	0.0361651137756	0.00788693446152
ILMN_1656042	cg08572454	1	35906649	35906698	-	KIAA0319L	NA	NA	TRANS	NA	NA	3.41534100531e-06	-4.72649146257	-0.0433347584906	0.00916848339488
ILMN_1656042	cg25758201	1	35906649	35906698	-	KIAA0319L	NA	NA	TRANS	NA	NA	5.03678543339e-06	-4.64148143514	-0.0439954214997	0.00947874555022
ILMN_1656045	cg03074283	15	72577165	72577214	-	CELF6	NA	NA	TRANS	NA	NA	5.69669899451e-06	-4.61428005543	-0.0312918219437	0.00678151771627
ILMN_1656066	cg10043137	19	12810046	12810095	-	TNPO2	NA	NA	TRANS	NA	NA	9.47198637912e-06	4.50055699695	0.0333639288549	0.00741328881681
ILMN_1656066	cg21785245	19	12810046	12810095	-	TNPO2	NA	NA	TRANS	NA	NA	1.63037908131e-06	4.88503032697	0.0333760294775	0.00683230752802
ILMN_1656066	cg00532451	19	12810046	12810095	-	TNPO2	NA	NA	TRANS	NA	NA	4.94699568372e-06	4.64544488631	0.0333621447288	0.00718168992321
ILMN_1656066	cg10152633	19	12810046	12810095	-	TNPO2	NA	NA	TRANS	NA	NA	8.25668765734e-06	4.53149474097	0.032149339894	0.00709464354075
ILMN_1656066	cg14297332	19	12810046	12810095	-	TNPO2	NA	NA	TRANS	NA	NA	5.99946797275e-06	4.60280076858	0.0333959771134	0.00725557737397
ILMN_1656066	cg01966522	19	12810046	12810095	-	TNPO2	NA	NA	TRANS	NA	NA	4.74158350322e-07	5.14111345772	0.0366523103776	0.00712925530219
ILMN_1656066	cg22092114	19	12810046	12810095	-	TNPO2	NA	NA	TRANS	NA	NA	5.59684689159e-06	4.61819484913	0.0324121230059	0.00701835328842
ILMN_1656066	cg25488021	19	12810046	12810095	-	TNPO2	NA	NA	TRANS	NA	NA	6.35033319476e-06	4.59017503232	0.0325010053176	0.00708055903943
ILMN_1656111	cg23621929	6	16148112	16148161	+	MYLIP	NA	NA	TRANS	NA	NA	4.88813154815e-06	4.64808097287	0.051642159175	0.011110425889
ILMN_1656134	cg08682723	8	17089961	17090010	-	CNOT7	NA	NA	TRANS	NA	NA	5.15156014781e-06	4.6365129406	0.0285664894738	0.00616120128203
ILMN_1656134	cg20668887	8	17089961	17090010	-	CNOT7	NA	NA	TRANS	NA	NA	1.74354293815e-06	-4.87081224936	-0.0297376055963	0.00610526624182
ILMN_1656134	cg00821587	8	17089961	17090010	-	CNOT7	NA	NA	TRANS	NA	NA	1.32685382242e-06	4.92847327225	0.0303642882359	0.00616099277779
ILMN_1656134	cg02165151	8	17089961	17090010	-	CNOT7	NA	NA	TRANS	NA	NA	2.64113938749e-07	5.25900175475	0.0332107215569	0.00631502385921
ILMN_1656134	cg09815377	8	17089961	17090010	-	CNOT7	NA	NA	TRANS	NA	NA	4.24850966329e-07	5.16339517741	0.0326320836987	0.00631988886721
ILMN_1656134	cg20761844	8	17089961	17090010	-	CNOT7	NA	NA	TRANS	NA	NA	1.32812435142e-07	5.39491457407	0.0337486586634	0.00625564282809
ILMN_1656134	cg16286429	8	17089961	17090010	-	CNOT7	NA	NA	TRANS	NA	NA	1.35068613953e-06	4.92473103553	0.0319402174128	0.00648567752886
ILMN_1656134	cg02667880	8	17089961	17090010	-	CNOT7	NA	-13331820	DISTAL	NA	NA	8.84010982006e-07	5.0132388533	0.032078462642	0.00639875010561
ILMN_1656145	cg02411502	10	101156895	101156944	-	GOT1	NA	-33636091	DISTAL	NA	NA	1.21543207611e-07	5.41225135408	0.0410529566066	0.00758519032485
ILMN_1656145	cg17295910	10	101156895	101156944	-	GOT1	NA	-30541039	DISTAL	NA	NA	5.78919571927e-06	4.61071207008	0.0368016688434	0.00798177554443
ILMN_1656145	cg12983196	10	101156895	101156944	-	GOT1	NA	NA	TRANS	NA	NA	3.90600562086e-08	5.63053964182	0.0427954669269	0.00760059774894
ILMN_1656145	cg05080328	10	101156895	101156944	-	GOT1	NA	NA	TRANS	NA	NA	6.0861602308e-07	-5.09016965342	-0.0369082406444	0.00725088615064
ILMN_1656145	cg08613327	10	101156895	101156944	-	GOT1	NA	NA	TRANS	NA	NA	8.86020059901e-06	4.51562163661	0.0334808877282	0.00741445816822
ILMN_1656145	cg25476775	10	101156895	101156944	-	GOT1	NA	NA	TRANS	NA	NA	2.07860595976e-06	4.83341257654	0.0374837074592	0.00775512267278
ILMN_1656145	cg26274812	10	101156895	101156944	-	GOT1	NA	NA	TRANS	NA	NA	3.76451286298e-07	5.18785196157	0.0391209115777	0.00754086891213
ILMN_1656145	cg16163174	10	101156895	101156944	-	GOT1	NA	NA	TRANS	NA	NA	4.79935631177e-08	5.59142139596	0.0422526897428	0.00755669922739
ILMN_1656145	cg23998200	10	101156895	101156944	-	GOT1	NA	NA	TRANS	NA	NA	3.72398030957e-06	4.70766602291	0.0387385332459	0.00822881934644
ILMN_1656145	cg12313969	10	101156895	101156944	-	GOT1	NA	6013002	DISTAL	NA	NA	1.64732905272e-07	5.35261978695	0.0399193802142	0.00745791440511
ILMN_1656145	cg01860517	10	101156895	101156944	-	GOT1	NA	NA	TRANS	NA	NA	3.15155625691e-08	5.67108077592	0.0421706757619	0.00743609153672
ILMN_1656145	cg19825639	10	101156895	101156944	-	GOT1	NA	NA	TRANS	NA	NA	5.97478400925e-06	-4.60371554588	-0.0348130617567	0.00756194891056
ILMN_1656145	cg13321967	10	101156895	101156944	-	GOT1	NA	NA	TRANS	NA	NA	9.34377866124e-06	4.50363503853	0.0545816213782	0.0121194592615
ILMN_1656145	cg02136460	10	101156895	101156944	-	GOT1	NA	NA	TRANS	NA	NA	3.04605526699e-08	5.67749219044	0.0411397163129	0.00724610707209
ILMN_1656145	cg05868562	10	101156895	101156944	-	GOT1	NA	NA	TRANS	NA	NA	3.31547176817e-07	5.21343906524	0.0405833044497	0.00778436343877
ILMN_1656145	cg21035402	10	101156895	101156944	-	GOT1	NA	NA	TRANS	NA	NA	2.39391539841e-06	4.80319574636	0.0355618459513	0.0074037886085
ILMN_1656145	cg21944767	10	101156895	101156944	-	GOT1	NA	NA	TRANS	NA	NA	3.64414284207e-08	5.64367245844	0.0420050205559	0.00744285230321
ILMN_1656145	cg00267839	10	101156895	101156944	-	GOT1	NA	NA	TRANS	NA	NA	8.14335768252e-06	4.53459928273	0.0358132495625	0.00789777603918
ILMN_1656145	cg12260643	10	101156895	101156944	-	GOT1	NA	NA	TRANS	NA	NA	1.19144156266e-06	4.95105428084	0.036679081327	0.00740833754722
ILMN_1656145	cg24481801	10	101156895	101156944	-	GOT1	NA	NA	TRANS	NA	NA	5.02872976288e-07	5.12915104417	0.0390078830372	0.00760513439774
ILMN_1656145	cg12769506	10	101156895	101156944	-	GOT1	NA	NA	TRANS	NA	NA	2.14176874038e-06	4.82702061596	0.0526084186063	0.0108987350152
ILMN_1656145	cg06164059	10	101156895	101156944	-	GOT1	NA	NA	TRANS	NA	NA	1.40131304598e-08	5.82222797697	0.0444704959816	0.00763805473738
ILMN_1656184	cg23117565	22	21834072	21834120	-	PI4KAP2	NA	9356	Mult. Closer/TSS/BTW	TMEM191C	-3528	3.26690065862e-06	4.73613726837	0.0438352505043	0.00925548564587
ILMN_1656184	cg03311906	22	21068770	21068818	-	PI4KA	NA	685573	DISTAL	NA	NA	9.64725646752e-12	7.06957570596	0.0687552153716	0.00972550804055
ILMN_1656184	cg13558199	22	21834072	21834120	-	PI4KAP2	NA	56465	DISTAL	NA	NA	1.86012239455e-09	-6.18654886249	-0.0585561687701	0.00946507819975
ILMN_1656184	cg16614114	22	21068770	21068818	-	PI4KA	NA	680338	DISTAL	NA	NA	1.47876622308e-09	-6.22692880032	-0.057725474093	0.00927029615146
ILMN_1656184	cg19250002	22	21068770	21068818	-	PI4KA	NA	601910	DISTAL	NA	NA	1.65717998761e-12	7.34812033633	0.0704194180686	0.00958332401287
ILMN_1656232	cg11604182	5	177190442	177190491	-	FAM153A	NA	-223274	DISTAL	NA	NA	2.20614871321e-06	-4.8206899826	-0.0407437063701	0.00845184123377
ILMN_1656232	cg10940203	5	177190442	177190491	-	FAM153A	NA	-224039	DISTAL	NA	NA	5.26161390483e-07	-5.11992559918	-0.0454444203196	0.00887599232436
ILMN_1656232	cg15051221	5	177190442	177190491	-	FAM153A	NA	-224058	DISTAL	NA	NA	1.0590682037e-06	-4.97566690952	-0.0437032805783	0.00878340157672
ILMN_1656232	cg03428951	5	177190442	177190491	-	FAM153A	NA	-223937	DISTAL	NA	NA	1.15495905651e-07	-5.4222104035	-0.0477052940328	0.00879812668316
ILMN_1656254	cg09448654	1	145273185	145273211	+	NOTCH2NL	NA	NA	TRANS	NA	NA	3.54210050735e-06	-4.71856901677	-0.0507023194631	0.0107452745277
ILMN_1656274	cg18391127	1	52883686	52883735	+	PRPF38A	NA	NA	TRANS	NA	NA	2.55912511848e-06	4.788865059	0.0405310137612	0.00846359487307
ILMN_1656274	cg03325346	1	52883686	52883735	+	PRPF38A	NA	NA	TRANS	NA	NA	1.36224989091e-07	5.38994616576	0.0378170039621	0.00701621181345
ILMN_1656274	cg14879690	1	52883686	52883735	+	PRPF38A	NA	NA	TRANS	NA	NA	1.29885455399e-06	4.93295370007	0.0347474037752	0.00704393470685
ILMN_1656274	cg00692752	1	52883686	52883735	+	PRPF38A	NA	NA	TRANS	NA	NA	8.30132317884e-06	4.53028322253	0.0329316986153	0.00726923615978
ILMN_1656274	cg14366428	1	52883686	52883735	+	PRPF38A	NA	NA	TRANS	NA	NA	9.44333600435e-06	4.50124135746	0.0331181463585	0.0073575584441
ILMN_1656285	cg13056744	12	51326096	51326145	+	METTL7A	NA	NA	TRANS	NA	NA	5.57254917991e-06	-4.61915762166	-0.04406426721	0.00953945953336
ILMN_1656285	cg06154903	12	51326096	51326145	+	METTL7A	NA	NA	TRANS	NA	NA	9.26206862434e-06	-4.50561797396	-0.0567931808158	0.0126049703157
ILMN_1656287	cg22230912	10	73818883	73818932	-	SPOCK2	NA	NA	TRANS	NA	NA	4.72766536678e-06	-4.65542526617	-0.0650379629652	0.0139703591502
ILMN_1656287	cg24990317	10	73818883	73818932	-	SPOCK2	NA	NA	TRANS	NA	NA	1.8323655236e-06	4.86026335688	0.0665121900224	0.013684894241
ILMN_1656287	cg24117315	10	73818883	73818932	-	SPOCK2	NA	NA	TRANS	NA	NA	1.61912387946e-06	-4.88649617972	-0.0609234075768	0.0124677080133
ILMN_1656287	cg00929860	10	73818883	73818932	-	SPOCK2	NA	0	Promoter	NA	NA	7.91028851549e-12	-7.1013404749	-0.082683103945	0.0116433093494
ILMN_1656287	cg20066792	10	73818883	73818932	-	SPOCK2	NA	NA	TRANS	NA	NA	3.08894654593e-06	-4.74827367407	-0.0516623881815	0.0108802465333
ILMN_1656287	cg13582072	10	73818883	73818932	-	SPOCK2	NA	NA	TRANS	NA	NA	6.77518265324e-06	-4.57575542487	-0.042423839346	0.00927143944702
ILMN_1656287	cg00744739	10	73818883	73818932	-	SPOCK2	NA	NA	TRANS	NA	NA	9.91701768573e-07	-4.98935989704	-0.0439950657488	0.00881777756198
ILMN_1656287	cg02640489	10	73818883	73818932	-	SPOCK2	NA	NA	TRANS	NA	NA	2.7596160089e-06	-4.77262692746	-0.0667660120635	0.0139893633167
ILMN_1656287	cg22488891	10	73818883	73818932	-	SPOCK2	NA	NA	TRANS	NA	NA	6.48174262997e-07	-5.07725595385	-0.0770606263752	0.0151776130799
ILMN_1656287	cg17346246	10	73818883	73818932	-	SPOCK2	NA	NA	TRANS	NA	NA	4.2918284432e-06	-4.67665421804	-0.0698041165466	0.0149260803327
ILMN_1656287	cg15041658	10	73818883	73818932	-	SPOCK2	NA	NA	TRANS	NA	NA	5.27633696522e-06	-4.63123085653	-0.063489604139	0.0137090130261
ILMN_1656287	cg14614581	10	73818883	73818932	-	SPOCK2	4660	0	IN	NA	NA	2.34360953659e-08	-5.7266720025	-0.0770997022701	0.0134632649183
ILMN_1656287	cg25652701	10	73818883	73818932	-	SPOCK2	NA	NA	TRANS	NA	NA	4.39827074162e-06	-4.67128425932	-0.0532285379855	0.0113948402689
ILMN_1656287	cg26131754	10	73818883	73818932	-	SPOCK2	NA	NA	TRANS	NA	NA	3.14800274427e-06	-4.7441729992	-0.0541382674284	0.0114115289298
ILMN_1656287	cg23795217	10	73818883	73818932	-	SPOCK2	NA	NA	TRANS	NA	NA	1.01672165429e-06	-4.98417219262	-0.0519400461033	0.010420997529
ILMN_1656287	cg13060970	10	73818883	73818932	-	SPOCK2	NA	NA	TRANS	NA	NA	1.57029964157e-06	4.8929710329	0.0738347780873	0.0150899683629
ILMN_1656287	cg22534509	10	73818883	73818932	-	SPOCK2	NA	NA	TRANS	NA	NA	1.16623571673e-06	-4.95553004378	-0.0740641661977	0.0149457607044
ILMN_1656287	cg01861509	10	73818883	73818932	-	SPOCK2	NA	-836	Promoter	NA	NA	8.08812921983e-07	-5.03164491497	-0.0707041465453	0.0140518951039
ILMN_1656287	cg19578864	10	73818883	73818932	-	SPOCK2	NA	NA	TRANS	NA	NA	3.88601465921e-08	-5.63151151392	-0.0672976339528	0.011950190244
ILMN_1656287	cg17638468	10	73818883	73818932	-	SPOCK2	NA	NA	TRANS	NA	NA	1.72426228177e-06	-4.87317053063	-0.0567739835062	0.0116503174164
ILMN_1656287	cg24662823	10	73818883	73818932	-	SPOCK2	NA	NA	TRANS	NA	NA	6.75756568209e-06	-4.57633585975	-0.0727948886935	0.015906806433
ILMN_1656287	cg04492228	10	73818883	73818932	-	SPOCK2	NA	65717278	DISTAL	NA	NA	5.10401519442e-06	-4.63855806967	-0.0497348288512	0.0107220451063
ILMN_1656287	cg07713946	10	73818883	73818932	-	SPOCK2	NA	NA	TRANS	NA	NA	9.48948232877e-06	-4.5001400543	-0.0735069348897	0.0163343660425
ILMN_1656287	cg21380181	10	73818883	73818932	-	SPOCK2	NA	NA	TRANS	NA	NA	3.60391117636e-06	4.7148044128	0.0616067989372	0.0130666711794
ILMN_1656287	cg24574692	10	73818883	73818932	-	SPOCK2	NA	NA	TRANS	NA	NA	4.5286768292e-06	4.66487330664	0.0698577015207	0.0149752623338
ILMN_1656287	cg04124586	10	73818883	73818932	-	SPOCK2	NA	NA	TRANS	NA	NA	4.08494421448e-06	-4.68746854005	-0.0473337523116	0.0100979349316
ILMN_1656287	cg13998945	10	73818883	73818932	-	SPOCK2	NA	NA	TRANS	NA	NA	2.95996509456e-06	-4.75749896144	-0.0545374527494	0.0114634712885
ILMN_1656287	cg18758433	10	73818883	73818932	-	SPOCK2	NA	NA	TRANS	NA	NA	5.24530670724e-07	-5.12055858412	-0.0881665095709	0.0172181429277
ILMN_1656287	cg04889061	10	73818883	73818932	-	SPOCK2	NA	NA	TRANS	NA	NA	5.40740088658e-06	-4.6258104722	-0.0416368564792	0.00900098625515
ILMN_1656287	cg17489908	10	73818883	73818932	-	SPOCK2	NA	65717225	DISTAL	NA	NA	3.29842270383e-06	-4.73405410899	-0.0466295470154	0.00984981285423
ILMN_1656287	cg01419713	10	73818883	73818932	-	SPOCK2	NA	NA	TRANS	NA	NA	5.02350410349e-06	-4.64206338793	-0.0594412839979	0.0128049272555
ILMN_1656293	cg19873496	17	45012444	45012493	+	GOSR2	NA	NA	TRANS	NA	NA	3.44952596564e-06	-4.72432736975	-0.0337093412188	0.0071352678552
ILMN_1656300	cg10481534	8	21549547	21549596	-	GFRA2	NA	NA	TRANS	NA	NA	2.64319068406e-07	-5.25884671632	-0.0388119045714	0.00738030725462
ILMN_1656300	cg13968099	8	21549547	21549596	-	GFRA2	NA	NA	TRANS	NA	NA	1.01387592741e-07	5.44757042235	0.0405161909303	0.00743747905746
ILMN_1656300	cg19447686	8	21549547	21549596	-	GFRA2	NA	NA	TRANS	NA	NA	7.94642580313e-06	4.54009404032	0.0357296498958	0.00786980392444
ILMN_1656300	cg12465010	8	21549547	21549596	-	GFRA2	NA	NA	TRANS	NA	NA	6.36955374839e-09	-5.96646492526	-0.0433162456049	0.0072599514365
ILMN_1656300	cg01842095	8	21549547	21549596	-	GFRA2	NA	NA	TRANS	NA	NA	1.03933801507e-06	-4.97958799436	-0.0382316693113	0.0076776772204
ILMN_1656300	cg04232649	8	21549547	21549596	-	GFRA2	NA	NA	TRANS	NA	NA	1.12871470714e-07	5.42669119458	0.0399639099304	0.00736432358087
ILMN_1656300	cg03070095	8	21549547	21549596	-	GFRA2	NA	NA	TRANS	NA	NA	3.81748816068e-06	4.70225866984	0.0367760766906	0.00782093867495
ILMN_1656300	cg14382719	8	21549547	21549596	-	GFRA2	NA	NA	TRANS	NA	NA	3.58364591977e-06	-4.71603177797	-0.0361761922479	0.00767089662475
ILMN_1656300	cg10230711	8	21549547	21549596	-	GFRA2	NA	NA	TRANS	NA	NA	5.993198429e-06	4.60303277192	0.0376167606727	0.00817216877146
ILMN_1656300	cg16640496	8	21549547	21549596	-	GFRA2	NA	NA	TRANS	NA	NA	1.70376019956e-06	4.87570630494	0.0369859738923	0.00758576739022
ILMN_1656300	cg06646650	8	21549547	21549596	-	GFRA2	NA	NA	TRANS	NA	NA	6.91042973688e-09	5.95167779253	0.043913956891	0.00737841637632
ILMN_1656300	cg09175811	8	21549547	21549596	-	GFRA2	NA	NA	TRANS	NA	NA	1.86715718923e-08	-5.76904917573	-0.0420614780234	0.00729088568015
ILMN_1656300	cg00968020	8	21549547	21549596	-	GFRA2	NA	NA	TRANS	NA	NA	3.42059763955e-06	-4.72615733521	-0.0365943257451	0.00774293430149
ILMN_1656300	cg05069807	8	21549547	21549596	-	GFRA2	NA	NA	TRANS	NA	NA	1.42670106512e-09	-6.23321963555	-0.0459199990587	0.00736697914459
ILMN_1656300	cg12879386	8	21549547	21549596	-	GFRA2	NA	NA	TRANS	NA	NA	3.6884553758e-06	4.70975469508	0.0368413700694	0.00782235433789
ILMN_1656300	cg03841081	8	21549547	21549596	-	GFRA2	NA	NA	TRANS	NA	NA	2.89015947052e-08	-5.68737380738	-0.0422029193754	0.00742045815954
ILMN_1656300	cg18914211	8	21549547	21549596	-	GFRA2	NA	NA	TRANS	NA	NA	1.6921672085e-07	5.34732819804	0.0444156004143	0.00830612948549
ILMN_1656300	cg24002213	8	21549547	21549596	-	GFRA2	NA	NA	TRANS	NA	NA	9.04309194097e-07	5.00853016174	0.0381238614649	0.00761178633925
ILMN_1656300	cg01554060	8	21549547	21549596	-	GFRA2	NA	NA	TRANS	NA	NA	4.28403465058e-06	4.67705243254	0.035372722878	0.00756303748744
ILMN_1656300	cg22160769	8	21549547	21549596	-	GFRA2	NA	NA	TRANS	NA	NA	2.12507934397e-07	-5.30227674404	-0.0397286789805	0.00749275846931
ILMN_1656300	cg06823354	8	21549547	21549596	-	GFRA2	NA	NA	TRANS	NA	NA	1.63632090301e-06	-4.88426041359	-0.0359831811459	0.00736717089158
ILMN_1656300	cg27501759	8	21549547	21549596	-	GFRA2	NA	NA	TRANS	NA	NA	4.85838645561e-06	4.64942467308	0.0396170612391	0.00852085236879
ILMN_1656300	cg10990188	8	21549547	21549596	-	GFRA2	NA	NA	TRANS	NA	NA	1.38393441518e-08	-5.82453184779	-0.0425810186051	0.00731063366427
ILMN_1656300	cg26166102	8	21549547	21549596	-	GFRA2	NA	NA	TRANS	NA	NA	7.39744492447e-07	-5.0500724712	-0.0392958891446	0.00778125252038
ILMN_1656300	cg27560690	8	21549547	21549596	-	GFRA2	NA	NA	TRANS	NA	NA	2.97228505488e-07	-5.23537226038	-0.0449096011699	0.00857811038763
ILMN_1656300	cg24405174	8	21549547	21549596	-	GFRA2	NA	NA	TRANS	NA	NA	1.79577790288e-06	-4.86454752735	-0.0394307792265	0.00810574447158
ILMN_1656300	cg00937691	8	21549547	21549596	-	GFRA2	NA	NA	TRANS	NA	NA	1.98973591784e-07	5.31532185418	0.0414516319343	0.00779851777024
ILMN_1656300	cg03761665	8	21549547	21549596	-	GFRA2	NA	NA	TRANS	NA	NA	1.95939863455e-07	-5.31836396795	-0.0392611939892	0.00738219389003
ILMN_1656300	cg18020381	8	21549547	21549596	-	GFRA2	NA	NA	TRANS	NA	NA	5.77598551448e-06	4.61121827306	0.0355702287931	0.00771384625207
ILMN_1656300	cg22924015	8	21549547	21549596	-	GFRA2	NA	NA	TRANS	NA	NA	1.06158214113e-07	-5.438630841	-0.0399151607811	0.00733919288659
ILMN_1656335	cg02495413	1	155870361	155870410	-	RIT1	NA	NA	TRANS	NA	NA	9.79170670433e-06	-4.49305191263	-0.0321712488597	0.00716022193495
ILMN_1656335	cg05302064	1	155870361	155870410	-	RIT1	NA	149944912	DISTAL	NA	NA	4.88541982014e-07	-5.13503611785	-0.0365015406841	0.00710833182987
ILMN_1656335	cg27486695	1	155870361	155870410	-	RIT1	NA	NA	TRANS	NA	NA	5.0439013972e-06	-4.64117023952	-0.0344782478177	0.00742878326765
ILMN_1656386	cg02519772	4	119644502	119644551	-	SEC24D	NA	NA	TRANS	NA	NA	3.93514197019e-06	4.69563339875	0.0323783150455	0.00689540947853
ILMN_1656413	cg17034614	1	40759574	40759623	+	ZMPSTE24	NA	NA	TRANS	NA	NA	9.68983016737e-06	4.49541749988	0.0328885367307	0.0073160138589
ILMN_1656413	cg09900527	1	40759574	40759623	+	ZMPSTE24	NA	NA	TRANS	NA	NA	8.19309432093e-06	4.53323172954	0.0331157752554	0.00730511415059
ILMN_1656413	cg06531476	1	40759574	40759623	+	ZMPSTE24	NA	NA	TRANS	NA	NA	7.64528228601e-06	4.54875473421	0.033941500078	0.00746171250404
ILMN_1656420	cg22525294	16	31718479	31718528	+	CLUHP3	NA	NA	TRANS	NA	NA	6.04101061148e-06	4.60126935463	0.0464589443093	0.010096984273
ILMN_1656420	cg03944143	16	31718479	31718528	+	CLUHP3	NA	NA	TRANS	NA	NA	4.47178755748e-06	-4.66764792377	-0.0474944399717	0.0101752404524
ILMN_1656420	cg06036941	16	31718479	31718528	+	CLUHP3	NA	0	Promoter	NA	NA	3.13947907873e-09	-6.09368755999	-0.063573428596	0.0104326695404
ILMN_1656420	cg09713758	16	31718479	31718528	+	CLUHP3	NA	-773	Promoter	NA	NA	5.67107223043e-09	-5.98749095778	-0.0624072051861	0.0104229310117
ILMN_1656420	cg16472896	16	31718479	31718528	+	CLUHP3	NA	-722	Promoter	NA	NA	1.05700014152e-10	-6.67825349696	-0.0715257322287	0.0107102451653
ILMN_1656420	cg02531193	16	31718479	31718528	+	CLUHP3	NA	-130783	DISTAL	NA	NA	7.65803931464e-06	4.54838125555	0.0461752638746	0.0101520214072
ILMN_1656482	cg10628489	20	60871052	60871101	+	OSBPL2	NA	NA	TRANS	NA	NA	5.61333580268e-06	-4.61754377929	-0.0340064485072	0.00736461853588
ILMN_1656501	cg06009215	10	112271075	112271124	+	DUSP5	NA	NA	TRANS	NA	NA	3.29661366672e-06	-4.73417314078	-0.0424267025215	0.00896179781769
ILMN_1656501	cg06911020	10	112271075	112271124	+	DUSP5	NA	NA	TRANS	NA	NA	9.09993775143e-07	5.00722979866	0.0513405230037	0.0102532787725
ILMN_1656501	cg05218346	10	112271075	112271124	+	DUSP5	NA	NA	TRANS	NA	NA	4.07614746752e-06	4.68793996983	0.0451503388479	0.00963116830388
ILMN_1656501	cg01031616	10	112271075	112271124	+	DUSP5	NA	NA	TRANS	NA	NA	7.90672031211e-07	-5.03633295099	-0.051258382463	0.0101777191782
ILMN_1656521	cg24416910	22	42912039	42912088	-	RRP7A	NA	NA	TRANS	NA	NA	9.81740005157e-06	4.49245903943	0.0460151215328	0.010242747041
ILMN_1656521	cg10895130	22	42912039	42912088	-	RRP7A	NA	NA	TRANS	NA	NA	6.46728730417e-06	4.58611517631	0.0484823590377	0.0105715528664
ILMN_1656521	cg02051290	22	42912039	42912088	-	RRP7A	NA	-52152	DISTAL	NA	NA	1.15780337887e-06	-4.9570482558	-0.0500099247065	0.0100886499638
ILMN_1656521	cg07448771	22	42912039	42912088	-	RRP7A	NA	NA	TRANS	NA	NA	7.76879979734e-06	4.54516348898	0.0475031006547	0.0104513513694
ILMN_1656521	cg16141740	22	42912039	42912088	-	RRP7A	NA	7355	eQTM in diff. gene	SERHL	0	4.01410019815e-06	4.69129325959	0.0493235900436	0.0105138577604
ILMN_1656530	cg07138192	11	129510	129559	-	LINC01001	NA	NA	TRANS	NA	NA	4.31884009321e-06	4.67527945675	0.0439224708044	0.00939461934002
ILMN_1656530	cg23179249	1	137833	137882	-	LOC729737	NA	NA	TRANS	NA	NA	1.79279592101e-06	4.86490040269	0.0456468669238	0.00938289854785
ILMN_1656530	cg18108716	1	137833	137882	-	LOC729737	NA	NA	TRANS	NA	NA	3.53328399199e-06	-4.71911113987	-0.046141590352	0.00977760196452
ILMN_1656537	cg24276346	15	25219458	25219507	+	SNRPN	NA	NA	TRANS	NA	NA	6.93870283625e-06	-4.57043601359	-0.0358116951883	0.00783550958417
ILMN_1656537	cg05017994	15	25219458	25219507	+	SNRPN	NA	NA	TRANS	NA	NA	9.14001011698e-06	-4.50861158315	-0.0563779152276	0.012504495938
ILMN_1656537	cg19001909	15	25219458	25219507	+	SNRPN	NA	NA	TRANS	NA	NA	7.76342144836e-06	-4.54531871759	-0.0642123234822	0.0141271333149
ILMN_1656537	cg00404861	15	25219458	25219507	+	SNRPN	NA	NA	TRANS	NA	NA	1.46842083289e-06	-4.90713234229	-0.0572580312174	0.0116683283073
ILMN_1656537	cg26163852	15	25219458	25219507	+	SNRPN	NA	NA	TRANS	NA	NA	9.41887459403e-06	-4.50182723663	-0.03731942901	0.00828984033557
ILMN_1656537	cg11874976	15	25219458	25219507	+	SNRPN	NA	NA	TRANS	NA	NA	5.55077398797e-06	-4.62002387833	-0.0598252573396	0.0129491229732
ILMN_1656537	cg23953820	15	25219458	25219507	+	SNRPN	NA	NA	TRANS	NA	NA	4.76601303165e-06	-4.65364857987	-0.0637616645546	0.0137014352202
ILMN_1656537	cg04340595	15	25219458	25219507	+	SNRPN	NA	NA	TRANS	NA	NA	1.77249542517e-06	-4.86731784632	-0.0763335891054	0.0156828856293
ILMN_1656540	cg01775612	3	127801327	127801376	-	RUVBL1	NA	NA	TRANS	NA	NA	7.04023407953e-06	-4.56719343241	-0.0288129936648	0.00630868696305
ILMN_1656540	cg09095914	3	127801327	127801376	-	RUVBL1	NA	NA	TRANS	NA	NA	7.28771809122e-06	-4.55947407475	-0.0273631707027	0.00600138749647
ILMN_1656574	cg08272591	10	105063276	105063325	-	PCGF6	NA	NA	TRANS	NA	NA	8.86116328187e-06	4.51559715623	0.02916117218	0.00645787725767
ILMN_1656670	cg04520169	6	29798643	29798692	+	HLA-G	NA	95296	DISTAL	NA	NA	4.10585569687e-09	-6.04566582992	-0.0689912298102	0.011411684296
ILMN_1656670	cg10595298	6	29798643	29798692	+	HLA-G	NA	95056	DISTAL	NA	NA	7.46328619816e-12	-7.11062970628	-0.0803333834957	0.0112976468771
ILMN_1656670	cg24751894	6	29798643	29798692	+	HLA-G	NA	95242	DISTAL	NA	NA	3.23075936847e-10	-6.4899213613	-0.073126494349	0.0112677011443
ILMN_1656670	cg02468627	6	29798643	29798692	+	HLA-G	NA	NA	TRANS	NA	NA	3.93021169748e-06	-4.69590717783	-0.0547345169344	0.0116557919187
ILMN_1656670	cg25644740	6	29798643	29798692	+	HLA-G	NA	95253	DISTAL	NA	NA	3.25383810772e-09	-6.08730148803	-0.0697956143017	0.0114657725495
ILMN_1656670	cg03876548	6	29798643	29798692	+	HLA-G	NA	94706	DISTAL	NA	NA	1.34704010141e-09	-6.24329377917	-0.0723805202194	0.0115933228164
ILMN_1656670	cg23273834	6	29798643	29798692	+	HLA-G	NA	56353	DISTAL	NA	NA	9.05141033516e-09	-5.90251249422	-0.0692076852572	0.0117251230429
ILMN_1656670	cg11507793	6	29798643	29798692	+	HLA-G	NA	57464	DISTAL	NA	NA	1.01612898465e-06	-4.98429364448	-0.0594088909748	0.0119192196954
ILMN_1656670	cg25123632	6	29798643	29798692	+	HLA-G	NA	176255	DISTAL	NA	NA	3.32444082462e-06	-4.73234908047	-0.0567744044581	0.0119970871744
ILMN_1656670	cg00082981	6	29798643	29798692	+	HLA-G	NA	112440	DISTAL	NA	NA	1.96562360788e-09	-6.17681037784	-0.072384303413	0.0117187187213
ILMN_1656670	cg04276750	6	29798643	29798692	+	HLA-G	NA	58039	DISTAL	NA	NA	9.97607108931e-11	-6.68789731255	-0.0745518522829	0.0111472782549
ILMN_1656670	cg18786623	6	29798643	29798692	+	HLA-G	NA	95151	DISTAL	NA	NA	2.09728462914e-10	-6.56321553803	-0.0748173563359	0.0113994970762
ILMN_1656670	cg23481825	6	29798643	29798692	+	HLA-G	NA	56373	DISTAL	NA	NA	1.43465776734e-07	-5.37979292321	-0.0648227348955	0.0120492992613
ILMN_1656670	cg09535358	6	29798643	29798692	+	HLA-G	NA	112396	DISTAL	NA	NA	2.22025477331e-06	-4.81932672696	-0.0546127802808	0.0113320352354
ILMN_1656670	cg17590657	6	29798643	29798692	+	HLA-G	NA	174770	DISTAL	NA	NA	2.21061367791e-07	-5.29444229362	-0.0604375427889	0.0114152802953
ILMN_1656670	cg22012577	6	29798643	29798692	+	HLA-G	NA	173985	DISTAL	NA	NA	1.13647417121e-10	-6.66614999199	-0.0736344709992	0.0110460267302
ILMN_1656670	cg27165617	6	29798643	29798692	+	HLA-G	NA	95027	DISTAL	NA	NA	2.73483951306e-06	-4.77457085184	-0.0556081118863	0.0116467246192
ILMN_1656670	cg26965779	6	29798643	29798692	+	HLA-G	NA	55190	DISTAL	NA	NA	3.31444842516e-10	6.4855643325	0.0739267211594	0.0113986566734
ILMN_1656670	cg25637655	6	29798643	29798692	+	HLA-G	NA	112643	DISTAL	NA	NA	1.32048825902e-15	-8.41169687785	-0.102886387306	0.0122313474678
ILMN_1656670	cg08039587	6	29798643	29798692	+	HLA-G	NA	112435	DISTAL	NA	NA	1.07591005695e-06	-4.97237531889	-0.0587715327882	0.0118196091443
ILMN_1656670	cg15671450	6	29798643	29798692	+	HLA-G	NA	96217	DISTAL	NA	NA	2.01193167695e-08	-5.75515107574	-0.0675409095795	0.011735731815
ILMN_1656670	cg15070894	6	29798643	29798692	+	HLA-G	NA	95263	DISTAL	NA	NA	6.47569666711e-11	-6.75964746764	-0.0756395562413	0.0111898670165
ILMN_1656670	cg11946459	6	29798643	29798692	+	HLA-G	NA	112659	DISTAL	NA	NA	4.72081021436e-14	-7.89016833325	-0.0952030261471	0.0120660323235
ILMN_1656670	cg16742075	6	29798643	29798692	+	HLA-G	NA	112467	DISTAL	NA	NA	7.86106401468e-09	-5.92823638281	-0.0739524722554	0.0124746159701
ILMN_1656670	cg23237314	6	29798643	29798692	+	HLA-G	NA	95298	DISTAL	NA	NA	5.42098975936e-10	-6.40132530597	-0.0724160521877	0.0113126655382
ILMN_1656670	cg17608381	6	29798643	29798692	+	HLA-G	NA	112651	DISTAL	NA	NA	2.04884062807e-15	-8.3487495055	-0.102459649154	0.0122724545857
ILMN_1656670	cg04227238	6	29798643	29798692	+	HLA-G	NA	95106	DISTAL	NA	NA	4.82767747007e-07	-5.13745473412	-0.0595641011848	0.0115940877862
ILMN_1656676	cg15694180	1	53291254	53291303	+	ZYG11B	NA	101730422	DISTAL	NA	NA	4.62307300855e-06	4.66034256841	0.0387019385232	0.00830452653537
ILMN_1656676	cg21325631	1	53291254	53291303	+	ZYG11B	NA	NA	TRANS	NA	NA	7.44347523382e-06	-4.55474391575	-0.0363979354634	0.00799121446489
ILMN_1656676	cg01426903	1	53291254	53291303	+	ZYG11B	NA	NA	TRANS	NA	NA	2.23924746715e-06	-4.81750435122	-0.0428323685746	0.0088909870032
ILMN_1656718	cg04862906	16	90025420	90025458	+	DEF8	NA	NA	TRANS	NA	NA	9.44510903852e-06	4.50119894786	0.0335029433299	0.00744311542725
ILMN_1656718	cg21941987	16	90025420	90025458	+	DEF8	NA	NA	TRANS	NA	NA	4.52678898381e-06	4.66496484163	0.0351633887434	0.00753776072001
ILMN_1656718	cg23510313	16	90025420	90025458	+	DEF8	NA	NA	TRANS	NA	NA	1.76568866957e-06	4.86813440216	0.036622406234	0.00752288314345
ILMN_1656791	cg27097992	8	104780604	104780653	+	RIMS2	NA	NA	TRANS	NA	NA	5.02786849075e-06	4.64187198889	0.0331203575414	0.00713512945223
ILMN_1656807	cg21101648	17	41151977	41152026	+	RPL27	NA	NA	TRANS	NA	NA	4.48411525804e-07	5.15245217581	0.0359919922602	0.00698541025362
ILMN_1656818	cg23151000	7	37780277	37780326	+	GPR141	NA	NA	TRANS	NA	NA	6.46107566128e-07	5.07791148516	0.0369359794783	0.00727385256444
ILMN_1656818	cg18882576	7	37780277	37780326	+	GPR141	NA	NA	TRANS	NA	NA	5.15026512219e-06	4.63656840469	0.0329372782333	0.00710380509
ILMN_1656822	cg05502360	19	10942221	10942270	+	DNM2	NA	NA	TRANS	NA	NA	8.78930454499e-06	4.51743153115	0.0329681733951	0.00729799072057
ILMN_1656822	cg21908248	19	10942221	10942270	+	DNM2	NA	NA	TRANS	NA	NA	6.73594592402e-06	4.57705016703	0.0325061053643	0.00710197707652
ILMN_1656868	cg00024443	16	30234501	30234549	-	LOC613037	NA	8664876	DISTAL	NA	NA	9.08722846919e-06	-4.50991800914	-0.0471803515978	0.0104614654861
ILMN_1656900	cg26603685	16	28617376	28617408	-	SULT1A1	14552	0	IN	NA	NA	2.4095490298e-25	-11.3480749684	-0.171138011036	0.015080796656
ILMN_1656900	cg05179985	16	28617376	28617408	-	SULT1A1	NA	NA	TRANS	NA	NA	9.2435007845e-06	-4.50607091824	-0.0781231568007	0.0173373118662
ILMN_1656900	cg26624097	16	28617376	28617408	-	SULT1A1	14256	0	IN	NA	NA	1.15037549542e-23	-10.8708825987	-0.171918707214	0.0158146043482
ILMN_1656900	cg12743398	16	28617376	28617408	-	SULT1A1	NA	7376	Mult. Closer/TSS/BTW	SGF29	6420	2.09119124509e-24	-11.082432233	-0.175262498812	0.015814443538
ILMN_1656900	cg27574817	16	28617376	28617408	-	SULT1A1	NA	2759	TSS	SULT1A2	-5757	1.03335200787e-07	5.44387242708	0.0921692018792	0.0169308159061
ILMN_1656900	cg08008286	16	28617376	28617408	-	SULT1A1	12870	0	IN	NA	NA	2.04014329259e-27	-11.9259027477	-0.18244619662	0.0152983133
ILMN_1656900	cg22430463	16	28617376	28617408	-	SULT1A1	NA	NA	TRANS	NA	NA	6.72130373899e-06	-4.57753519087	-0.0950186209024	0.0207575948497
ILMN_1656900	cg00266579	16	28617376	28617408	-	SULT1A1	15049	0	IN	NA	NA	8.79584127752e-15	-8.13781180527	-0.129464109442	0.0159089583957
ILMN_1656900	cg05278296	16	28617376	28617408	-	SULT1A1	NA	1931	TSS	SULT1A2	-6585	1.27270404937e-23	-10.858286445	-0.159904588485	0.0147265030533
ILMN_1656900	cg08709863	16	28617376	28617408	-	SULT1A1	NA	NA	TRANS	NA	NA	4.78930959604e-06	-4.65257593114	-0.0818970740796	0.0176025228372
ILMN_1656900	cg11733769	16	28617376	28617408	-	SULT1A1	NA	NA	TRANS	NA	NA	2.76548703392e-07	-5.24980827021	-0.0883531354252	0.0168297832754
ILMN_1656900	cg09685060	16	28617376	28617408	-	SULT1A1	13621	0	IN	NA	NA	8.14618076647e-21	-10.0379622974	-0.168019120784	0.0167383693827
ILMN_1656900	cg01378222	16	28617376	28617408	-	SULT1A1	12413	0	IN	NA	NA	4.69973890373e-18	-9.19619787905	-0.148113648328	0.016105965778
ILMN_1656900	cg21037006	16	28617376	28617408	-	SULT1A1	NA	NA	TRANS	NA	NA	3.58696602274e-07	-5.19759568184	-0.0884794890561	0.0170231573351
ILMN_1656900	cg03797305	16	30214975	30215007	+	SULT1A3	NA	-1346	Promoter	SLX1A	315	2.34140238304e-16	-8.65684197445	-0.15345404232	0.0177263305455
ILMN_1656913	cg21496096	2	63833071	63833114	+	MDH1	NA	NA	TRANS	NA	NA	3.96017461131e-07	-5.17761726644	-0.0271950431416	0.00525242437633
ILMN_1656938	cg10479325	11	124959015	124959064	+	SLC37A2	NA	NA	TRANS	NA	NA	2.20649446792e-06	4.82065646732	0.0515084866547	0.0106849527661
ILMN_1657050	cg20608786	5	94927214	94927263	+	ARSK	NA	NA	TRANS	NA	NA	9.58240231238e-06	4.49793798522	0.0395696602432	0.00879728897402
ILMN_1657050	cg00974579	5	94927214	94927263	+	ARSK	NA	NA	TRANS	NA	NA	9.49835402735e-06	4.49992891636	0.0305520447213	0.00678945052003
ILMN_1657050	cg07522227	5	94927214	94927263	+	ARSK	NA	NA	TRANS	NA	NA	7.90288639764e-06	4.54132651044	0.0289647341308	0.00637803383312
ILMN_1657064	cg00935015	6	170176728	170176769	+	ERMARD	NA	NA	TRANS	NA	NA	9.4622230531e-06	4.50078998635	0.0300443327778	0.00667534652115
ILMN_1657064	cg18398570	6	170176728	170176769	+	ERMARD	NA	-166763853	DISTAL	NA	NA	1.55339865955e-06	4.89525774592	0.0341659138573	0.00697939018345
ILMN_1657064	cg23775883	6	170176728	170176769	+	ERMARD	NA	-1954212	DISTAL	NA	NA	2.99765013947e-06	-4.75476413072	-0.0331155725274	0.00696471404615
ILMN_1657095	cg05134013	17	37819570	37819619	+	STARD3	NA	NA	TRANS	NA	NA	2.7582963683e-07	5.25032887126	0.0415479690641	0.00791340315681
ILMN_1657144	cg00319334	1	228369647	228369696	+	IBA57	NA	NA	TRANS	NA	NA	2.77043858614e-06	-4.77178308004	-0.0320296326107	0.00671229854196
ILMN_1657204	cg03385530	19	47713298	47713347	+	SAE1	NA	NA	TRANS	NA	NA	8.27428034779e-06	4.53101648268	0.0235572616929	0.00519911189531
ILMN_1657204	cg17125804	19	47713298	47713347	+	SAE1	NA	NA	TRANS	NA	NA	4.8622024855e-06	4.64925184642	0.0267976914569	0.00576387176735
ILMN_1657283	cg17139690	17	18113086	18113135	+	ALKBH5	NA	NA	TRANS	NA	NA	7.77133926563e-06	-4.54509023133	-0.0338679888803	0.00745155478912
ILMN_1657288	cg24678505	6	58287646	58287695	-	LINC00680	NA	NA	TRANS	NA	NA	8.02406350404e-06	-4.53791235604	-0.0313515283835	0.0069087998894
ILMN_1657317	cg11732226	7	102113848	102113897	-	POLR2J	NA	NA	TRANS	NA	NA	5.47953660696e-06	4.62288084383	0.0571171708007	0.0123553197087
ILMN_1657317	cg23522194	7	102113848	102113897	-	POLR2J	NA	NA	TRANS	NA	NA	4.58922519652e-06	-4.66195683886	-0.056917655328	0.0122089623082
ILMN_1657361	cg02244431	22	39527083	39527132	-	CBX7	NA	NA	TRANS	NA	NA	2.24108084309e-08	5.73503184478	0.0397154327642	0.00692505880335
ILMN_1657361	cg00731785	22	39527083	39527132	-	CBX7	NA	NA	TRANS	NA	NA	3.66865022524e-06	-4.71092755717	-0.036639566793	0.00777756956532
ILMN_1657361	cg00551617	22	39527083	39527132	-	CBX7	NA	NA	TRANS	NA	NA	7.34308517167e-10	6.34895651752	0.045430286491	0.00715555168249
ILMN_1657361	cg01410279	22	39527083	39527132	-	CBX7	NA	NA	TRANS	NA	NA	1.36833955266e-07	5.38907229497	0.0410822705158	0.00762325466557
ILMN_1657361	cg21155852	22	39527083	39527132	-	CBX7	NA	NA	TRANS	NA	NA	6.02633269564e-06	4.60180927647	0.0332796947589	0.00723187180508
ILMN_1657361	cg11212801	22	39527083	39527132	-	CBX7	NA	NA	TRANS	NA	NA	2.9661334224e-07	5.23578743394	0.0368946512461	0.00704662893818
ILMN_1657361	cg10334127	22	39527083	39527132	-	CBX7	NA	NA	TRANS	NA	NA	4.85272280254e-06	4.64968141888	0.0349720884747	0.00752139454816
ILMN_1657361	cg11074192	22	39527083	39527132	-	CBX7	NA	NA	TRANS	NA	NA	4.10561640796e-06	4.68636452481	0.0361725009699	0.00771866993666
ILMN_1657361	cg12144265	22	39527083	39527132	-	CBX7	NA	NA	TRANS	NA	NA	6.67949630738e-06	4.57892567589	0.0336559021757	0.0073501743767
ILMN_1657361	cg00982400	22	39527083	39527132	-	CBX7	NA	NA	TRANS	NA	NA	7.44955966549e-07	5.04862511652	0.0373249111315	0.0073930843091
ILMN_1657361	cg18309751	22	39527083	39527132	-	CBX7	NA	NA	TRANS	NA	NA	7.03434835398e-06	4.56738017287	0.0319072263402	0.00698589237867
ILMN_1657361	cg06333307	22	39527083	39527132	-	CBX7	NA	NA	TRANS	NA	NA	1.87378162045e-06	4.85551233434	0.0370517722883	0.00763086771015
ILMN_1657361	cg11314274	22	39527083	39527132	-	CBX7	NA	NA	TRANS	NA	NA	9.04507511254e-06	4.51096661095	0.0346476741767	0.00768076493687
ILMN_1657361	cg12989986	22	39527083	39527132	-	CBX7	NA	NA	TRANS	NA	NA	1.15859427314e-06	4.95690540468	0.0351729513237	0.00709574794194
ILMN_1657361	cg14242556	22	39527083	39527132	-	CBX7	NA	NA	TRANS	NA	NA	7.68064102788e-07	5.04232326669	0.0390387462744	0.00774221409648
ILMN_1657361	cg12280692	22	39527083	39527132	-	CBX7	NA	NA	TRANS	NA	NA	6.73113083856e-07	5.06950137048	0.0363531952749	0.00717096073524
ILMN_1657361	cg02317397	22	39527083	39527132	-	CBX7	NA	NA	TRANS	NA	NA	3.96691914094e-08	5.62760789657	0.0386404487474	0.00686622974762
ILMN_1657361	cg00490603	22	39527083	39527132	-	CBX7	NA	-6713503	DISTAL	NA	NA	1.85006881925e-08	5.77075851709	0.0439288229705	0.00761231350097
ILMN_1657405	cg07425109	12	121201307	121201356	-	SPPL3	NA	NA	TRANS	NA	NA	8.45132190492e-06	4.52625722521	0.0414423930251	0.00915599599473
ILMN_1657405	cg20677171	12	121201307	121201356	-	SPPL3	NA	NA	TRANS	NA	NA	4.00713413716e-07	5.17523391294	0.0501979908742	0.00969965642493
ILMN_1657405	cg04538289	12	121201307	121201356	-	SPPL3	NA	NA	TRANS	NA	NA	4.99749904535e-06	4.64320716015	0.0396594924294	0.00854140060125
ILMN_1657405	cg22770815	12	121201307	121201356	-	SPPL3	NA	NA	TRANS	NA	NA	7.35142790636e-08	5.50975825655	0.0525275613288	0.0095335509986
ILMN_1657405	cg11196544	12	121201307	121201356	-	SPPL3	NA	-3022143	DISTAL	NA	NA	2.35683476414e-06	4.80654309019	0.0455069386274	0.00946770636891
ILMN_1657405	cg05531502	12	121201307	121201356	-	SPPL3	NA	NA	TRANS	NA	NA	6.37136702581e-06	4.5894396075	0.0374849017286	0.00816764244317
ILMN_1657405	cg06592260	12	121201307	121201356	-	SPPL3	NA	NA	TRANS	NA	NA	8.33711759279e-06	4.52931618466	0.0381590592783	0.00842490515623
ILMN_1657423	cg17056048	15	65273263	65273312	-	SPG21	NA	NA	TRANS	NA	NA	9.68288686814e-06	4.49557959185	0.0315994998767	0.00702901577674
ILMN_1657423	cg21987356	15	65273263	65273312	-	SPG21	NA	NA	TRANS	NA	NA	8.71960963415e-06	4.51922447526	0.0342647005574	0.00758198685305
ILMN_1657423	cg07038001	15	65273263	65273312	-	SPG21	NA	NA	TRANS	NA	NA	4.82080526754e-06	4.65113372376	0.0358045459289	0.0076980254827
ILMN_1657423	cg20546778	15	65273263	65273312	-	SPG21	NA	NA	TRANS	NA	NA	4.50407259353e-06	4.66606916972	0.0346819572991	0.00743279965161
ILMN_1657436	cg15323584	12	27118695	27118744	+	FGFR1OP2	NA	NA	TRANS	NA	NA	2.67323852747e-06	4.77947853887	0.043182504899	0.00903498248769
ILMN_1657436	cg07103072	12	27118695	27118744	+	FGFR1OP2	NA	NA	TRANS	NA	NA	3.20467983308e-06	-4.74030664756	-0.0391978135643	0.00826904596656
ILMN_1657436	cg23187255	12	27118695	27118744	+	FGFR1OP2	NA	NA	TRANS	NA	NA	1.3095489949e-06	4.93123146484	0.0416310976256	0.00844233289849
ILMN_1657436	cg04838747	12	27118695	27118744	+	FGFR1OP2	NA	NA	TRANS	NA	NA	8.52918254012e-06	4.52419440149	0.0383898474567	0.00848545487877
ILMN_1657446	cg00069771	1	233113938	233113987	+	NTPCR	2906	0	IN	NA	NA	1.60317097166e-27	-11.9548011247	-0.107256639316	0.00897184639017
ILMN_1657446	cg04031093	1	233113938	233113987	+	NTPCR	NA	-59245	DISTAL	NA	NA	8.751573216e-07	-5.01532553411	-0.0598179781396	0.0119270379824
ILMN_1657446	cg27181968	1	233113938	233113987	+	NTPCR	NA	-117212368	DISTAL	NA	NA	2.26007013249e-06	-4.81552344432	-0.0504763591946	0.0104820088155
ILMN_1657446	cg26105649	1	233113938	233113987	+	NTPCR	NA	0	Promoter	NA	NA	1.79579708385e-26	-11.6639158077	-0.109863026332	0.009419051727
ILMN_1657446	cg25619440	1	233113938	233113987	+	NTPCR	NA	NA	TRANS	NA	NA	3.93373872723e-07	-5.17897105763	-0.0584735719664	0.0112905770887
ILMN_1657446	cg03288922	1	233113938	233113987	+	NTPCR	NA	NA	TRANS	NA	NA	2.94209156152e-06	-4.75880781036	-0.0535513820951	0.0112531088098
ILMN_1657451	cg04396550	7	104909416	104909465	-	SRPK2	NA	NA	TRANS	NA	NA	7.01314537242e-06	-4.56805414136	-0.0357793073104	0.00783250508929
ILMN_1657451	cg13319488	7	104909416	104909465	-	SRPK2	NA	NA	TRANS	NA	NA	4.18895958802e-06	-4.68196713368	-0.0367390064016	0.00784691676654
ILMN_1657455	cg08973416	19	42126044	42126085	-	CEACAM4	NA	NA	TRANS	NA	NA	3.79173564189e-06	-4.7037350425	-0.0405544693775	0.0086217588812
ILMN_1657455	cg22926526	19	42126044	42126085	-	CEACAM4	NA	NA	TRANS	NA	NA	8.14044601992e-06	-4.53467958981	-0.039318849943	0.00867070079909
ILMN_1657455	cg26387458	19	42126044	42126085	-	CEACAM4	NA	NA	TRANS	NA	NA	9.1959023392e-06	-4.50723603667	-0.0382643445402	0.00848953643185
ILMN_1657455	cg05131266	19	42126044	42126085	-	CEACAM4	NA	NA	TRANS	NA	NA	7.61964780072e-06	-4.54950703066	-0.0435230912023	0.00956655103707
ILMN_1657455	cg03376062	19	42126044	42126085	-	CEACAM4	NA	NA	TRANS	NA	NA	6.98087494576e-07	-5.06200959972	-0.042778241866	0.00845084171083
ILMN_1657470	cg14379965	8	64124594	64124643	+	YTHDF3	NA	NA	TRANS	NA	NA	8.31333368226e-07	5.02596465435	0.0331272629162	0.00659122480847
ILMN_1657470	cg16692735	8	64124594	64124643	+	YTHDF3	NA	NA	TRANS	NA	NA	3.58563153135e-06	4.71591122438	0.0325073862076	0.00689312937858
ILMN_1657470	cg24980657	8	64124594	64124643	+	YTHDF3	NA	NA	TRANS	NA	NA	1.13671221383e-06	4.96089295244	0.0323203744428	0.00651503161883
ILMN_1657470	cg07121021	8	64124594	64124643	+	YTHDF3	NA	NA	TRANS	NA	NA	2.13313519457e-06	4.82788349969	0.0316817353937	0.00656224107225
ILMN_1657475	cg18490616	9	34650394	34650443	+	GALT	NA	NA	TRANS	NA	NA	2.36204080738e-06	4.80607007755	0.0332103540878	0.00691008527798
ILMN_1657478	cg04003871	15	23889047	23889096	-	MAGEL2	NA	NA	TRANS	NA	NA	6.57859441488e-06	-4.58231636097	-0.0395887037597	0.00863945232959
ILMN_1657483	cg04242525	20	18541364	18541413	+	SEC23B	NA	NA	TRANS	NA	NA	1.06703140374e-06	4.97410431313	0.0557482230488	0.0112076907799
ILMN_1657483	cg16120742	20	18541364	18541413	+	SEC23B	NA	NA	TRANS	NA	NA	2.01972339379e-06	-4.83954249283	-0.0553259559324	0.011432063261
ILMN_1657483	cg09671371	20	18541364	18541413	+	SEC23B	NA	NA	TRANS	NA	NA	3.32756575754e-06	4.73214516173	0.0526298410997	0.0111217723254
ILMN_1657483	cg27606822	20	18541364	18541413	+	SEC23B	NA	NA	TRANS	NA	NA	5.33229948551e-06	4.62890075816	0.0513279716467	0.0110885876212
ILMN_1657483	cg13313269	20	18541364	18541413	+	SEC23B	NA	0	Promoter	NA	NA	3.23939897047e-08	-5.66590009889	-0.0633280788256	0.011177055317
ILMN_1657483	cg04599643	20	18541364	18541413	+	SEC23B	NA	-10002	TSS	RBBP9	-298	2.91818361066e-06	4.76057058324	0.0569719324933	0.0119674588365
ILMN_1657483	cg19993680	20	18541364	18541413	+	SEC23B	NA	NA	TRANS	NA	NA	7.02263544319e-06	4.56775224356	0.0557562387759	0.0122064936544
ILMN_1657483	cg23416197	20	18541364	18541413	+	SEC23B	NA	NA	TRANS	NA	NA	2.03499923103e-06	-4.83793581229	-0.0557623782641	0.0115260682298
ILMN_1657483	cg25412017	20	18541364	18541413	+	SEC23B	NA	NA	TRANS	NA	NA	7.45685662631e-06	-4.55434198536	-0.0504335463868	0.011073728444
ILMN_1657483	cg06711307	20	18541364	18541413	+	SEC23B	NA	NA	TRANS	NA	NA	3.57936709816e-06	-4.71629177941	-0.0552172155823	0.011707760708
ILMN_1657483	cg25565276	20	18541364	18541413	+	SEC23B	NA	NA	TRANS	NA	NA	1.20692440432e-06	-4.94835017433	-0.056941949313	0.0115072594515
ILMN_1657483	cg08096684	20	18541364	18541413	+	SEC23B	NA	NA	TRANS	NA	NA	4.67207759818e-06	4.6580254815	0.051594079607	0.0110763841486
ILMN_1657495	cg09239744	12	121139394	121139443	+	MLEC	NA	NA	TRANS	NA	NA	4.47454022406e-06	4.66751288993	0.0303791849916	0.00650864511958
ILMN_1657509	cg18813527	17	73520543	73520592	+	TSEN54	NA	NA	TRANS	NA	NA	2.219323002e-06	-4.81941651828	-0.0411777563427	0.00854413728021
ILMN_1657509	cg11637084	17	73520543	73520592	+	TSEN54	NA	NA	TRANS	NA	NA	9.68256863325e-06	-4.49558702375	-0.0512794944037	0.0114066292417
ILMN_1657515	cg02440744	14	91337472	91337521	-	RPS6KA5	NA	NA	TRANS	NA	NA	1.05491735165e-06	-4.97648592944	-0.0501195066149	0.0100712646083
ILMN_1657624	cg10025586	20	1423056	1423105	-	NSFL1C	NA	NA	TRANS	NA	NA	6.33761206908e-06	-4.59062094964	-0.0421146621178	0.00917406655435
ILMN_1657624	cg00228984	20	1423056	1423105	-	NSFL1C	NA	-23547	eQTM in diff. gene	SIRPB2	0	1.0985568071e-06	-4.96802688598	-0.0393146760203	0.00791353930294
ILMN_1657624	cg23091302	20	1423056	1423105	-	NSFL1C	NA	NA	TRANS	NA	NA	1.35394336687e-06	-4.92422453699	-0.0404774123676	0.00822005821699
ILMN_1657632	cg10569414	1	35447410	35447459	-	ZMYM6NB	NA	NA	TRANS	NA	NA	3.73160450432e-06	-4.70722026381	-0.0395295734434	0.00839764685484
ILMN_1657632	cg02650779	1	35447410	35447459	-	ZMYM6NB	NA	NA	TRANS	NA	NA	2.85127217541e-06	-4.76557909641	-0.0369413381974	0.00775169973051
ILMN_1657632	cg01105802	1	35447410	35447459	-	ZMYM6NB	NA	NA	TRANS	NA	NA	5.36121196801e-06	-4.62770613552	-0.0413655753254	0.00893867806511
ILMN_1657632	cg09517251	1	35447410	35447459	-	ZMYM6NB	NA	-64781129	DISTAL	NA	NA	2.34809105056e-06	4.80733980224	0.0356622645988	0.00741829495435
ILMN_1657632	cg25161310	1	35447410	35447459	-	ZMYM6NB	NA	NA	TRANS	NA	NA	2.14621771405e-06	-4.82657727067	-0.04565529064	0.0094591442506
ILMN_1657632	cg06883956	1	35447410	35447459	-	ZMYM6NB	NA	31969834	DISTAL	NA	NA	4.70466374845e-06	-4.65649762018	-0.0458054947411	0.00983689856139
ILMN_1657632	cg23343066	1	35447410	35447459	-	ZMYM6NB	NA	NA	TRANS	NA	NA	1.84342152413e-06	-4.85898501092	-0.0410555869959	0.00844941626773
ILMN_1657679	cg23913465	1	108114012	108114061	-	VAV3	NA	NA	TRANS	NA	NA	6.2807215285e-06	-4.59262573665	-0.0339867301134	0.00740028298893
ILMN_1657680	cg00916454	5	150560714	150560763	-	CCDC69	NA	NA	TRANS	NA	NA	8.78032971977e-06	-4.51766164678	-0.0452219060978	0.0100100250159
ILMN_1657680	cg04983289	5	150560714	150560763	-	CCDC69	NA	NA	TRANS	NA	NA	1.53012831752e-06	-4.89844587167	-0.0497728401314	0.0101609452131
ILMN_1657682	cg19238875	3	158410222	158410271	+	GFM1	NA	-96750098	DISTAL	NA	NA	4.57521567406e-07	-5.1483696818	-0.0325354591406	0.00631956544527
ILMN_1657744	cg05529816	15	75193362	75193411	-	FAM219B	NA	NA	TRANS	NA	NA	4.44244897439e-06	4.6690921383	0.0297858299176	0.00637936220477
ILMN_1657754	cg14078579	1	92853499	92853548	+	RPAP2	NA	NA	TRANS	NA	NA	8.10311631268e-06	-4.53571163818	-0.0270241660012	0.00595808732056
ILMN_1657754	cg24903159	1	92853499	92853548	+	RPAP2	NA	NA	TRANS	NA	NA	8.38918847683e-06	-4.527916509	-0.028743303591	0.00634801978655
ILMN_1657790	cg18663886	1	70717363	70717412	+	SRSF11	NA	NA	TRANS	NA	NA	2.80321453474e-06	4.76924675549	0.0492526902528	0.0103271423723
ILMN_1657790	cg03713585	1	70717363	70717412	+	SRSF11	NA	NA	TRANS	NA	NA	8.34245831562e-06	4.52917223922	0.0455156620114	0.0100494438293
ILMN_1657790	cg01051047	1	70717363	70717412	+	SRSF11	NA	NA	TRANS	NA	NA	8.07543372491e-06	4.53647992689	0.0469346298873	0.0103460459748
ILMN_1657790	cg23345084	1	70717363	70717412	+	SRSF11	NA	NA	TRANS	NA	NA	2.28023502541e-06	4.81362182268	0.0490411643933	0.0101879969387
ILMN_1657790	cg27618145	1	70717363	70717412	+	SRSF11	NA	NA	TRANS	NA	NA	4.29400703317e-06	4.67654303008	0.0503808839564	0.0107731039001
ILMN_1657790	cg20882455	1	70717363	70717412	+	SRSF11	NA	NA	TRANS	NA	NA	2.40954992049e-06	4.80179935085	0.0485285025133	0.0101063161885
ILMN_1657790	cg08592160	1	70717363	70717412	+	SRSF11	NA	NA	TRANS	NA	NA	4.63614511209e-06	4.65972217624	0.0498494052367	0.0106979350595
ILMN_1657790	cg12619262	1	70717363	70717412	+	SRSF11	NA	NA	TRANS	NA	NA	5.21585805626e-07	5.12170651659	0.0556908308915	0.0108734912301
ILMN_1657796	cg05756685	1	26226892	26226941	-	STMN1	NA	13639051	DISTAL	NA	NA	1.68717664404e-06	-4.87777906867	-0.0388513402933	0.00796496515039
ILMN_1657796	cg21945289	1	26226892	26226941	-	STMN1	NA	NA	TRANS	NA	NA	4.39191410826e-07	-5.156666672	-0.0363780882335	0.00705457431076
ILMN_1657796	cg18064575	1	26226892	26226941	-	STMN1	NA	NA	TRANS	NA	NA	6.16286087651e-06	-4.59683521869	-0.0313017185131	0.00680940625973
ILMN_1657796	cg17094761	1	26226892	26226941	-	STMN1	NA	-67315375	DISTAL	NA	NA	6.22903951589e-06	-4.59446216862	-0.0319914906026	0.00696305452706
ILMN_1657796	cg24228952	1	26226892	26226941	-	STMN1	NA	NA	TRANS	NA	NA	1.67053443882e-07	-5.34986396865	-0.0389510578359	0.00728075668169
ILMN_1657796	cg11197916	1	26226892	26226941	-	STMN1	NA	-15672	Closest DS gene	NA	NA	5.23027500454e-06	-4.63316663308	-0.0330849312271	0.00714088955725
ILMN_1657796	cg11967103	1	26226892	26226941	-	STMN1	NA	NA	TRANS	NA	NA	2.00529641434e-06	-4.84107069639	-0.034925454595	0.00721440705691
ILMN_1657797	cg07039818	11	65651411	65651460	-	FIBP	NA	32097201	DISTAL	NA	NA	4.79109522608e-06	-4.65249392227	-0.0281923335095	0.0060596174827
ILMN_1657857	cg20681783	20	42151978	42152015	-	RP1-138B7.4	NA	NA	TRANS	NA	NA	7.43035985151e-06	4.55513853026	0.0746637857183	0.0163911119766
ILMN_1657857	cg21469200	6	10728872	10728921	+	TMEM14C	NA	NA	TRANS	NA	NA	9.69743630814e-06	4.4952400617	0.0726280007404	0.0161566456393
ILMN_1657862	cg04540116	20	32868453	32868502	-	AHCY	NA	NA	TRANS	NA	NA	7.0276199178e-06	4.56759383461	0.0420176572311	0.00919907915471
ILMN_1657862	cg01695083	2	139658616	139658665	-	ILMN_1657862	NA	NA	TRANS	NA	NA	8.17586576163e-06	4.53370453944	0.0374754545437	0.00826596753663
ILMN_1657862	cg23350558	20	32868453	32868502	-	AHCY	NA	NA	TRANS	NA	NA	4.57090677441e-08	5.60070303158	0.0448198317206	0.00800253672939
ILMN_1657864	cg25459301	17	42268624	42268673	+	TMUB2	NA	NA	TRANS	NA	NA	3.07148840509e-06	4.74950038675	0.0344385103312	0.00725097537148
ILMN_1657864	cg14021325	17	42268624	42268673	+	TMUB2	NA	NA	TRANS	NA	NA	8.20110337032e-06	4.53301225916	0.0322964596975	0.0071247236608
ILMN_1657871	cg15346781	2	7037101	7037150	+	RSAD2	NA	-224	Promoter	NA	NA	5.372231644e-07	-5.11568134162	-0.11741411821	0.0229518045339
ILMN_1657871	cg03607951	2	7037101	7037150	+	RSAD2	NA	NA	TRANS	NA	NA	5.75986470983e-07	-5.10144863201	-0.152374860915	0.0298689395711
ILMN_1657871	cg05898113	2	7037101	7037150	+	RSAD2	NA	NA	TRANS	NA	NA	1.44628511387e-07	-5.37820906638	-0.118794926098	0.0220881941612
ILMN_1657871	cg10549986	2	7037101	7037150	+	RSAD2	NA	0	Promoter	NA	NA	1.56353556405e-08	-5.80197531399	-0.130620516331	0.0225131113563
ILMN_1657871	cg07913137	2	7037101	7037150	+	RSAD2	NA	NA	TRANS	NA	NA	2.20132564044e-06	4.82115802993	0.109196675524	0.0226494702821
ILMN_1657871	cg10959651	2	7037101	7037150	+	RSAD2	NA	0	Promoter	NA	NA	6.48063734886e-07	-5.07729096078	-0.11952902873	0.0235418906763
ILMN_1657871	cg15886596	2	7037101	7037150	+	RSAD2	NA	NA	TRANS	NA	NA	2.42032260269e-06	-4.80084226599	-0.108813497626	0.0226655015093
ILMN_1657871	cg05696877	2	7037101	7037150	+	RSAD2	NA	NA	TRANS	NA	NA	9.46134745613e-09	-5.89441394537	-0.193127919877	0.0327645668707
ILMN_1657871	cg16994330	2	7037101	7037150	+	RSAD2	NA	NA	TRANS	NA	NA	1.76876050638e-07	-5.33859636866	-0.119215721014	0.0223309111199
ILMN_1657871	cg09829983	2	7037101	7037150	+	RSAD2	NA	-97	Promoter	NA	NA	1.37782711565e-06	-4.92054618632	-0.112260950026	0.0228147335226
ILMN_1657873	cg14875920	13	21353456	21353505	-	XPO4	NA	NA	TRANS	NA	NA	8.06256102924e-06	-4.53683805117	-0.023495262118	0.00517877470014
ILMN_1657873	cg16940803	13	21353456	21353505	-	XPO4	NA	NA	TRANS	NA	NA	1.06662020199e-06	4.97418472559	0.025247883329	0.00507578321309
ILMN_1657893	cg15926585	22	19863079	19863128	-	TXNRD2	NA	0	Promoter	NA	NA	3.55359335637e-06	-4.7178642755	-0.0448827965961	0.00951337172398
ILMN_1657893	cg23541619	22	19863079	19863128	-	TXNRD2	NA	NA	TRANS	NA	NA	7.85263309068e-06	-4.54275716451	-0.0445894758519	0.0098155094444
ILMN_1657893	cg05329879	22	19863079	19863128	-	TXNRD2	NA	NA	TRANS	NA	NA	9.16906068469e-06	-4.50789562392	-0.0470822071948	0.0104443871648
ILMN_1657893	cg00009970	22	19863079	19863128	-	TXNRD2	NA	NA	TRANS	NA	NA	3.01164598648e-06	-4.75375687334	-0.0458526649518	0.00964556374538
ILMN_1657893	cg01978896	22	19863079	19863128	-	TXNRD2	NA	NA	TRANS	NA	NA	8.9458548703e-06	-4.51345343642	-0.0451667213568	0.0100071313448
ILMN_1657932	cg04321267	11	1016343	1016392	-	MUC6	NA	NA	TRANS	NA	NA	1.78910258542e-08	-5.77698502392	-0.159219009833	0.0275609178792
ILMN_1657968	cg16202600	19	4090635	4090684	-	MAP2K2	NA	NA	TRANS	NA	NA	2.14747309071e-06	4.82645233136	0.0524012108313	0.0108570865791
ILMN_1657977	cg07834396	10	23409810	23409859	+	MSRB2	NA	0	Promoter	NA	NA	2.75362244257e-09	-6.11705207914	-0.09568778006	0.0156427931007
ILMN_1657993	cg13291394	20	49507262	49507311	-	ADNP	NA	NA	TRANS	NA	NA	4.75207511614e-06	-4.6542927411	-0.0356779656108	0.00766560411976
ILMN_1657993	cg11735308	20	49507262	49507311	-	ADNP	NA	NA	TRANS	NA	NA	7.70180138607e-06	-4.54710458958	-0.0323909117336	0.0071234147127
ILMN_1657993	cg22495211	20	49507262	49507311	-	ADNP	NA	NA	TRANS	NA	NA	3.42582486484e-06	-4.72582556734	-0.0342219843138	0.00724148274755
ILMN_1657993	cg08278554	20	49507262	49507311	-	ADNP	NA	NA	TRANS	NA	NA	8.14360225073e-06	-4.53459253851	-0.0327814978661	0.00722920473839
ILMN_1658015	cg12501888	13	98046161	98046210	+	MBNL2	NA	NA	TRANS	NA	NA	4.27808338964e-07	-5.16198975193	-0.0381047428229	0.00738179358233
ILMN_1658015	cg09635681	13	98046161	98046210	+	MBNL2	NA	NA	TRANS	NA	NA	9.16389317734e-06	-4.50802281921	-0.0346779293911	0.00769249198192
ILMN_1658015	cg24592462	13	98046161	98046210	+	MBNL2	NA	NA	TRANS	NA	NA	9.62311953502e-06	-4.4969794965	-0.0363183896153	0.00807617416168
ILMN_1658016	cg07053841	20	57830890	57830939	+	ZNF831	NA	NA	TRANS	NA	NA	3.04923075384e-06	-4.75107412297	-0.0511941046793	0.0107752696241
ILMN_1658016	cg20063728	20	57830890	57830939	+	ZNF831	NA	NA	TRANS	NA	NA	1.86171157658e-06	-4.8568863911	-0.0643548162308	0.0132502206246
ILMN_1658016	cg03784886	20	57830890	57830939	+	ZNF831	NA	NA	TRANS	NA	NA	4.18859466209e-06	-4.68198620382	-0.0481747255316	0.0102893779337
ILMN_1658016	cg17470627	20	57830890	57830939	+	ZNF831	NA	NA	TRANS	NA	NA	7.90366362114e-06	-4.54130445246	-0.0517979285808	0.0114059581609
ILMN_1658053	cg07909759	20	33114072	33114119	+	DYNLRB1	NA	NA	TRANS	NA	NA	1.37625025558e-06	-4.92078713296	-0.0410270166387	0.00833749063517
ILMN_1658080	cg09544149	19	38229328	38229377	-	ZNF573	NA	NA	TRANS	NA	NA	8.22512325853e-06	-4.53235527906	-0.0366284644927	0.00808155191669
ILMN_1658080	cg14161399	19	38229328	38229377	-	ZNF573	NA	NA	TRANS	NA	NA	7.03612969263e-06	-4.56732363928	-0.037029565801	0.0081074976782
ILMN_1658080	cg12740267	19	38229328	38229377	-	ZNF573	NA	NA	TRANS	NA	NA	5.27208885429e-06	-4.63140870362	-0.0355943491015	0.00768542605054
ILMN_1658080	cg10408178	19	38229328	38229377	-	ZNF573	NA	NA	TRANS	NA	NA	3.0244620775e-06	-4.75283847024	-0.037714034098	0.00793505488018
ILMN_1658144	cg20356664	14	92436025	92436074	-	TRIP11	NA	NA	TRANS	NA	NA	4.14909367777e-06	-4.68405994544	-0.0330824614631	0.00706277499615
ILMN_1658144	cg00577361	14	92436025	92436074	-	TRIP11	NA	NA	TRANS	NA	NA	4.1032651021e-06	-4.68648982812	-0.0337028922337	0.00719150013546
ILMN_1658247	cg03607951	12	113355513	113355562	+	OAS1	NA	NA	TRANS	NA	NA	5.08232855739e-06	-4.63949700603	-0.204417687502	0.0440603124082
ILMN_1658247	cg23192059	12	113355513	113355562	+	OAS1	NA	NA	TRANS	NA	NA	9.13226836778e-06	-4.50880274931	-0.163730802987	0.0363135874623
ILMN_1658271	cg06181518	21	47611001	47611050	-	LSS	NA	NA	TRANS	NA	NA	3.76211917072e-06	4.70544491849	0.0324231365907	0.00689055703602
ILMN_1658283	cg27554189	10	74766290	74766339	-	RPL17P50	NA	NA	TRANS	NA	NA	6.99953404317e-06	4.56848783047	0.0356567944171	0.00780494459878
ILMN_1658283	cg14940444	3	197577762	197577811	-	AC144530.1	NA	NA	TRANS	NA	NA	5.5455349266e-07	5.10919919581	0.0405474440195	0.00793616425305
ILMN_1658289	cg18033443	2	74652755	74652804	+	WDR54	NA	NA	TRANS	NA	NA	4.1959219045e-06	-4.68160360586	-0.0355698379895	0.00759778934402
ILMN_1658289	cg11828741	2	74652755	74652804	+	WDR54	NA	NA	TRANS	NA	NA	9.67504186063e-06	-4.49576286855	-0.0421575287439	0.00937716912046
ILMN_1658289	cg07441278	2	74652755	74652804	+	WDR54	NA	NA	TRANS	NA	NA	6.38088809945e-06	-4.58910748058	-0.039397238066	0.00858494559839
ILMN_1658289	cg00325381	2	74652755	74652804	+	WDR54	NA	NA	TRANS	NA	NA	3.62982820971e-06	-4.71324439896	-0.0370986175753	0.00787114234592
ILMN_1658289	cg14722162	2	74652755	74652804	+	WDR54	NA	NA	TRANS	NA	NA	1.43320251409e-06	-4.91224940174	-0.044331885525	0.00902476277146
ILMN_1658289	cg20475718	2	74652755	74652804	+	WDR54	NA	-5447086	DISTAL	NA	NA	2.57744477404e-06	-4.78733129126	-0.0398890232629	0.0083322044864
ILMN_1658289	cg09906066	2	74652755	74652804	+	WDR54	NA	NA	TRANS	NA	NA	3.04941120081e-06	-4.75106131994	-0.0399338623807	0.0084052508885
ILMN_1658289	cg16171105	2	74652755	74652804	+	WDR54	NA	NA	TRANS	NA	NA	6.76847012301e-06	-4.57597641463	-0.0358800420255	0.00784095868825
ILMN_1658289	cg17391194	2	74652755	74652804	+	WDR54	NA	NA	TRANS	NA	NA	7.9114311445e-06	-4.54108412078	-0.0363163751113	0.00799729186807
ILMN_1658289	cg27518977	2	74652755	74652804	+	WDR54	NA	NA	TRANS	NA	NA	6.59823926962e-06	-4.58165231917	-0.0326374432863	0.00712350938323
ILMN_1658289	cg09726623	2	74652755	74652804	+	WDR54	NA	46664741	DISTAL	NA	NA	9.65895786385e-08	-5.45698379161	-0.0470747444557	0.00862651351981
ILMN_1658289	cg00075975	2	74652755	74652804	+	WDR54	NA	NA	TRANS	NA	NA	5.48864816227e-07	-5.11130505962	-0.0482322436824	0.00943638525186
ILMN_1658289	cg16339286	2	74652755	74652804	+	WDR54	NA	NA	TRANS	NA	NA	6.54497463046e-06	-4.58345722221	-0.0300752771816	0.00656170129304
ILMN_1658289	cg17870569	2	74652755	74652804	+	WDR54	NA	9861048	DISTAL	NA	NA	6.20836858304e-06	-4.59520077867	-0.0368529987628	0.00801988869211
ILMN_1658289	cg22566740	2	74652755	74652804	+	WDR54	NA	NA	TRANS	NA	NA	4.18931839812e-06	-4.68194838469	-0.0326424976934	0.00697199008007
ILMN_1658289	cg00332126	2	74652755	74652804	+	WDR54	NA	NA	TRANS	NA	NA	9.54543321386e-06	-4.4988116342	-0.0267333239907	0.00594230791694
ILMN_1658289	cg23259394	2	74652755	74652804	+	WDR54	NA	NA	TRANS	NA	NA	7.88117852555e-07	-5.03700135515	-0.0379723531589	0.00753868233926
ILMN_1658289	cg07409418	2	74652755	74652804	+	WDR54	NA	NA	TRANS	NA	NA	9.65995781326e-06	4.49611566629	0.0469405153876	0.0104402375009
ILMN_1658289	cg06878108	2	74652755	74652804	+	WDR54	NA	NA	TRANS	NA	NA	4.1125050101e-06	-4.68599782201	-0.0346258586911	0.00738921783712
ILMN_1658289	cg08548498	2	74652755	74652804	+	WDR54	NA	NA	TRANS	NA	NA	1.81670871206e-06	-4.86208646645	-0.0493688461539	0.0101538396108
ILMN_1658289	cg18122767	2	74652755	74652804	+	WDR54	NA	NA	TRANS	NA	NA	6.36816662371e-06	-4.58955135538	-0.0450309638614	0.00981162653482
ILMN_1658289	cg14970186	2	74652755	74652804	+	WDR54	NA	NA	TRANS	NA	NA	8.3473489867e-06	-4.52904050136	-0.033968238987	0.00750009609689
ILMN_1658289	cg04861974	2	74652755	74652804	+	WDR54	NA	NA	TRANS	NA	NA	1.76162129126e-06	-4.86862378705	-0.0429880650502	0.00882961323989
ILMN_1658289	cg16848937	2	74652755	74652804	+	WDR54	NA	NA	TRANS	NA	NA	1.54682914023e-06	-4.89615309702	-0.0380039210127	0.00776199605275
ILMN_1658289	cg22940372	2	74652755	74652804	+	WDR54	NA	NA	TRANS	NA	NA	8.82077933376e-06	-4.5166262926	-0.0351977742085	0.00779293479873
ILMN_1658289	cg03429152	2	74652755	74652804	+	WDR54	NA	NA	TRANS	NA	NA	7.54534654676e-06	-4.55170136893	-0.0363281849202	0.00798123206591
ILMN_1658289	cg23265210	2	74652755	74652804	+	WDR54	NA	NA	TRANS	NA	NA	5.50373098856e-07	-5.11074466353	-0.0512078824858	0.0100196519014
ILMN_1658289	cg06052090	2	74652755	74652804	+	WDR54	NA	NA	TRANS	NA	NA	2.0563593436e-06	-4.83570860751	-0.033953894397	0.00702149305363
ILMN_1658289	cg08124156	2	74652755	74652804	+	WDR54	NA	NA	TRANS	NA	NA	8.54483359615e-06	-4.52378192901	-0.0365052950413	0.00806964075947
ILMN_1658289	cg22570970	2	74652755	74652804	+	WDR54	NA	NA	TRANS	NA	NA	5.30583619236e-06	4.62999965754	0.0549882169964	0.0118765056293
ILMN_1658289	cg25441207	2	74652755	74652804	+	WDR54	NA	NA	TRANS	NA	NA	6.11815040375e-06	-4.59845236438	-0.0389267180674	0.00846517806055
ILMN_1658289	cg06183244	2	74652755	74652804	+	WDR54	NA	NA	TRANS	NA	NA	1.56992138919e-07	-5.36209329124	-0.0423764165165	0.00790296143967
ILMN_1658289	cg04585937	2	74652755	74652804	+	WDR54	NA	NA	TRANS	NA	NA	5.22618668487e-06	-4.63333923828	-0.0394540201771	0.00851524530109
ILMN_1658289	cg14267151	2	74652755	74652804	+	WDR54	NA	NA	TRANS	NA	NA	6.54251795658e-06	-4.58354080821	-0.0488483491147	0.0106573391966
ILMN_1658289	cg14752877	2	74652755	74652804	+	WDR54	NA	NA	TRANS	NA	NA	8.3361079833e-06	-4.52934340603	-0.0386073244457	0.00852382365052
ILMN_1658289	cg04988487	2	74652755	74652804	+	WDR54	NA	NA	TRANS	NA	NA	5.0222210205e-06	-4.64211968762	-0.0503704365179	0.01085074059
ILMN_1658289	cg07448997	2	74652755	74652804	+	WDR54	NA	NA	TRANS	NA	NA	6.601646912e-07	-5.07349220665	-0.0435986042192	0.00859341109503
ILMN_1658289	cg17842997	2	74652755	74652804	+	WDR54	NA	34288834	DISTAL	NA	NA	1.17974455935e-06	-4.95311980195	-0.0414324325365	0.0083649162938
ILMN_1658289	cg16118839	2	74652755	74652804	+	WDR54	NA	NA	TRANS	NA	NA	2.66803147181e-06	-4.77989836418	-0.0398527171586	0.00833756580625
ILMN_1658289	cg18961501	2	74652755	74652804	+	WDR54	NA	72959970	DISTAL	NA	NA	8.85072212299e-06	-4.51586280436	-0.0354076185758	0.00784072061305
ILMN_1658289	cg26572608	2	74652755	74652804	+	WDR54	NA	NA	TRANS	NA	NA	2.10997858601e-06	-4.83021464515	-0.0381542403851	0.00789907761622
ILMN_1658289	cg26153096	2	74652755	74652804	+	WDR54	NA	NA	TRANS	NA	NA	7.33959179751e-06	-4.55788803443	-0.0416941913143	0.00914769976782
ILMN_1658289	cg14042931	2	74652755	74652804	+	WDR54	NA	NA	TRANS	NA	NA	4.64504566718e-07	-5.14529336833	-0.0361716062969	0.00703003768833
ILMN_1658289	cg08993283	2	74652755	74652804	+	WDR54	NA	NA	TRANS	NA	NA	9.4289555622e-06	-4.50158560904	-0.0377855670301	0.00839383504208
ILMN_1658289	cg27160171	2	74652755	74652804	+	WDR54	NA	NA	TRANS	NA	NA	5.98341120871e-06	-4.60339541313	-0.0354651275662	0.00770412367035
ILMN_1658289	cg23650244	2	74652755	74652804	+	WDR54	NA	NA	TRANS	NA	NA	6.99760976907e-06	-4.56854920776	-0.0367845584015	0.00805169359652
ILMN_1658289	cg05173889	2	74652755	74652804	+	WDR54	NA	NA	TRANS	NA	NA	8.45322529512e-06	-4.52620657997	-0.0403373694339	0.00891195943475
ILMN_1658289	cg05628506	2	74652755	74652804	+	WDR54	NA	NA	TRANS	NA	NA	4.82562218943e-07	-5.13754133801	-0.0396194505507	0.00771175314105
ILMN_1658289	cg12856237	2	74652755	74652804	+	WDR54	NA	NA	TRANS	NA	NA	8.88461943384e-06	-4.51500146959	-0.0322676401286	0.00714676182188
ILMN_1658289	cg03180819	2	74652755	74652804	+	WDR54	NA	91408717	DISTAL	NA	NA	9.0754131054e-06	-4.51021145496	-0.0368838054313	0.00817784394361
ILMN_1658289	cg18347762	2	74652755	74652804	+	WDR54	NA	NA	TRANS	NA	NA	2.237143325e-06	-4.8177055106	-0.0374631978423	0.00777614940554
ILMN_1658289	cg12309348	2	74652755	74652804	+	WDR54	NA	NA	TRANS	NA	NA	4.3802073634e-07	-5.15720790858	-0.0366107360295	0.00709894514213
ILMN_1658289	cg15067015	2	74652755	74652804	+	WDR54	NA	NA	TRANS	NA	NA	5.3621602209e-06	-4.6276670601	-0.037635091123	0.0081326272254
ILMN_1658289	cg14106710	2	74652755	74652804	+	WDR54	NA	NA	TRANS	NA	NA	1.53477378111e-06	-4.89780570143	-0.031867146561	0.00650641297421
ILMN_1658289	cg04535746	2	74652755	74652804	+	WDR54	NA	NA	TRANS	NA	NA	6.2392089835e-06	-4.59409965935	-0.0461321115901	0.0100416000981
ILMN_1658289	cg06213763	2	74652755	74652804	+	WDR54	NA	NA	TRANS	NA	NA	3.94563699856e-06	-4.69505170583	-0.0330761709305	0.00704490024879
ILMN_1658289	cg03900241	2	74652755	74652804	+	WDR54	NA	NA	TRANS	NA	NA	9.70871526505e-06	-4.49497718874	-0.034934723901	0.00777194687184
ILMN_1658289	cg04269602	2	74652755	74652804	+	WDR54	NA	NA	TRANS	NA	NA	1.70256197915e-06	-4.87585541512	-0.0366278149801	0.00751207980173
ILMN_1658289	cg21103269	2	74652755	74652804	+	WDR54	NA	NA	TRANS	NA	NA	2.84327185096e-06	-4.7661855103	-0.0406567884734	0.00853025724357
ILMN_1658289	cg22203237	2	74652755	74652804	+	WDR54	NA	NA	TRANS	NA	NA	7.32630915018e-06	-4.55829312361	-0.0426012955891	0.00934588768951
ILMN_1658289	cg07510510	2	74652755	74652804	+	WDR54	NA	NA	TRANS	NA	NA	8.76582575463e-09	-5.90836893896	-0.0479760388805	0.00812001406416
ILMN_1658289	cg06595154	2	74652755	74652804	+	WDR54	NA	NA	TRANS	NA	NA	1.47933035036e-06	-4.90557127288	-0.043284836268	0.0088236076616
ILMN_1658289	cg04884118	2	74652755	74652804	+	WDR54	NA	NA	TRANS	NA	NA	1.81003141347e-07	-5.33404247256	-0.0513903187502	0.0096344037406
ILMN_1658289	cg20532925	2	74652755	74652804	+	WDR54	NA	NA	TRANS	NA	NA	7.04115631806e-06	-4.56716418551	-0.0412863660014	0.00903982522294
ILMN_1658289	cg06367354	2	74652755	74652804	+	WDR54	NA	NA	TRANS	NA	NA	1.20724228621e-06	-4.94829500766	-0.043350643763	0.00876072337964
ILMN_1658289	cg14612303	2	74652755	74652804	+	WDR54	NA	NA	TRANS	NA	NA	6.22684661636e-06	-4.59454041309	-0.0340465824929	0.00741022592724
ILMN_1658289	cg16488065	2	74652755	74652804	+	WDR54	NA	NA	TRANS	NA	NA	3.72794695368e-06	-4.707433998	-0.0425939878047	0.00904823898175
ILMN_1658289	cg25310567	2	74652755	74652804	+	WDR54	NA	NA	TRANS	NA	NA	5.31417839564e-06	-4.62965267611	-0.0401124699298	0.00866425037385
ILMN_1658289	cg06410591	2	74652755	74652804	+	WDR54	NA	NA	TRANS	NA	NA	8.23226045059e-06	4.53216042116	0.0494250505823	0.0109054062499
ILMN_1658289	cg10596768	2	74652755	74652804	+	WDR54	NA	NA	TRANS	NA	NA	8.4946812113e-06	-4.52510623229	-0.0398749582962	0.00881193860415
ILMN_1658289	cg14011244	2	74652755	74652804	+	WDR54	NA	NA	TRANS	NA	NA	9.14901325923e-06	-4.50838946494	-0.036487912834	0.00809333646034
ILMN_1658289	cg25528474	2	74652755	74652804	+	WDR54	NA	NA	TRANS	NA	NA	1.74864343882e-06	-4.87019260149	-0.0375796416278	0.0077162536891
ILMN_1658289	cg13457462	2	74652755	74652804	+	WDR54	NA	NA	TRANS	NA	NA	4.65807734983e-06	-4.65868506056	-0.0437344393568	0.00938772181168
ILMN_1658289	cg11056129	2	74652755	74652804	+	WDR54	NA	NA	TRANS	NA	NA	8.79681935809e-06	-4.51723902386	-0.0379471448996	0.00840051737337
ILMN_1658289	cg12161982	2	74652755	74652804	+	WDR54	NA	NA	TRANS	NA	NA	1.49432600265e-06	-4.90344355969	-0.0486397652499	0.00991951159584
ILMN_1658289	cg25244200	2	74652755	74652804	+	WDR54	NA	NA	TRANS	NA	NA	6.70187871043e-06	-4.57818021641	-0.0353093110729	0.00771252100262
ILMN_1658289	cg09299076	2	74652755	74652804	+	WDR54	NA	NA	TRANS	NA	NA	5.63898197645e-06	4.61653477801	0.0298863421317	0.00647376085502
ILMN_1658289	cg26110281	2	74652755	74652804	+	WDR54	NA	NA	TRANS	NA	NA	6.76923902569e-06	-4.57595109015	-0.0372947693076	0.00815016781711
ILMN_1658289	cg14032077	2	74652755	74652804	+	WDR54	NA	86528860	DISTAL	NA	NA	2.22048207904e-06	-4.81930482787	-0.0365923381382	0.00759286649114
ILMN_1658289	cg17193040	2	74652755	74652804	+	WDR54	NA	NA	TRANS	NA	NA	1.70800752683e-07	-5.34549130424	-0.041008458272	0.00767159760215
ILMN_1658289	cg08963581	2	74652755	74652804	+	WDR54	NA	NA	TRANS	NA	NA	6.3186584548e-06	-4.59128693472	-0.0411271090286	0.00895764294702
ILMN_1658289	cg05659486	2	74652755	74652804	+	WDR54	NA	NA	TRANS	NA	NA	1.33294534157e-06	-4.92751061858	-0.0479384379939	0.00972873357456
ILMN_1658289	cg05170183	2	74652755	74652804	+	WDR54	NA	NA	TRANS	NA	NA	9.23277945471e-06	-4.50633285247	-0.0484573427256	0.0107531654478
ILMN_1658289	cg25773259	2	74652755	74652804	+	WDR54	NA	NA	TRANS	NA	NA	8.75834156461e-06	-4.51822638154	-0.0442776751262	0.00979979119841
ILMN_1658289	cg24685587	2	74652755	74652804	+	WDR54	NA	145647686	DISTAL	NA	NA	6.52654866474e-06	-4.58408488477	-0.0407247000728	0.00888393236524
ILMN_1658289	cg02592239	2	74652755	74652804	+	WDR54	NA	NA	TRANS	NA	NA	6.69494494841e-06	-4.57841089343	-0.0351146139631	0.00766960737697
ILMN_1658289	cg11857363	2	74652755	74652804	+	WDR54	NA	NA	TRANS	NA	NA	4.8386380292e-06	-4.65032116473	-0.0421490121962	0.00906367769088
ILMN_1658289	cg09916651	2	74652755	74652804	+	WDR54	NA	NA	TRANS	NA	NA	1.24439257561e-07	-5.4076513675	-0.0483205423369	0.00893558756901
ILMN_1658289	cg11328541	2	74652755	74652804	+	WDR54	NA	NA	TRANS	NA	NA	3.55892575849e-06	-4.71753803803	-0.0437491392924	0.00927372263662
ILMN_1658289	cg24087736	2	74652755	74652804	+	WDR54	NA	NA	TRANS	NA	NA	1.88414201381e-06	-4.85433970161	-0.0385093106685	0.00793296576581
ILMN_1658289	cg12405639	2	74652755	74652804	+	WDR54	NA	NA	TRANS	NA	NA	2.20384204702e-06	-4.820913706	-0.0498188034664	0.0103338923915
ILMN_1658289	cg23493867	2	74652755	74652804	+	WDR54	NA	NA	TRANS	NA	NA	6.89159491174e-06	-4.57195600336	-0.039598653691	0.00866120620187
ILMN_1658289	cg05357287	2	74652755	74652804	+	WDR54	NA	NA	TRANS	NA	NA	5.61977710593e-06	-4.61728994187	-0.0376663543366	0.00815767578187
ILMN_1658289	cg18776616	2	74652755	74652804	+	WDR54	NA	NA	TRANS	NA	NA	5.61530591718e-06	-4.61746611174	-0.0402103798001	0.0087083215831
ILMN_1658289	cg19618601	2	74652755	74652804	+	WDR54	NA	-68003970	DISTAL	NA	NA	3.04515877071e-06	-4.75136323168	-0.0374951107737	0.00789144271767
ILMN_1658289	cg04422019	2	74652755	74652804	+	WDR54	NA	NA	TRANS	NA	NA	9.40285628099e-06	-4.50221168561	-0.0368313813836	0.00818073070648
ILMN_1658289	cg14356190	2	74652755	74652804	+	WDR54	NA	NA	TRANS	NA	NA	1.55747625587e-06	-4.89470385328	-0.0356774189793	0.0072889841855
ILMN_1658289	cg26676090	2	74652755	74652804	+	WDR54	NA	NA	TRANS	NA	NA	4.98729642162e-08	-5.58410269864	-0.0461787420327	0.00826967993334
ILMN_1658289	cg11228136	2	74652755	74652804	+	WDR54	NA	-10677395	DISTAL	NA	NA	4.63477611628e-06	-4.65978706878	-0.0439839686401	0.00943905118213
ILMN_1658289	cg05205299	2	74652755	74652804	+	WDR54	NA	NA	TRANS	NA	NA	1.94385901369e-06	-4.84769965465	-0.0402773983549	0.0083085589505
ILMN_1658289	cg08227583	2	74652755	74652804	+	WDR54	NA	NA	TRANS	NA	NA	4.45616323176e-06	-4.66841590429	-0.0477933629468	0.0102375974906
ILMN_1658289	cg06606539	2	74652755	74652804	+	WDR54	NA	NA	TRANS	NA	NA	4.62649779483e-07	-5.14610608858	-0.0424186935132	0.00824287194687
ILMN_1658289	cg13697387	2	74652755	74652804	+	WDR54	NA	NA	TRANS	NA	NA	8.86802858052e-06	-4.51542265026	-0.0324914268232	0.00719565572036
ILMN_1658289	cg09188697	2	74652755	74652804	+	WDR54	NA	NA	TRANS	NA	NA	5.59790126614e-06	-4.61815316164	-0.038033107494	0.00823556650523
ILMN_1658289	cg03780486	2	74652755	74652804	+	WDR54	NA	NA	TRANS	NA	NA	9.5983500488e-07	-4.99615366816	-0.0366202429119	0.00732968706412
ILMN_1658289	cg09584785	2	74652755	74652804	+	WDR54	NA	NA	TRANS	NA	NA	9.61711483604e-06	-4.49712060295	-0.0480456377808	0.0106836444967
ILMN_1658289	cg05543593	2	74652755	74652804	+	WDR54	NA	-53136985	DISTAL	NA	NA	7.11611781317e-06	-4.56479915945	-0.041365462573	0.00906183626664
ILMN_1658289	cg17066529	2	74652755	74652804	+	WDR54	NA	NA	TRANS	NA	NA	6.42001698812e-06	-4.58774751692	-0.0371923063075	0.00810687732277
ILMN_1658289	cg24198944	2	74652755	74652804	+	WDR54	NA	NA	TRANS	NA	NA	7.09463331098e-06	-4.56547453633	-0.0393414368408	0.00861716269091
ILMN_1658289	cg13235825	2	74652755	74652804	+	WDR54	NA	NA	TRANS	NA	NA	3.78932084339e-06	-4.70387397592	-0.0394286718219	0.00838217010571
ILMN_1658289	cg23225103	2	74652755	74652804	+	WDR54	NA	NA	TRANS	NA	NA	9.41094844354e-06	-4.50201739043	-0.0365279105514	0.008113676022
ILMN_1658289	cg01215682	2	74652755	74652804	+	WDR54	NA	NA	TRANS	NA	NA	9.86471309793e-06	-4.49137117726	-0.0411637389349	0.00916507171425
ILMN_1658289	cg15247509	2	74652755	74652804	+	WDR54	NA	NA	TRANS	NA	NA	8.12051971815e-06	-4.53522992217	-0.0334599905559	0.00737779365768
ILMN_1658289	cg17212153	2	74652755	74652804	+	WDR54	NA	NA	TRANS	NA	NA	6.66273774591e-06	-4.57948540327	-0.0361724784419	0.00789880854651
ILMN_1658289	cg25832867	2	74652755	74652804	+	WDR54	NA	NA	TRANS	NA	NA	4.65038889679e-06	-4.65904809057	-0.0347209605148	0.00745237220989
ILMN_1658289	cg09444531	2	74652755	74652804	+	WDR54	NA	NA	TRANS	NA	NA	5.38606428425e-06	-4.62668421533	-0.033380394994	0.00721475541455
ILMN_1658289	cg24376339	2	74652755	74652804	+	WDR54	NA	117502951	DISTAL	NA	NA	8.64922195065e-06	-4.52104926045	-0.0374741034075	0.00828880670143
ILMN_1658289	cg17007693	2	74652755	74652804	+	WDR54	NA	NA	TRANS	NA	NA	8.00841516732e-06	-4.53835045125	-0.0457017931661	0.0100701331149
ILMN_1658289	cg15500907	2	74652755	74652804	+	WDR54	NA	NA	TRANS	NA	NA	6.82631966516e-06	-4.57407876775	-0.0353480311341	0.00772790171067
ILMN_1658289	cg17544672	2	74652755	74652804	+	WDR54	NA	NA	TRANS	NA	NA	9.29771363805e-06	-4.50475088602	-0.0384397817191	0.00853316480573
ILMN_1658289	cg06405820	2	74652755	74652804	+	WDR54	NA	NA	TRANS	NA	NA	1.19595664408e-06	-4.95026222196	-0.0387580429285	0.00782949290172
ILMN_1658289	cg16155588	2	74652755	74652804	+	WDR54	NA	NA	TRANS	NA	NA	6.71942903542e-06	-4.57759736393	-0.0374734805942	0.00818627712639
ILMN_1658289	cg18007983	2	74652755	74652804	+	WDR54	NA	NA	TRANS	NA	NA	2.81226548027e-06	-4.76855139665	-0.0412000117746	0.00863994289828
ILMN_1658289	cg23498494	2	74652755	74652804	+	WDR54	NA	NA	TRANS	NA	NA	4.22602580863e-06	-4.68003842609	-0.0445398658456	0.00951698721045
ILMN_1658289	cg13427189	2	74652755	74652804	+	WDR54	NA	NA	TRANS	NA	NA	9.36562833058e-06	-4.50310761209	-0.030590674855	0.00679323646916
ILMN_1658289	cg23584087	2	74652755	74652804	+	WDR54	NA	NA	TRANS	NA	NA	6.24048041201e-06	-4.59405437691	-0.0401067847094	0.00873015019391
ILMN_1658289	cg10046101	2	74652755	74652804	+	WDR54	NA	NA	TRANS	NA	NA	2.35496972271e-06	-4.80671279005	-0.0430944436803	0.00896547090757
ILMN_1658289	cg06979726	2	74652755	74652804	+	WDR54	NA	NA	TRANS	NA	NA	7.47333499915e-06	-4.5538479834	-0.0342590197748	0.00752309253619
ILMN_1658289	cg13595308	2	74652755	74652804	+	WDR54	NA	NA	TRANS	NA	NA	1.97524685937e-06	-4.84428811051	-0.0421617221028	0.00870338863854
ILMN_1658289	cg27193735	2	74652755	74652804	+	WDR54	NA	NA	TRANS	NA	NA	6.37569601112e-06	-4.5892885389	-0.0461296831894	0.0100515979325
ILMN_1658289	cg07575519	2	74652755	74652804	+	WDR54	NA	NA	TRANS	NA	NA	7.96076862591e-06	-4.53968945781	-0.0410847307693	0.00905011920994
ILMN_1658289	cg26051165	2	74652755	74652804	+	WDR54	NA	NA	TRANS	NA	NA	9.05421118781e-08	-5.46951854262	-0.0394653213528	0.00721550188471
ILMN_1658289	cg12399031	2	74652755	74652804	+	WDR54	NA	NA	TRANS	NA	NA	7.15257138923e-06	-4.56365769133	-0.0389357167169	0.0085316908827
ILMN_1658289	cg13686807	2	74652755	74652804	+	WDR54	NA	NA	TRANS	NA	NA	6.67681585394e-06	-4.57901511093	-0.0312460906009	0.00682375791387
ILMN_1658289	cg19003397	2	74652755	74652804	+	WDR54	NA	NA	TRANS	NA	NA	2.74291721145e-06	-4.77393522962	-0.0376725683562	0.0078913027815
ILMN_1658289	cg04496108	2	74652755	74652804	+	WDR54	NA	NA	TRANS	NA	NA	7.80462503824e-06	-4.54413213561	-0.0419005902583	0.00922081246931
ILMN_1658289	cg16886329	2	74652755	74652804	+	WDR54	NA	NA	TRANS	NA	NA	8.98686341119e-06	-4.51242241656	-0.0401432316389	0.00889615996313
ILMN_1658289	cg01254264	2	74652755	74652804	+	WDR54	NA	NA	TRANS	NA	NA	9.10231353846e-07	-5.00717562312	-0.0418345152311	0.00835491270528
ILMN_1658289	cg26098117	2	74652755	74652804	+	WDR54	NA	NA	TRANS	NA	NA	3.16113747752e-06	-4.74327104793	-0.0384294915225	0.0081018965887
ILMN_1658289	cg10765992	2	74652755	74652804	+	WDR54	NA	NA	TRANS	NA	NA	4.50734178255e-06	-4.66590991252	-0.0422590974195	0.00905698957155
ILMN_1658289	cg05062413	2	74652755	74652804	+	WDR54	NA	NA	TRANS	NA	NA	3.27527382834e-06	-4.73558203815	-0.0381399952427	0.00805391923008
ILMN_1658289	cg02944312	2	74652755	74652804	+	WDR54	NA	NA	TRANS	NA	NA	5.24162775201e-07	-5.12070165105	-0.0432961463285	0.00845511987984
ILMN_1658289	cg24483493	2	74652755	74652804	+	WDR54	NA	NA	TRANS	NA	NA	7.01258701201e-06	-4.56807191613	-0.0299695289871	0.00656065174484
ILMN_1658289	cg10034572	2	74652755	74652804	+	WDR54	NA	86268907	DISTAL	NA	NA	1.11009040622e-06	-4.96584550313	-0.0396645724	0.00798747612568
ILMN_1658289	cg15952370	2	74652755	74652804	+	WDR54	NA	NA	TRANS	NA	NA	2.90715957687e-06	-4.76138809776	-0.0456257762045	0.00958245269399
ILMN_1658289	cg03511671	2	74652755	74652804	+	WDR54	NA	NA	TRANS	NA	NA	1.08117935127e-06	-4.97135570845	-0.0483816080558	0.00973207529155
ILMN_1658289	cg18477928	2	74652755	74652804	+	WDR54	NA	NA	TRANS	NA	NA	2.87198004302e-07	-5.24224826256	-0.0382467875972	0.00729587491502
ILMN_1658289	cg04573706	2	74652755	74652804	+	WDR54	NA	NA	TRANS	NA	NA	1.52180078601e-06	-4.899598164	-0.0492821460313	0.0100584056859
ILMN_1658289	cg17616453	2	74652755	74652804	+	WDR54	NA	NA	TRANS	NA	NA	1.72922636875e-06	-4.87256093216	-0.0444117575351	0.00911466437329
ILMN_1658289	cg17090401	2	74652755	74652804	+	WDR54	NA	NA	TRANS	NA	NA	8.79657013185e-06	-4.51724540577	-0.0383391113901	0.0084872766357
ILMN_1658289	cg07469838	2	74652755	74652804	+	WDR54	NA	-13945800	DISTAL	NA	NA	2.94642407296e-06	-4.75848984549	-0.0559585921646	0.011759737644
ILMN_1658289	cg03796655	2	74652755	74652804	+	WDR54	NA	NA	TRANS	NA	NA	7.08431838808e-06	-4.56579949	-0.0306833988751	0.00672026858435
ILMN_1658289	cg19823847	2	74652755	74652804	+	WDR54	NA	NA	TRANS	NA	NA	9.41590575852e-06	-4.50189844304	-0.0432983230267	0.00961779204362
ILMN_1658289	cg22135269	2	74652755	74652804	+	WDR54	NA	NA	TRANS	NA	NA	7.46782413652e-06	-4.55401307593	-0.0367283501322	0.00806505153144
ILMN_1658289	cg26920627	2	74652755	74652804	+	WDR54	NA	NA	TRANS	NA	NA	3.62047171561e-06	-4.71380634967	-0.0397865636599	0.00844043236156
ILMN_1658289	cg01450803	2	74652755	74652804	+	WDR54	NA	NA	TRANS	NA	NA	2.16776070279e-06	-4.82444295226	-0.0382070595251	0.00791947586555
ILMN_1658289	cg24678581	2	74652755	74652804	+	WDR54	NA	NA	TRANS	NA	NA	2.53193697943e-06	-4.79116094757	-0.0367475645618	0.00766986644029
ILMN_1658289	cg17425484	2	74652755	74652804	+	WDR54	NA	NA	TRANS	NA	NA	4.73346954646e-06	-4.65515546394	-0.0365247303082	0.00784608174553
ILMN_1658289	cg21088542	2	74652755	74652804	+	WDR54	NA	NA	TRANS	NA	NA	8.97477672433e-06	-4.51272582488	-0.0337887359399	0.00748743381518
ILMN_1658289	cg18348566	2	74652755	74652804	+	WDR54	NA	NA	TRANS	NA	NA	2.27966924303e-07	-5.28832899984	-0.0396057586833	0.00748927660977
ILMN_1658289	cg12367786	2	74652755	74652804	+	WDR54	NA	NA	TRANS	NA	NA	1.02724320718e-06	-4.98202740071	-0.0439546320108	0.00882263955524
ILMN_1658289	cg15110243	2	74652755	74652804	+	WDR54	NA	NA	TRANS	NA	NA	4.92365017877e-07	-5.13344998053	-0.0510193392332	0.00993860647843
ILMN_1658289	cg27272487	2	74652755	74652804	+	WDR54	NA	-8587463	DISTAL	NA	NA	4.53485731971e-07	-5.15016845597	-0.0408186680461	0.00792569571171
ILMN_1658289	cg03530006	2	74652755	74652804	+	WDR54	NA	NA	TRANS	NA	NA	4.06736005554e-06	-4.68841187833	-0.0400706219225	0.00854673671223
ILMN_1658289	cg18255550	2	74652755	74652804	+	WDR54	NA	NA	TRANS	NA	NA	7.26016122195e-07	-5.05393294273	-0.0355806022923	0.00704018092355
ILMN_1658289	cg25285440	2	74652755	74652804	+	WDR54	NA	NA	TRANS	NA	NA	6.57484835801e-07	-5.07432762595	-0.0382220671978	0.00753243976647
ILMN_1658289	cg13635928	2	74652755	74652804	+	WDR54	NA	NA	TRANS	NA	NA	1.12904997164e-06	-4.96230679664	-0.0415990074745	0.00838299790385
ILMN_1658289	cg26826957	2	74652755	74652804	+	WDR54	NA	NA	TRANS	NA	NA	1.82645932382e-06	-4.86094931352	-0.0436308333228	0.00897578446282
ILMN_1658289	cg14910227	2	74652755	74652804	+	WDR54	NA	NA	TRANS	NA	NA	5.87515220519e-06	-4.6074451724	-0.0390462633744	0.00847460184839
ILMN_1658289	cg21508639	2	74652755	74652804	+	WDR54	NA	NA	TRANS	NA	NA	6.1214181483e-07	-5.08898615538	-0.0485760924469	0.00954533790499
ILMN_1658289	cg08177332	2	74652755	74652804	+	WDR54	NA	NA	TRANS	NA	NA	7.46846523293e-06	-4.55399386417	-0.043373352608	0.00952424485007
ILMN_1658289	cg13460643	2	74652755	74652804	+	WDR54	NA	NA	TRANS	NA	NA	6.91106926333e-06	4.57132643475	0.0392856938157	0.00859393753137
ILMN_1658289	cg04747300	2	74652755	74652804	+	WDR54	NA	NA	TRANS	NA	NA	7.29849526563e-06	-4.55914367163	-0.0312502006201	0.00685440136808
ILMN_1658289	cg26281107	2	74652755	74652804	+	WDR54	NA	NA	TRANS	NA	NA	1.05992873307e-07	-5.4389340774	-0.0402309623659	0.00739684684413
ILMN_1658289	cg11683364	2	74652755	74652804	+	WDR54	NA	NA	TRANS	NA	NA	3.44239827893e-06	-4.72477688081	-0.0330288635722	0.00699056577811
ILMN_1658290	cg09085220	16	8736353	8736402	+	METTL22	20907	0	IN	NA	NA	1.42219910623e-16	-8.72671934222	-0.114765521416	0.0131510498867
ILMN_1658290	cg06335869	16	8736353	8736402	+	METTL22	NA	NA	TRANS	NA	NA	9.69200351758e-06	-4.49536678572	-0.0626964732885	0.0139469094019
ILMN_1658290	cg27314336	16	8736353	8736402	+	METTL22	NA	NA	TRANS	NA	NA	7.98574319891e-06	-4.53898664268	-0.0627462904539	0.013823854396
ILMN_1658290	cg04060347	16	8736353	8736402	+	METTL22	NA	-5225169	DISTAL	NA	NA	3.0284349249e-07	-5.23162077635	-0.0716304115328	0.0136918202972
ILMN_1658290	cg18254417	16	8736353	8736402	+	METTL22	NA	NA	TRANS	NA	NA	7.60571799908e-06	-4.54991684931	-0.0603396749206	0.0132617093716
ILMN_1658290	cg05056979	16	8736353	8736402	+	METTL22	NA	-6711709	DISTAL	NA	NA	3.11083007969e-06	-4.7467454093	-0.060992858958	0.0128494060032
ILMN_1658290	cg26821542	16	8736353	8736402	+	METTL22	20846	0	IN	NA	NA	2.30207280616e-10	-6.54746169094	-0.0917008236977	0.0140055533009
ILMN_1658290	cg19099311	16	8736353	8736402	+	METTL22	NA	NA	TRANS	NA	NA	3.61188956935e-07	-5.19620003023	-0.0669152344996	0.0128777248971
ILMN_1658290	cg04858335	16	8736353	8736402	+	METTL22	20801	0	IN	NA	NA	9.87609360091e-18	-9.09514656019	-0.119754525615	0.0131668604593
ILMN_1658302	cg04074004	18	44390503	44390552	-	PIAS2	NA	NA	TRANS	NA	NA	8.71775931616e-06	-4.51927226307	-0.0328889327436	0.00727748425611
ILMN_1658302	cg23110027	18	44390503	44390552	-	PIAS2	NA	NA	TRANS	NA	NA	9.49252334003e-06	-4.50006765981	-0.0323920165048	0.00719811766257
ILMN_1658302	cg15221831	18	44390503	44390552	-	PIAS2	NA	NA	TRANS	NA	NA	7.99792120867e-06	-4.53864470382	-0.032590161886	0.00718059332968
ILMN_1658351	cg04473569	7	100883065	100883114	-	FIS1	NA	1885	eQTM in diff. gene	CLDN15	0	3.69873885633e-06	-4.709148097	-0.0826303140135	0.0175467647888
ILMN_1658351	cg24809529	7	100883065	100883114	-	FIS1	NA	1606	eQTM in diff. gene	CLDN15	0	1.96979677771e-08	-5.75909259434	-0.100265975526	0.017410030119
ILMN_1658351	cg22188918	7	100883065	100883114	-	FIS1	NA	717	TSS	CLDN15	-74	1.65296164674e-24	-11.1114726619	-0.137918991997	0.0124123053887
ILMN_1658351	cg21826978	7	100883065	100883114	-	FIS1	NA	NA	TRANS	NA	NA	5.09280355843e-06	4.63904300414	0.074581282037	0.0160768680028
ILMN_1658351	cg07651914	7	100883065	100883114	-	FIS1	NA	906	eQTM in diff. gene	CLDN15	0	2.06350646757e-11	-6.94697909476	-0.100577136424	0.0144778233894
ILMN_1658351	cg02512860	7	100883065	100883114	-	FIS1	NA	2141	eQTM in diff. gene	CLDN15	0	3.69054463062e-12	-7.22243313837	-0.10466589218	0.0144917772411
ILMN_1658351	cg17825709	7	100883065	100883114	-	FIS1	NA	0	Promoter	NA	NA	1.85255295895e-06	-4.85793476047	-0.0655857994188	0.0135007575549
ILMN_1658351	cg02059297	7	100883065	100883114	-	FIS1	NA	NA	TRANS	NA	NA	8.92710298184e-06	4.51392640122	0.0608548112241	0.0134815692182
ILMN_1658351	cg18158419	7	100883065	100883114	-	FIS1	NA	0	Promoter	NA	NA	5.61387839892e-07	-5.10669671713	-0.065922138175	0.0129089589272
ILMN_1658351	cg08636573	7	100883065	100883114	-	FIS1	NA	1050	eQTM in diff. gene	CLDN15	0	3.38751784239e-21	-10.1512242023	-0.129843795846	0.0127909494715
ILMN_1658351	cg26502485	7	100883065	100883114	-	FIS1	NA	NA	TRANS	NA	NA	3.84643744332e-06	4.70061043679	0.0549876970817	0.0116979906804
ILMN_1658351	cg01299997	7	100883065	100883114	-	FIS1	NA	0	Promoter	NA	NA	1.38570391799e-06	-4.91934657402	-0.063998572483	0.0130095677383
ILMN_1658351	cg26968039	7	100883065	100883114	-	FIS1	NA	1463	eQTM in diff. gene	CLDN15	0	7.86891406069e-19	9.43688382197	0.116861268756	0.0123834595148
ILMN_1658373	cg00182416	12	56710910	56710959	-	PAN2	NA	NA	TRANS	NA	NA	2.16337626667e-06	4.82487566572	0.033312681969	0.00690436070833
ILMN_1658373	cg06580523	12	56710910	56710959	-	PAN2	NA	-76180617	DISTAL	NA	NA	6.76525129669e-06	4.57608245947	0.029466459643	0.0064392326633
ILMN_1658383	cg10129154	1	161577031	161577080	+	HSPA7	NA	NA	TRANS	NA	NA	1.38718680159e-06	-4.91912147259	-0.064660699858	0.0131447658323
ILMN_1658383	cg02639181	1	161577031	161577080	+	HSPA7	NA	NA	TRANS	NA	NA	2.05310616395e-06	-4.83604636917	-0.0649196904128	0.0134241248857
ILMN_1658383	cg24065451	1	161577031	161577080	+	HSPA7	NA	NA	TRANS	NA	NA	1.18439266162e-06	-4.95229665451	-0.0816277173814	0.0164828004209
ILMN_1658383	cg07714812	1	161577031	161577080	+	HSPA7	NA	NA	TRANS	NA	NA	2.36330078402e-06	-4.80595574926	-0.0809497827111	0.0168436387962
ILMN_1658383	cg01622948	1	161577031	161577080	+	HSPA7	NA	NA	TRANS	NA	NA	2.73455786581e-06	-4.77459304688	-0.0710972538617	0.014890746324
ILMN_1658383	cg14194263	1	161577031	161577080	+	HSPA7	NA	NA	TRANS	NA	NA	6.99674267804e-06	-4.56857687009	-0.0665597344255	0.0145690302075
ILMN_1658383	cg09135754	1	161577031	161577080	+	HSPA7	NA	-158712702	DISTAL	NA	NA	1.45181361205e-06	-4.90953035073	-0.0668729669643	0.0136210517477
ILMN_1658383	cg06203364	1	161577031	161577080	+	HSPA7	NA	-159438541	DISTAL	NA	NA	4.25959539867e-06	-4.67830566438	-0.0651174504841	0.0139190243553
ILMN_1658383	cg01054432	6	31796676	31796721	+	HSPA1B	NA	368507	DISTAL	NA	NA	5.9666304958e-06	4.60401851015	0.0702098246427	0.0152496833989
ILMN_1658383	cg06192313	1	161577031	161577080	+	HSPA7	NA	NA	TRANS	NA	NA	9.29985196798e-06	-4.50469897126	-0.0604551635519	0.0134204669252
ILMN_1658399	cg04813880	12	9162397	9162446	+	KLRG1	NA	NA	TRANS	NA	NA	5.04295472929e-08	5.58198677707	0.172363228725	0.0308784731331
ILMN_1658399	cg20657709	12	9162397	9162446	+	KLRG1	NA	NA	TRANS	NA	NA	2.14567651909e-08	-5.74315280796	-0.141623803112	0.0246595916647
ILMN_1658399	cg19517476	12	9162397	9162446	+	KLRG1	NA	NA	TRANS	NA	NA	6.92502560398e-06	-4.57087630064	-0.132867938727	0.0290683733245
ILMN_1658399	cg26578856	12	9162397	9162446	+	KLRG1	NA	NA	TRANS	NA	NA	1.50392779472e-07	5.37053538106	0.128139675921	0.0238597582605
ILMN_1658399	cg26374206	12	9162397	9162446	+	KLRG1	NA	NA	TRANS	NA	NA	8.06729197961e-08	5.49183837027	0.116804436709	0.0212687316767
ILMN_1658399	cg05821186	12	9162397	9162446	+	KLRG1	NA	NA	TRANS	NA	NA	3.67029801199e-06	-4.71082974285	-0.117629039183	0.0249699194419
ILMN_1658399	cg11076487	12	9162397	9162446	+	KLRG1	NA	NA	TRANS	NA	NA	7.89965436981e-08	-5.4958918584	-0.129606766157	0.0235824811507
ILMN_1658399	cg16264705	12	9162397	9162446	+	KLRG1	NA	44907854	DISTAL	NA	NA	1.00956943107e-06	4.98564244392	0.129889649297	0.0260527405963
ILMN_1658399	cg02447380	12	9162397	9162446	+	KLRG1	NA	NA	TRANS	NA	NA	5.87022859087e-06	4.60763105661	0.100102751381	0.0217254268302
ILMN_1658399	cg20300175	12	9162397	9162446	+	KLRG1	NA	NA	TRANS	NA	NA	7.17817748541e-07	5.05627219514	0.140505835442	0.0277884239653
ILMN_1658399	cg14673618	12	9162397	9162446	+	KLRG1	NA	NA	TRANS	NA	NA	7.21601829969e-06	4.56168424834	0.119186898527	0.0261278273633
ILMN_1658399	cg03831847	12	9162397	9162446	+	KLRG1	NA	NA	TRANS	NA	NA	2.57417358183e-06	-4.78760439117	-0.140615593255	0.029370762863
ILMN_1658399	cg23847069	12	9162397	9162446	+	KLRG1	NA	NA	TRANS	NA	NA	2.85634676776e-09	-6.11053327529	-0.191252498929	0.0312988229198
ILMN_1658399	cg27618684	12	9162397	9162446	+	KLRG1	NA	NA	TRANS	NA	NA	8.73221210723e-06	4.51889925233	0.0845326604437	0.0187064715816
ILMN_1658399	cg09873933	12	9162397	9162446	+	KLRG1	NA	NA	TRANS	NA	NA	1.23052791075e-06	4.94429162173	0.108143640598	0.0218724235687
ILMN_1658399	cg06943912	12	9162397	9162446	+	KLRG1	NA	NA	TRANS	NA	NA	3.14663531162e-06	4.74426710801	0.154087496895	0.0324786723401
ILMN_1658399	cg01620580	12	9162397	9162446	+	KLRG1	NA	NA	TRANS	NA	NA	1.69919866625e-06	4.87627449798	0.10415180245	0.0213588883261
ILMN_1658399	cg23902610	12	9162397	9162446	+	KLRG1	NA	NA	TRANS	NA	NA	9.06429426293e-06	-4.51048793714	-0.10561772277	0.0234160304254
ILMN_1658399	cg14335275	12	9162397	9162446	+	KLRG1	NA	NA	TRANS	NA	NA	6.91597027819e-07	5.06393133267	0.113669093314	0.0224468077955
ILMN_1658399	cg25002426	12	9162397	9162446	+	KLRG1	NA	NA	TRANS	NA	NA	2.66490291347e-06	-4.78015098816	-0.136413812605	0.0285375530904
ILMN_1658399	cg03730428	12	9162397	9162446	+	KLRG1	NA	NA	TRANS	NA	NA	7.87312316285e-06	4.54217277686	0.110531554109	0.0243345111555
ILMN_1658399	cg14784335	12	9162397	9162446	+	KLRG1	NA	NA	TRANS	NA	NA	5.15209136898e-07	5.12421386453	0.124720702629	0.0243394803429
ILMN_1658399	cg13452923	12	9162397	9162446	+	KLRG1	NA	NA	TRANS	NA	NA	5.47599127678e-06	-4.62302396026	-0.135352481006	0.0292779103396
ILMN_1658399	cg06505423	12	9162397	9162446	+	KLRG1	NA	NA	TRANS	NA	NA	5.40746493357e-06	-4.62580785444	-0.0922995898393	0.0199531828264
ILMN_1658399	cg10205045	12	9162397	9162446	+	KLRG1	NA	NA	TRANS	NA	NA	3.15752820033e-06	4.74351853364	0.134653780807	0.0283868988498
ILMN_1658399	cg16272981	12	9162397	9162446	+	KLRG1	NA	NA	TRANS	NA	NA	2.4501257599e-07	-5.27397638642	-0.148977905767	0.0282477384901
ILMN_1658399	cg09736286	12	9162397	9162446	+	KLRG1	NA	113549585	DISTAL	NA	NA	1.11106776408e-07	-5.42976143511	-0.143801326506	0.0264839124563
ILMN_1658399	cg07345934	12	9162397	9162446	+	KLRG1	NA	NA	TRANS	NA	NA	3.18983092448e-07	5.22120177758	0.129098130931	0.0247257502066
ILMN_1658399	cg00674365	12	9162397	9162446	+	KLRG1	NA	NA	TRANS	NA	NA	4.00418380959e-06	4.6918338026	0.123297478086	0.0262791657321
ILMN_1658399	cg02155398	12	9162397	9162446	+	KLRG1	NA	NA	TRANS	NA	NA	5.27316300995e-06	4.6313637211	0.120459261663	0.0260094583188
ILMN_1658399	cg06332621	12	9162397	9162446	+	KLRG1	NA	NA	TRANS	NA	NA	3.3408683135e-06	-4.73127915756	-0.126832327205	0.0268071958939
ILMN_1658399	cg16668359	12	9162397	9162446	+	KLRG1	NA	NA	TRANS	NA	NA	1.8444998415e-07	5.33031580017	0.143250835688	0.026874737081
ILMN_1658399	cg25423146	12	9162397	9162446	+	KLRG1	NA	3256096	DISTAL	NA	NA	9.55415630732e-06	4.49860519884	0.107333398899	0.023859261739
ILMN_1658399	cg10603275	12	9162397	9162446	+	KLRG1	NA	NA	TRANS	NA	NA	1.77574650142e-06	4.86692890659	0.123228507099	0.0253195617739
ILMN_1658399	cg05591126	12	9162397	9162446	+	KLRG1	NA	NA	TRANS	NA	NA	4.20458746182e-06	-4.68115195596	-0.102435736062	0.021882591513
ILMN_1658399	cg04467549	12	9162397	9162446	+	KLRG1	NA	NA	TRANS	NA	NA	2.1430524206e-09	-6.16153171101	-0.172332109901	0.0279690372433
ILMN_1658399	cg13763181	12	9162397	9162446	+	KLRG1	NA	NA	TRANS	NA	NA	4.84359705353e-06	4.65009571627	0.126863207776	0.027281848701
ILMN_1658399	cg01850135	12	9162397	9162446	+	KLRG1	NA	NA	TRANS	NA	NA	3.03576249515e-12	-7.25323039952	-0.208014611224	0.0286788919924
ILMN_1658399	cg03599575	12	9162397	9162446	+	KLRG1	NA	NA	TRANS	NA	NA	8.54680886092e-06	-4.52372992386	-0.112118940161	0.0247846228771
ILMN_1658399	cg14301562	12	9162397	9162446	+	KLRG1	NA	NA	TRANS	NA	NA	9.86273842432e-06	-4.49141648043	-0.100294678089	0.0223303001461
ILMN_1658399	cg19229716	12	9162397	9162446	+	KLRG1	NA	NA	TRANS	NA	NA	5.11507042366e-07	-5.1256833821	-0.142708460894	0.0278418408347
ILMN_1658399	cg23010538	12	9162397	9162446	+	KLRG1	NA	NA	TRANS	NA	NA	4.16107959375e-06	4.68342870149	0.105678091646	0.0225642575945
ILMN_1658399	cg21333217	12	9162397	9162446	+	KLRG1	NA	NA	TRANS	NA	NA	1.62792892869e-10	-6.60591535915	-0.191060266443	0.0289226028575
ILMN_1658399	cg18067793	12	9162397	9162446	+	KLRG1	NA	NA	TRANS	NA	NA	2.61789752007e-06	4.78398138667	0.104529593037	0.0218499163329
ILMN_1658399	cg24142603	12	9162397	9162446	+	KLRG1	NA	NA	TRANS	NA	NA	4.89820706784e-08	-5.58753788127	-0.156915411293	0.0280831046926
ILMN_1658399	cg19675778	12	9162397	9162446	+	KLRG1	NA	NA	TRANS	NA	NA	4.30264001463e-06	4.67610296482	0.106916468691	0.022864438507
ILMN_1658399	cg20578258	12	9162397	9162446	+	KLRG1	NA	NA	TRANS	NA	NA	8.68814793385e-07	-5.01683297031	-0.141256748624	0.0281565580237
ILMN_1658399	cg11231949	12	9162397	9162446	+	KLRG1	NA	NA	TRANS	NA	NA	8.96616328567e-06	4.5129422848	0.10825838494	0.0239884266422
ILMN_1658399	cg01561807	12	9162397	9162446	+	KLRG1	NA	NA	TRANS	NA	NA	7.87072114503e-07	-5.03727561981	-0.154913138625	0.0307533576316
ILMN_1658399	cg14120129	12	9162397	9162446	+	KLRG1	NA	NA	TRANS	NA	NA	2.08183081154e-06	4.83308171517	0.107805648386	0.0223057781224
ILMN_1658399	cg09124223	12	9162397	9162446	+	KLRG1	NA	NA	TRANS	NA	NA	2.58611077483e-06	4.7866094108	0.11975286445	0.0250183071507
ILMN_1658399	cg26806779	12	9162397	9162446	+	KLRG1	NA	-445	Promoter	NA	NA	1.61898033873e-07	-5.35603804995	-0.142783196828	0.0266583611797
ILMN_1658399	cg24231380	12	9162397	9162446	+	KLRG1	NA	NA	TRANS	NA	NA	9.6047277985e-08	-5.45807621762	-0.170408733522	0.0312213913342
ILMN_1658399	cg01568784	12	9162397	9162446	+	KLRG1	NA	NA	TRANS	NA	NA	9.3185315979e-08	5.46394269138	0.137851079287	0.025229232273
ILMN_1658399	cg07469838	12	9162397	9162446	+	KLRG1	NA	NA	TRANS	NA	NA	3.80606701199e-06	-4.70291224846	-0.143414343616	0.0304947947227
ILMN_1658399	cg06429617	12	9162397	9162446	+	KLRG1	NA	NA	TRANS	NA	NA	1.20588015868e-07	5.41379193891	0.105686512564	0.0195217167112
ILMN_1658399	cg24037916	12	9162397	9162446	+	KLRG1	NA	109337099	DISTAL	NA	NA	8.68415239832e-06	4.52014192139	0.0976320943074	0.0215993426767
ILMN_1658399	cg03000848	12	9162397	9162446	+	KLRG1	NA	NA	TRANS	NA	NA	1.44820442809e-10	-6.62556607863	-0.186313717668	0.0281204225356
ILMN_1658399	cg14301348	12	9162397	9162446	+	KLRG1	NA	NA	TRANS	NA	NA	2.9168854662e-06	-4.76066669558	-0.130212963837	0.0273518337165
ILMN_1658399	cg17256609	12	9162397	9162446	+	KLRG1	NA	NA	TRANS	NA	NA	3.61454397474e-06	-4.71416309386	-0.114176221216	0.024219828407
ILMN_1658399	cg26715952	12	9162397	9162446	+	KLRG1	NA	NA	TRANS	NA	NA	7.23872628213e-06	4.56098199168	0.106081013856	0.0232583715632
ILMN_1658399	cg20985755	12	9162397	9162446	+	KLRG1	NA	NA	TRANS	NA	NA	4.78609806968e-06	4.6527235014	0.106515707042	0.0228931951382
ILMN_1658399	cg02051545	12	9162397	9162446	+	KLRG1	NA	NA	TRANS	NA	NA	3.47573819162e-07	-5.20394101156	-0.14096957535	0.027089003322
ILMN_1658399	cg05134945	12	9162397	9162446	+	KLRG1	NA	NA	TRANS	NA	NA	2.59884080382e-06	4.78555321433	0.137184251323	0.0286663307625
ILMN_1658399	cg25017584	12	9162397	9162446	+	KLRG1	NA	NA	TRANS	NA	NA	6.48463290294e-07	-5.07716443922	-0.134276004636	0.0264470466228
ILMN_1658399	cg26266708	12	9162397	9162446	+	KLRG1	NA	NA	TRANS	NA	NA	3.39656631144e-06	4.72768889641	0.117318214076	0.0248151298969
ILMN_1658399	cg13409170	12	9162397	9162446	+	KLRG1	NA	NA	TRANS	NA	NA	9.98544449308e-06	4.48861774487	0.111716989466	0.0248889515249
ILMN_1658399	cg17855264	12	9162397	9162446	+	KLRG1	NA	NA	TRANS	NA	NA	1.33014327825e-07	5.39461719991	0.132143245482	0.0244953887524
ILMN_1658399	cg05924540	12	9162397	9162446	+	KLRG1	NA	NA	TRANS	NA	NA	2.6376198826e-06	4.78236623051	0.102487320332	0.0214302534336
ILMN_1658399	cg27582527	12	9162397	9162446	+	KLRG1	NA	NA	TRANS	NA	NA	3.17726480569e-07	-5.2219944215	-0.142528323986	0.0272938483808
ILMN_1658399	cg06040872	12	9162397	9162446	+	KLRG1	NA	NA	TRANS	NA	NA	3.67693095176e-06	-4.71043643204	-0.143970896224	0.0305642371575
ILMN_1658399	cg03570232	12	9162397	9162446	+	KLRG1	NA	NA	TRANS	NA	NA	7.0466675158e-06	-4.56698948587	-0.107137938515	0.0234592041096
ILMN_1658399	cg09369221	12	9162397	9162446	+	KLRG1	NA	43243444	DISTAL	NA	NA	1.58196827416e-06	-4.89140608885	-0.108970786291	0.0222780084727
ILMN_1658399	cg18686527	12	9162397	9162446	+	KLRG1	NA	NA	TRANS	NA	NA	2.68431255215e-06	4.7785882972	0.117670681271	0.0246245698422
ILMN_1658399	cg12811871	12	9162397	9162446	+	KLRG1	NA	NA	TRANS	NA	NA	6.33219663002e-09	-5.96753107992	-0.174011641933	0.0291597378551
ILMN_1658399	cg26286082	12	9162397	9162446	+	KLRG1	NA	NA	TRANS	NA	NA	3.61447322413e-06	-4.71416735519	-0.125068525196	0.0265303532464
ILMN_1658399	cg07581732	12	9162397	9162446	+	KLRG1	NA	NA	TRANS	NA	NA	4.81389836635e-06	4.65144921755	0.118480487494	0.0254717362165
ILMN_1658399	cg18368411	12	9162397	9162446	+	KLRG1	NA	NA	TRANS	NA	NA	9.45527374062e-06	4.50095596348	0.0992687905648	0.0220550459436
ILMN_1658399	cg25571189	12	9162397	9162446	+	KLRG1	NA	NA	TRANS	NA	NA	6.83497636895e-06	4.57379613084	0.104170870896	0.0227755824518
ILMN_1658399	cg04696980	12	9162397	9162446	+	KLRG1	NA	NA	TRANS	NA	NA	8.78218583077e-06	-4.51761403735	-0.10270490024	0.0227343237805
ILMN_1658399	cg09001549	12	9162397	9162446	+	KLRG1	NA	120118114	DISTAL	NA	NA	6.54530013181e-06	-4.5834461496	-0.12383950709	0.0270188637649
ILMN_1658399	cg24235581	12	9162397	9162446	+	KLRG1	NA	49127112	DISTAL	NA	NA	1.44255112241e-08	5.81687078171	0.139394634403	0.0239638526681
ILMN_1658399	cg13904970	12	9162397	9162446	+	KLRG1	NA	NA	TRANS	NA	NA	2.33010807654e-07	5.28397635262	0.138374146953	0.0261875030693
ILMN_1658399	cg00375819	12	9162397	9162446	+	KLRG1	NA	NA	TRANS	NA	NA	9.07369424161e-06	4.51025417513	0.115656354507	0.0256429793125
ILMN_1658399	cg01500140	12	9162397	9162446	+	KLRG1	NA	NA	TRANS	NA	NA	5.09270114033e-06	-4.63904743874	-0.113450095781	0.0244554722234
ILMN_1658399	cg14075221	12	9162397	9162446	+	KLRG1	NA	NA	TRANS	NA	NA	7.44167800666e-07	5.04884337944	0.145293705013	0.0287776217429
ILMN_1658399	cg09915500	12	9162397	9162446	+	KLRG1	NA	NA	TRANS	NA	NA	1.53683614796e-07	5.36628162318	0.122985589314	0.0229182137559
ILMN_1658399	cg16755500	12	9162397	9162446	+	KLRG1	NA	NA	TRANS	NA	NA	3.68381814425e-08	5.64162469556	0.148708672315	0.0263591926687
ILMN_1658399	cg23095383	12	9162397	9162446	+	KLRG1	NA	NA	TRANS	NA	NA	1.55831425219e-06	-4.89459019503	-0.140836270142	0.0287738634964
ILMN_1658399	cg08500763	12	9162397	9162446	+	KLRG1	NA	NA	TRANS	NA	NA	2.94822034754e-06	4.75835814827	0.138327388291	0.0290704028533
ILMN_1658399	cg10845147	12	9162397	9162446	+	KLRG1	NA	NA	TRANS	NA	NA	2.67985722227e-09	-6.12188162854	-0.147715644573	0.0241291245953
ILMN_1658399	cg00472801	12	9162397	9162446	+	KLRG1	NA	NA	TRANS	NA	NA	4.99262870671e-09	6.0104925087	0.157122857765	0.0261414281005
ILMN_1658399	cg10453719	12	9162397	9162446	+	KLRG1	NA	NA	TRANS	NA	NA	8.88613843417e-06	4.51496294551	0.109294729553	0.0242072262547
ILMN_1658399	cg19358877	12	9162397	9162446	+	KLRG1	NA	NA	TRANS	NA	NA	1.31910247231e-06	4.92970442515	0.122275158593	0.0248037504986
ILMN_1658399	cg03470671	12	9162397	9162446	+	KLRG1	NA	NA	TRANS	NA	NA	5.93256646114e-06	-4.60528856546	-0.105348263781	0.0228754967866
ILMN_1658399	cg14907769	12	9162397	9162446	+	KLRG1	NA	NA	TRANS	NA	NA	3.49967931521e-07	5.20255875164	0.137029049696	0.0263387798653
ILMN_1658399	cg14383422	12	9162397	9162446	+	KLRG1	NA	NA	TRANS	NA	NA	3.45180207976e-06	4.72418401396	0.118197882283	0.0250197456181
ILMN_1658399	cg11637084	12	9162397	9162446	+	KLRG1	NA	NA	TRANS	NA	NA	7.54857580301e-07	-5.04590199039	-0.137308809762	0.0272119454605
ILMN_1658399	cg00697440	12	9162397	9162446	+	KLRG1	NA	NA	TRANS	NA	NA	4.89154197247e-06	-4.64792741392	-0.128350509462	0.0276145683941
ILMN_1658399	cg24880056	12	9162397	9162446	+	KLRG1	NA	NA	TRANS	NA	NA	6.6805720105e-06	4.57888979407	0.111118094061	0.0242674750994
ILMN_1658399	cg02918910	12	9162397	9162446	+	KLRG1	NA	NA	TRANS	NA	NA	9.1359448984e-06	4.50871194576	0.119594426906	0.0265251868704
ILMN_1658399	cg16522557	12	9162397	9162446	+	KLRG1	NA	NA	TRANS	NA	NA	8.27359141266e-06	-4.53103519304	-0.112683928628	0.0248693563011
ILMN_1658399	cg24604214	12	9162397	9162446	+	KLRG1	NA	NA	TRANS	NA	NA	3.65772880399e-06	-4.71157693563	-0.0961860170219	0.0204148246619
ILMN_1658399	cg12698487	12	9162397	9162446	+	KLRG1	NA	NA	TRANS	NA	NA	4.14351322143e-06	4.68435444201	0.106925554042	0.0228261023725
ILMN_1658399	cg02463418	12	9162397	9162446	+	KLRG1	NA	NA	TRANS	NA	NA	1.42405590458e-06	4.913598232	0.119936601241	0.0244091184461
ILMN_1658399	cg23694492	12	9162397	9162446	+	KLRG1	NA	NA	TRANS	NA	NA	9.79867821074e-07	4.99185783322	0.129378869254	0.0259179795533
ILMN_1658399	cg07857792	12	9162397	9162446	+	KLRG1	NA	NA	TRANS	NA	NA	9.38744716053e-08	5.46251419711	0.126229806023	0.0231083712496
ILMN_1658399	cg00460916	12	9162397	9162446	+	KLRG1	NA	NA	TRANS	NA	NA	1.15114820662e-08	-5.85845286641	-0.176360305119	0.0301035630295
ILMN_1658399	cg08516792	12	9162397	9162446	+	KLRG1	NA	NA	TRANS	NA	NA	2.13101279772e-06	-4.82809613961	-0.115564290702	0.0239357890482
ILMN_1658399	cg08592104	12	9162397	9162446	+	KLRG1	NA	NA	TRANS	NA	NA	1.51779663457e-07	-5.36873176654	-0.124584499645	0.0232055735064
ILMN_1658399	cg12702981	12	9162397	9162446	+	KLRG1	NA	NA	TRANS	NA	NA	1.17830226545e-06	4.95337585979	0.105474469939	0.0212934517639
ILMN_1658399	cg10552126	12	9162397	9162446	+	KLRG1	NA	NA	TRANS	NA	NA	4.53520431809e-06	4.66455709441	0.110229005979	0.0236311837862
ILMN_1658399	cg03340649	12	9162397	9162446	+	KLRG1	NA	NA	TRANS	NA	NA	8.43647684629e-07	5.02292130455	0.111630587769	0.022224235858
ILMN_1658399	cg02384859	12	9162397	9162446	+	KLRG1	NA	NA	TRANS	NA	NA	3.60770830597e-09	-6.06884654099	-0.17720369994	0.0291989093386
ILMN_1658399	cg14019186	12	9162397	9162446	+	KLRG1	NA	NA	TRANS	NA	NA	6.17022507795e-06	4.59656994317	0.0964537747875	0.0209838588295
ILMN_1658399	cg06202778	12	9162397	9162446	+	KLRG1	NA	NA	TRANS	NA	NA	5.74773774034e-06	-4.61230444789	-0.120874828552	0.026207035966
ILMN_1658399	cg15027300	12	9162397	9162446	+	KLRG1	NA	NA	TRANS	NA	NA	8.10747874052e-06	4.5355907955	0.124687073905	0.0274908120081
ILMN_1658399	cg06923988	12	9162397	9162446	+	KLRG1	NA	102871945	DISTAL	NA	NA	8.26065324634e-06	4.53138685084	0.117131205645	0.0258488647075
ILMN_1658399	cg13635007	12	9162397	9162446	+	KLRG1	NA	NA	TRANS	NA	NA	7.48198518299e-07	5.04772951738	0.130064134379	0.0257668589277
ILMN_1658399	cg03367264	12	9162397	9162446	+	KLRG1	NA	NA	TRANS	NA	NA	1.06470961331e-06	4.97455874389	0.14775181927	0.0297014925095
ILMN_1658399	cg14046477	12	9162397	9162446	+	KLRG1	NA	NA	TRANS	NA	NA	4.27897072139e-06	4.67731154187	0.122254166062	0.0261377000372
ILMN_1658399	cg07026010	12	9162397	9162446	+	KLRG1	NA	NA	TRANS	NA	NA	2.52274340405e-06	-4.79194267598	-0.125007671452	0.0260870548554
ILMN_1658399	cg12172057	12	9162397	9162446	+	KLRG1	NA	NA	TRANS	NA	NA	1.42007723795e-06	4.91418757115	0.108037926415	0.0219849008307
ILMN_1658399	cg14435098	12	9162397	9162446	+	KLRG1	NA	NA	TRANS	NA	NA	1.30641578944e-07	-5.39814015053	-0.161729360584	0.029960200379
ILMN_1658399	cg19529732	12	9162397	9162446	+	KLRG1	NA	113548761	DISTAL	NA	NA	8.53607305132e-06	-4.52401271749	-0.129442952571	0.0286124201355
ILMN_1658399	cg14407179	12	9162397	9162446	+	KLRG1	NA	NA	TRANS	NA	NA	7.53622669024e-06	-4.55197213451	-0.131744565499	0.0289423049189
ILMN_1658399	cg03287340	12	9162397	9162446	+	KLRG1	NA	NA	TRANS	NA	NA	7.09957987508e-06	4.56531886446	0.0920342702187	0.0201594396692
ILMN_1658399	cg25195158	12	9162397	9162446	+	KLRG1	NA	109337141	DISTAL	NA	NA	4.40621705091e-06	4.67088840532	0.0935235406732	0.020022645064
ILMN_1658399	cg02973469	12	9162397	9162446	+	KLRG1	NA	NA	TRANS	NA	NA	2.5688157265e-06	4.78805242275	0.113742611621	0.0237555067445
ILMN_1658399	cg23869745	12	9162397	9162446	+	KLRG1	NA	NA	TRANS	NA	NA	7.54672809001e-06	-4.55166037879	-0.0955789972257	0.0209987102006
ILMN_1658399	cg16318053	12	9162397	9162446	+	KLRG1	NA	NA	TRANS	NA	NA	3.81742795673e-06	4.70226211009	0.108857704987	0.023150071697
ILMN_1658399	cg04437762	12	9162397	9162446	+	KLRG1	NA	NA	TRANS	NA	NA	4.78570175211e-06	4.65274171887	0.125117614337	0.0268911583528
ILMN_1658399	cg14254080	12	9162397	9162446	+	KLRG1	NA	NA	TRANS	NA	NA	5.80406539414e-07	5.099885046	0.114323906574	0.0224169575476
ILMN_1658399	cg18114235	12	9162397	9162446	+	KLRG1	NA	NA	TRANS	NA	NA	2.86825018267e-06	4.76429760149	0.106774952499	0.0224114783395
ILMN_1658399	cg04096150	12	9162397	9162446	+	KLRG1	NA	NA	TRANS	NA	NA	2.10555553607e-06	-4.83066271421	-0.129269438789	0.0267601872532
ILMN_1658399	cg01328500	12	9162397	9162446	+	KLRG1	NA	NA	TRANS	NA	NA	3.30580900326e-09	-6.08447154652	-0.167648139217	0.0275534428808
ILMN_1658399	cg14035828	12	9162397	9162446	+	KLRG1	NA	NA	TRANS	NA	NA	1.21714950246e-06	-4.9465826643	-0.101233706597	0.0204653825615
ILMN_1658399	cg08668199	12	9162397	9162446	+	KLRG1	NA	NA	TRANS	NA	NA	8.49447826537e-07	5.02150272215	0.137156158054	0.0273137675399
ILMN_1658399	cg26115633	12	9162397	9162446	+	KLRG1	NA	NA	TRANS	NA	NA	3.83188828389e-06	4.70143729714	0.122867230721	0.026133972008
ILMN_1658399	cg21052788	12	9162397	9162446	+	KLRG1	NA	NA	TRANS	NA	NA	1.62513592959e-06	-4.88571196369	-0.132155713075	0.0270494278126
ILMN_1658399	cg04527989	12	9162397	9162446	+	KLRG1	NA	NA	TRANS	NA	NA	1.59654972282e-06	-4.88946608622	-0.135453059208	0.0277030368592
ILMN_1658399	cg16823083	12	9162397	9162446	+	KLRG1	NA	NA	TRANS	NA	NA	2.96760916936e-06	4.75694152274	0.118576263616	0.0249269962746
ILMN_1658399	cg26089160	12	9162397	9162446	+	KLRG1	NA	NA	TRANS	NA	NA	3.50059425832e-07	5.20250610876	0.118262259983	0.0227317868562
ILMN_1658399	cg01029623	12	9162397	9162446	+	KLRG1	NA	112853439	DISTAL	NA	NA	5.82942243212e-07	5.09899324579	0.112623085335	0.0220873180069
ILMN_1658399	cg26844246	12	9162397	9162446	+	KLRG1	NA	NA	TRANS	NA	NA	7.50549515863e-06	4.55288686679	0.118853526772	0.0261050911762
ILMN_1658399	cg11359543	12	9162397	9162446	+	KLRG1	NA	NA	TRANS	NA	NA	2.50048126383e-10	6.53345916157	0.163585414852	0.0250381016865
ILMN_1658399	cg19707040	12	9162397	9162446	+	KLRG1	NA	NA	TRANS	NA	NA	7.08477418134e-07	5.05896900717	0.122328575629	0.024180534701
ILMN_1658399	cg12983578	12	9162397	9162446	+	KLRG1	NA	NA	TRANS	NA	NA	8.6669304108e-07	-5.01733962692	-0.115149840963	0.0229503779942
ILMN_1658399	cg02305850	12	9162397	9162446	+	KLRG1	NA	NA	TRANS	NA	NA	5.71764060229e-08	5.55800431946	0.133740137492	0.0240626184876
ILMN_1658399	cg19662922	12	9162397	9162446	+	KLRG1	NA	53739	DISTAL	NA	NA	3.70830834482e-15	8.26326053213	0.149638987399	0.0181089518861
ILMN_1658399	cg13637654	12	9162397	9162446	+	KLRG1	NA	NA	TRANS	NA	NA	1.36199939473e-08	5.82748040416	0.154201604364	0.0264611107494
ILMN_1658399	cg14384158	12	9162397	9162446	+	KLRG1	NA	NA	TRANS	NA	NA	1.44730060833e-06	4.91018658744	0.134006361021	0.0272915007677
ILMN_1658399	cg11497957	12	9162397	9162446	+	KLRG1	NA	NA	TRANS	NA	NA	7.30870933585e-08	5.5108806394	0.158019589895	0.0286741085927
ILMN_1658399	cg06506868	12	9162397	9162446	+	KLRG1	NA	NA	TRANS	NA	NA	5.68831834283e-07	-5.10400436219	-0.137559771134	0.0269513427836
ILMN_1658399	cg09078527	12	9162397	9162446	+	KLRG1	NA	NA	TRANS	NA	NA	3.80334424429e-06	-4.70306833844	-0.103234699101	0.0219504994765
ILMN_1658399	cg07871590	12	9162397	9162446	+	KLRG1	NA	NA	TRANS	NA	NA	3.03545644268e-06	4.7520535963	0.102516173862	0.0215730255949
ILMN_1658399	cg20927661	12	9162397	9162446	+	KLRG1	NA	NA	TRANS	NA	NA	5.34551287518e-06	4.62835402863	0.109369849291	0.0236303983261
ILMN_1658399	cg12470092	12	9162397	9162446	+	KLRG1	NA	NA	TRANS	NA	NA	7.45897561846e-06	-4.55427840178	-0.114908431825	0.0252308756048
ILMN_1658399	cg14098532	12	9162397	9162446	+	KLRG1	NA	NA	TRANS	NA	NA	7.43811561352e-06	4.55490509478	0.126141546959	0.0276935620685
ILMN_1658399	cg14496375	12	9162397	9162446	+	KLRG1	NA	NA	TRANS	NA	NA	7.51630854535e-07	-5.04678558285	-0.10878881517	0.0215560604635
ILMN_1658399	cg21816330	12	9162397	9162446	+	KLRG1	NA	NA	TRANS	NA	NA	2.53659961031e-07	5.26706178369	0.138968510548	0.0263844466337
ILMN_1658399	cg03539765	12	9162397	9162446	+	KLRG1	NA	54050	DISTAL	NA	NA	4.43956877486e-08	5.60624586718	0.101874757754	0.0181716535748
ILMN_1658399	cg10052561	12	9162397	9162446	+	KLRG1	NA	NA	TRANS	NA	NA	8.17938875723e-06	4.53360777877	0.109599269963	0.0241748460193
ILMN_1658399	cg16477774	12	9162397	9162446	+	KLRG1	NA	NA	TRANS	NA	NA	4.2735415313e-07	5.16220498044	0.121569234785	0.023549865851
ILMN_1658399	cg11563680	12	9162397	9162446	+	KLRG1	NA	NA	TRANS	NA	NA	2.95057212988e-06	4.75818583982	0.136416755564	0.0286699091116
ILMN_1658399	cg11353250	12	9162397	9162446	+	KLRG1	NA	NA	TRANS	NA	NA	6.44076489763e-06	4.5870296315	0.125785729768	0.0274220443018
ILMN_1658399	cg23944804	12	9162397	9162446	+	KLRG1	NA	NA	TRANS	NA	NA	2.12131131048e-06	4.82907072691	0.128797510609	0.0266712827151
ILMN_1658399	cg02544540	12	9162397	9162446	+	KLRG1	NA	NA	TRANS	NA	NA	4.57316549912e-07	-5.14846068683	-0.134829138023	0.0261882427048
ILMN_1658399	cg14384416	12	9162397	9162446	+	KLRG1	NA	NA	TRANS	NA	NA	2.49644622677e-06	-4.79419398402	-0.122165990745	0.0254820708448
ILMN_1658399	cg15316206	12	9162397	9162446	+	KLRG1	NA	NA	TRANS	NA	NA	9.76738365723e-06	4.49361454338	0.097088786602	0.0216059445386
ILMN_1658399	cg02321062	12	9162397	9162446	+	KLRG1	NA	NA	TRANS	NA	NA	2.50676487463e-07	5.26942121707	0.115272664782	0.0218757734547
ILMN_1658399	cg22092811	12	9162397	9162446	+	KLRG1	NA	NA	TRANS	NA	NA	7.42026348186e-07	5.04943753306	0.108308353245	0.0214495877087
ILMN_1658399	cg18143243	12	9162397	9162446	+	KLRG1	NA	NA	TRANS	NA	NA	1.99143257228e-06	4.84254927885	0.105230817969	0.0217304588781
ILMN_1658399	cg08355301	12	9162397	9162446	+	KLRG1	NA	NA	TRANS	NA	NA	5.33326995123e-10	6.4041315475	0.175451413005	0.0273965972909
ILMN_1658399	cg17772171	12	9162397	9162446	+	KLRG1	NA	NA	TRANS	NA	NA	1.83149337717e-07	5.33171403041	0.139931102593	0.02624505024
ILMN_1658399	cg18337222	12	9162397	9162446	+	KLRG1	NA	NA	TRANS	NA	NA	1.39406296142e-06	4.91808070203	0.142338415309	0.0289418624729
ILMN_1658399	cg16731157	12	9162397	9162446	+	KLRG1	NA	NA	TRANS	NA	NA	2.50143850751e-08	5.7144757298	0.131989042081	0.0230973143158
ILMN_1658399	cg26604214	12	9162397	9162446	+	KLRG1	NA	NA	TRANS	NA	NA	9.11643668794e-07	5.00685385218	0.132836011798	0.0265308346758
ILMN_1658399	cg21663341	12	9162397	9162446	+	KLRG1	NA	NA	TRANS	NA	NA	7.83769728878e-07	5.03814405407	0.147099151945	0.029197091303
ILMN_1658399	cg25314245	12	9162397	9162446	+	KLRG1	NA	NA	TRANS	NA	NA	3.50371116287e-08	-5.65109930545	-0.123739321209	0.0218965044712
ILMN_1658399	cg10848272	12	9162397	9162446	+	KLRG1	NA	NA	TRANS	NA	NA	3.07222026689e-06	4.74944882701	0.118863703653	0.0250268416362
ILMN_1658399	cg04657000	12	9162397	9162446	+	KLRG1	NA	NA	TRANS	NA	NA	7.92299908381e-09	-5.92680683129	-0.165566049238	0.0279351181759
ILMN_1658399	cg11429292	12	9162397	9162446	+	KLRG1	NA	-2254185	DISTAL	NA	NA	3.82191859354e-07	5.18479670661	0.132196490922	0.0254969477885
ILMN_1658399	cg03041920	12	9162397	9162446	+	KLRG1	NA	NA	TRANS	NA	NA	7.35958269003e-07	5.0511302014	0.12108304337	0.023971475401
ILMN_1658399	cg25585712	12	9162397	9162446	+	KLRG1	NA	NA	TRANS	NA	NA	4.04844208493e-06	4.68943116639	0.114209839401	0.0243547320238
ILMN_1658399	cg20460771	12	9162397	9162446	+	KLRG1	NA	NA	TRANS	NA	NA	7.99422963383e-06	-4.53874830444	-0.122167359685	0.0269165310546
ILMN_1658399	cg19275261	12	9162397	9162446	+	KLRG1	NA	NA	TRANS	NA	NA	3.90708927037e-06	4.6971955996	0.109774537685	0.023370229184
ILMN_1658399	cg21653184	12	9162397	9162446	+	KLRG1	NA	NA	TRANS	NA	NA	5.76840385549e-06	4.61150929835	0.103214830881	0.0223820064545
ILMN_1658399	cg06410591	12	9162397	9162446	+	KLRG1	NA	NA	TRANS	NA	NA	9.85833991231e-07	4.99059485603	0.140135966441	0.0280800126005
ILMN_1658399	cg16587616	12	9162397	9162446	+	KLRG1	NA	NA	TRANS	NA	NA	5.19033733585e-06	4.63485835306	0.112938594563	0.024367215988
ILMN_1658399	cg14594187	12	9162397	9162446	+	KLRG1	NA	NA	TRANS	NA	NA	2.03701186826e-09	6.17050682648	0.155641580112	0.0252234677781
ILMN_1658399	cg21619637	12	9162397	9162446	+	KLRG1	NA	NA	TRANS	NA	NA	1.09658411535e-06	-4.96840220285	-0.112629988118	0.0226692573426
ILMN_1658399	cg27132732	12	9162397	9162446	+	KLRG1	NA	NA	TRANS	NA	NA	4.64085446273e-06	-4.65949908642	-0.126183324569	0.0270808776284
ILMN_1658399	cg26827373	12	9162397	9162446	+	KLRG1	NA	NA	TRANS	NA	NA	3.1397063644e-06	4.74474457536	0.105799038394	0.0222981525588
ILMN_1658399	cg01894667	12	9162397	9162446	+	KLRG1	NA	NA	TRANS	NA	NA	6.25200514654e-06	-4.59364432289	-0.103165984663	0.0224584180689
ILMN_1658399	cg06970090	12	9162397	9162446	+	KLRG1	NA	NA	TRANS	NA	NA	1.31836643211e-07	5.39635807048	0.148069373598	0.027438759931
ILMN_1658399	cg24691069	12	9162397	9162446	+	KLRG1	NA	NA	TRANS	NA	NA	1.82175487167e-09	6.19022507552	0.151102193848	0.0244098061063
ILMN_1658399	cg03892045	12	9162397	9162446	+	KLRG1	NA	NA	TRANS	NA	NA	1.30830625941e-06	4.93143089594	0.120289130012	0.024392338157
ILMN_1658399	cg25625162	12	9162397	9162446	+	KLRG1	NA	114209833	DISTAL	NA	NA	4.5605896276e-06	4.66333149958	0.128847230181	0.0276298672296
ILMN_1658399	cg07908870	12	9162397	9162446	+	KLRG1	NA	NA	TRANS	NA	NA	6.13804605462e-06	4.59773135474	0.111378205518	0.0242246005529
ILMN_1658399	cg00871501	12	9162397	9162446	+	KLRG1	NA	NA	TRANS	NA	NA	3.22098810005e-06	-4.73920634768	-0.113592394517	0.0239686534377
ILMN_1658399	cg24502126	12	9162397	9162446	+	KLRG1	NA	NA	TRANS	NA	NA	6.52037413907e-06	4.58429559501	0.115700538375	0.025238455064
ILMN_1658399	cg12097222	12	9162397	9162446	+	KLRG1	NA	NA	TRANS	NA	NA	9.13124403712e-06	4.50882805464	0.105021877569	0.0232925000235
ILMN_1658399	cg01310029	12	9162397	9162446	+	KLRG1	NA	NA	TRANS	NA	NA	2.71370383688e-06	-4.77624259017	-0.103052096263	0.0215759761606
ILMN_1658399	cg01825806	12	9162397	9162446	+	KLRG1	NA	NA	TRANS	NA	NA	5.08792737293e-09	-6.00708334553	-0.148406996176	0.024705333294
ILMN_1658399	cg08965235	12	9162397	9162446	+	KLRG1	NA	NA	TRANS	NA	NA	8.38107998801e-06	4.52813391747	0.109211682191	0.0241184744491
ILMN_1658399	cg14603345	12	9162397	9162446	+	KLRG1	NA	NA	TRANS	NA	NA	7.34976899505e-07	5.05140521906	0.135847422541	0.0268929964336
ILMN_1658399	cg11111214	12	9162397	9162446	+	KLRG1	NA	NA	TRANS	NA	NA	2.13035147119e-06	-4.82816243873	-0.0974450300331	0.0201826328898
ILMN_1658399	cg24073122	12	9162397	9162446	+	KLRG1	NA	NA	TRANS	NA	NA	9.17518142026e-06	4.50774505445	0.106309262599	0.023583690141
ILMN_1658399	cg01939453	12	9162397	9162446	+	KLRG1	NA	NA	TRANS	NA	NA	9.63430990809e-06	4.49671675547	0.110244971119	0.0245167701491
ILMN_1658399	cg24152605	12	9162397	9162446	+	KLRG1	NA	NA	TRANS	NA	NA	6.50914813041e-06	4.58467918262	0.114154249454	0.02489907034
ILMN_1658399	cg23347718	12	9162397	9162446	+	KLRG1	NA	NA	TRANS	NA	NA	3.19368262179e-06	4.74105166672	0.099089605257	0.0209003428401
ILMN_1658399	cg13967414	12	9162397	9162446	+	KLRG1	NA	NA	TRANS	NA	NA	4.24080086148e-09	-6.03985978845	-0.175244494067	0.0290146626255
ILMN_1658399	cg00346208	12	9162397	9162446	+	KLRG1	NA	NA	TRANS	NA	NA	2.24046547154e-06	4.81738799136	0.108453085934	0.0225128401798
ILMN_1658399	cg19078576	12	9162397	9162446	+	KLRG1	NA	NA	TRANS	NA	NA	3.55926745989e-07	5.19915780183	0.120925148758	0.0232586032907
ILMN_1658399	cg10341154	12	9162397	9162446	+	KLRG1	NA	NA	TRANS	NA	NA	3.36139859471e-06	4.72994912277	0.111003311549	0.0234681829905
ILMN_1658399	cg10041635	12	9162397	9162446	+	KLRG1	NA	NA	TRANS	NA	NA	4.83095226335e-06	4.65067101671	0.109823406688	0.0236145292353
ILMN_1658399	cg24530432	12	9162397	9162446	+	KLRG1	NA	NA	TRANS	NA	NA	1.23799908888e-06	4.94302264184	0.130608195659	0.0264227387011
ILMN_1658399	cg24032269	12	9162397	9162446	+	KLRG1	NA	NA	TRANS	NA	NA	8.08979650443e-06	-4.53608099433	-0.122318848369	0.0269657549153
ILMN_1658399	cg11335969	12	9162397	9162446	+	KLRG1	NA	NA	TRANS	NA	NA	5.6098577667e-06	-4.61768095744	-0.126050741089	0.0272974123269
ILMN_1658399	cg06003296	12	9162397	9162446	+	KLRG1	NA	61840341	DISTAL	NA	NA	1.21706221038e-06	4.94659769278	0.11815518495	0.0238861521166
ILMN_1658399	cg04965050	12	9162397	9162446	+	KLRG1	NA	NA	TRANS	NA	NA	3.03891235871e-06	4.75180744868	0.110084504495	0.0231668698036
ILMN_1658399	cg21639114	12	9162397	9162446	+	KLRG1	NA	NA	TRANS	NA	NA	6.78356729047e-07	5.06790632739	0.132603042271	0.0261652512309
ILMN_1658399	cg00909514	12	9162397	9162446	+	KLRG1	NA	NA	TRANS	NA	NA	1.01820351428e-06	4.98386882421	0.111835173608	0.0224394295982
ILMN_1658399	cg00027083	12	9162397	9162446	+	KLRG1	NA	NA	TRANS	NA	NA	3.2704669627e-06	4.73590061704	0.105656118508	0.0223096148023
ILMN_1658399	cg24766650	12	9162397	9162446	+	KLRG1	NA	NA	TRANS	NA	NA	2.52322084493e-06	4.79190201167	0.115681746059	0.024141091737
ILMN_1658399	cg17071639	12	9162397	9162446	+	KLRG1	NA	NA	TRANS	NA	NA	4.54435706672e-06	4.6641144432	0.105152306757	0.0225449671181
ILMN_1658399	cg13825574	12	9162397	9162446	+	KLRG1	NA	NA	TRANS	NA	NA	2.84595939116e-07	5.24407006252	0.115964816988	0.0221135140465
ILMN_1658399	cg02878439	12	9162397	9162446	+	KLRG1	NA	NA	TRANS	NA	NA	1.13343290666e-07	5.42587822162	0.14934296781	0.0275242019282
ILMN_1658399	cg14913610	12	9162397	9162446	+	KLRG1	NA	0	Promoter	NA	NA	2.22338825413e-08	-5.73651207745	-0.135132129913	0.0235564970645
ILMN_1658399	cg26422488	12	9162397	9162446	+	KLRG1	NA	NA	TRANS	NA	NA	2.29052447951e-07	5.287384401	0.116821363751	0.0220943579833
ILMN_1658399	cg19144866	12	9162397	9162446	+	KLRG1	NA	NA	TRANS	NA	NA	4.06941478499e-06	4.68830144577	0.112258519562	0.0239443902788
ILMN_1658399	cg22721334	12	9162397	9162446	+	KLRG1	NA	NA	TRANS	NA	NA	4.86599845157e-07	5.13584650235	0.119135340169	0.023196826485
ILMN_1658399	cg13481776	12	9162397	9162446	+	KLRG1	NA	NA	TRANS	NA	NA	7.09034702194e-10	-6.35501655184	-0.172639331676	0.0271658350954
ILMN_1658399	cg13790603	12	9162397	9162446	+	KLRG1	NA	NA	TRANS	NA	NA	3.94049929994e-07	5.17862400883	0.125278045138	0.024191376884
ILMN_1658399	cg15988287	12	9162397	9162446	+	KLRG1	NA	NA	TRANS	NA	NA	2.0503002793e-06	-4.83633810547	-0.131276145429	0.0271437071946
ILMN_1658399	cg12200038	12	9162397	9162446	+	KLRG1	NA	NA	TRANS	NA	NA	2.44018975603e-06	4.79908792086	0.13020361301	0.0271309080303
ILMN_1658399	cg15283373	12	9162397	9162446	+	KLRG1	NA	48834977	DISTAL	NA	NA	9.93651011579e-08	5.45148444331	0.144918867323	0.0265833772122
ILMN_1658399	cg07448060	12	9162397	9162446	+	KLRG1	NA	NA	TRANS	NA	NA	3.70697047847e-06	4.70866370252	0.118265882426	0.0251166551483
ILMN_1658399	cg15170634	12	9162397	9162446	+	KLRG1	NA	40575693	DISTAL	NA	NA	5.16401591595e-06	4.63598016185	0.0987705584732	0.0213052159468
ILMN_1658399	cg19898394	12	9162397	9162446	+	KLRG1	NA	NA	TRANS	NA	NA	6.40186699898e-07	-5.07980081382	-0.141750299831	0.0279046964688
ILMN_1658399	cg24488891	12	9162397	9162446	+	KLRG1	NA	NA	TRANS	NA	NA	2.06623520109e-06	4.83468639531	0.120329641261	0.0248888203748
ILMN_1658399	cg06147361	12	9162397	9162446	+	KLRG1	NA	15526590	DISTAL	NA	NA	3.28175479997e-06	-4.73515321896	-0.126420710129	0.0266983356784
ILMN_1658399	cg20787173	12	9162397	9162446	+	KLRG1	NA	NA	TRANS	NA	NA	8.19220046227e-06	4.53325623655	0.102768569809	0.0226699229971
ILMN_1658399	cg26934362	12	9162397	9162446	+	KLRG1	NA	NA	TRANS	NA	NA	7.20160486514e-08	-5.51372300082	-0.161103385958	0.0292186215982
ILMN_1658399	cg06488150	12	9162397	9162446	+	KLRG1	NA	NA	TRANS	NA	NA	1.80353864783e-06	4.86363179817	0.135313069988	0.0278214049919
ILMN_1658399	cg22917487	12	9162397	9162446	+	KLRG1	NA	NA	TRANS	NA	NA	1.61254444955e-06	-4.8873576343	-0.116293073431	0.0237946723226
ILMN_1658399	cg15299835	12	9162397	9162446	+	KLRG1	NA	NA	TRANS	NA	NA	1.60366319495e-06	4.88852586922	0.122539415992	0.0250667418502
ILMN_1658399	cg04392469	12	9162397	9162446	+	KLRG1	NA	NA	TRANS	NA	NA	4.86431635593e-07	5.1359168376	0.132936209159	0.0258836374035
ILMN_1658399	cg24675998	12	9162397	9162446	+	KLRG1	NA	NA	TRANS	NA	NA	5.65649844496e-06	4.61584815822	0.10680651476	0.0231390875737
ILMN_1658399	cg12226453	12	9162397	9162446	+	KLRG1	NA	NA	TRANS	NA	NA	4.55761459841e-11	-6.81757145064	-0.183560174847	0.0269245692804
ILMN_1658399	cg20192747	12	9162397	9162446	+	KLRG1	NA	NA	TRANS	NA	NA	5.25868090957e-07	5.12003930689	0.135717133396	0.0265070491184
ILMN_1658399	cg21686890	12	9162397	9162446	+	KLRG1	NA	NA	TRANS	NA	NA	1.32266864625e-06	4.92913714117	0.134395423375	0.0272655070301
ILMN_1658399	cg00974761	12	9162397	9162446	+	KLRG1	NA	NA	TRANS	NA	NA	6.62497689507e-08	-5.529770237	-0.154618117147	0.0279610382566
ILMN_1658399	cg26785617	12	9162397	9162446	+	KLRG1	NA	NA	TRANS	NA	NA	1.81725015677e-08	5.77408498796	0.13257022296	0.0229595205538
ILMN_1658399	cg14951598	12	9162397	9162446	+	KLRG1	NA	NA	TRANS	NA	NA	2.8567089431e-06	4.76516793203	0.105956188448	0.0222355623054
ILMN_1658399	cg18129755	12	9162397	9162446	+	KLRG1	NA	NA	TRANS	NA	NA	2.00740718617e-09	6.17309425017	0.16566386279	0.0268364382717
ILMN_1658399	cg23291534	12	9162397	9162446	+	KLRG1	NA	NA	TRANS	NA	NA	6.72937352019e-06	4.57726775311	0.121414012954	0.0265254338401
ILMN_1658399	cg17721710	12	9162397	9162446	+	KLRG1	NA	NA	TRANS	NA	NA	9.86858703988e-06	4.49128232615	0.0919814572891	0.0204799989423
ILMN_1658399	cg03405114	12	9162397	9162446	+	KLRG1	NA	NA	TRANS	NA	NA	1.4945138785e-06	4.90341703327	0.107693534793	0.0219629564572
ILMN_1658399	cg26814276	12	9162397	9162446	+	KLRG1	NA	NA	TRANS	NA	NA	7.27099542888e-07	5.05362572344	0.115174750252	0.0227905184425
ILMN_1658399	cg18485193	12	9162397	9162446	+	KLRG1	NA	NA	TRANS	NA	NA	3.4781193993e-07	5.20380311782	0.114998774252	0.0220989863853
ILMN_1658399	cg11270042	12	9162397	9162446	+	KLRG1	NA	NA	TRANS	NA	NA	8.13911222475e-06	4.53471638667	0.102858435691	0.0226824407351
ILMN_1658399	cg26215982	12	9162397	9162446	+	KLRG1	NA	-4226342	DISTAL	NA	NA	3.35265778793e-06	-4.73051442827	-0.140381616578	0.0296757612109
ILMN_1658399	cg26131315	12	9162397	9162446	+	KLRG1	NA	NA	TRANS	NA	NA	5.12044817801e-06	-4.63784914595	-0.125381668923	0.0270344431173
ILMN_1658399	cg00661320	12	9162397	9162446	+	KLRG1	NA	NA	TRANS	NA	NA	1.00988884204e-10	6.68585766772	0.187874581915	0.0281002963647
ILMN_1658399	cg06352730	12	9162397	9162446	+	KLRG1	NA	NA	TRANS	NA	NA	2.15554522997e-06	4.82565064428	0.100152969579	0.0207542934543
ILMN_1658399	cg11183935	12	9162397	9162446	+	KLRG1	NA	NA	TRANS	NA	NA	6.94805461951e-06	-4.57013544789	-0.111394600356	0.0243744636513
ILMN_1658399	cg24567424	12	9162397	9162446	+	KLRG1	NA	NA	TRANS	NA	NA	6.6868422947e-06	4.57868074902	0.110772820616	0.0241931741233
ILMN_1658399	cg19505136	12	9162397	9162446	+	KLRG1	NA	NA	TRANS	NA	NA	2.59219538186e-06	4.78610395371	0.12449414158	0.0260115832802
ILMN_1658399	cg02278841	12	9162397	9162446	+	KLRG1	NA	NA	TRANS	NA	NA	8.24290330239e-06	-4.53187015368	-0.0985866922025	0.0217540858099
ILMN_1658399	cg00447324	12	9162397	9162446	+	KLRG1	NA	NA	TRANS	NA	NA	1.25028681812e-08	-5.84325542331	-0.120270652624	0.0205828162405
ILMN_1658399	cg09596116	12	9162397	9162446	+	KLRG1	NA	NA	TRANS	NA	NA	9.24392637171e-06	4.50606052668	0.110026781574	0.0244175107995
ILMN_1658399	cg19656282	12	9162397	9162446	+	KLRG1	NA	NA	TRANS	NA	NA	3.13686736313e-06	4.74494050163	0.114546594267	0.0241407862179
ILMN_1658399	cg08278435	12	9162397	9162446	+	KLRG1	NA	NA	TRANS	NA	NA	3.0433069025e-06	-4.75149483665	-0.104075477379	0.021903733658
ILMN_1658399	cg20063728	12	9162397	9162446	+	KLRG1	NA	NA	TRANS	NA	NA	2.20881276306e-06	-4.82043187723	-0.127939216232	0.0265410277525
ILMN_1658399	cg16118212	12	9162397	9162446	+	KLRG1	NA	NA	TRANS	NA	NA	6.77080902473e-06	4.57589938946	0.11193856243	0.0244626362826
ILMN_1658399	cg00214791	12	9162397	9162446	+	KLRG1	NA	NA	TRANS	NA	NA	7.79885979241e-06	4.54429780075	0.117670724985	0.0258941491391
[truncated: 65,607 more rows]
