# Supplementary material for: An integrated -omics analysis of the epigenetic landscape of gene expression in human blood cells
Source: BMC Genomics. 2018 Jun 19;19:476. doi: 10.1186/s12864-018-4842-3 (PMC6006777; doi:10.1186/s12864-018-4842-3)
Supplement: Supplementary file 2 — eCpG-transcript pairs, plus additional information for MESA. (TXT 44022 kb) [file 12864_2018_4842_MOESM2_ESM.txt]

CpG.probe	exp.Probe	exp.probe.chrm	exp.probe.start	exp.probe.stop	exp.probe.strand	annot.gene	in_dist	distance	status	other_gene	distance.other.gene	p.val	T.stat	beta	beta.sd
cg00000236	ILMN_2246882	2	231103633	231103682	+	SP140	NA	NA	TRANS	NA	NA	1.07773702164e-06	-4.90256761503	-0.035300054756	0.00720031981767
cg00000289	ILMN_1713605	15	41809627	41809676	-	RPAP1	NA	NA	TRANS	NA	NA	7.71816786824e-06	4.492806796	0.0322114915892	0.00716956972596
cg00000363	ILMN_1708203	4	146055861	146055910	-	OTUD4	NA	NA	TRANS	NA	NA	8.66716711053e-06	4.46763418799	0.0192442830152	0.0043074885287
cg00000658	ILMN_1771957	9	140003483	140003532	+	MAN1B1	16546	0	IN	NA	NA	2.31732024107e-06	-4.74696815788	-0.0185205973327	0.00390156342253
cg00000658	ILMN_1653712	9	139978539	139978588	+	UAP1L1	NA	18934	Mult. Closer/TSS/BTW	MAN1B1	0	5.5191614094e-07	-5.03507187634	-0.0623255297131	0.0123782800412
cg00000884	ILMN_2340065	19	9940641	9940670	+	UBL5	NA	NA	TRANS	NA	NA	5.06196824348e-07	-5.05196660272	-0.0137976205782	0.00273113851759
cg00000884	ILMN_1661173	15	64717763	64717812	+	TRIP4	NA	NA	TRANS	NA	NA	9.18314014588e-08	5.37574532786	0.0196446633727	0.00365431436472
cg00000884	ILMN_1697348	7	73112196	73112245	+	WBSCR22	NA	NA	TRANS	NA	NA	8.92803418581e-13	7.225535728	0.031430740311	0.00434995293003
cg00000884	ILMN_1723020	5	56191722	56191771	+	MAP3K1	NA	NA	TRANS	NA	NA	5.42442842273e-14	7.61381258315	0.0208543486398	0.00273901523212
cg00000884	ILMN_1741356	12	42853109	42853158	-	PRICKLE1	NA	NA	TRANS	NA	NA	4.06298608097e-06	4.62989480235	0.0580761876019	0.0125437380505
cg00000884	ILMN_2194229	4	4237584	4237633	-	TMEM128	NA	-150359888	DISTAL	NA	NA	5.9461197075e-11	6.60625628581	0.0951676089471	0.0144056792274
cg00000884	ILMN_2223922	9	88161516	88161565	-	AGTPBP1	NA	NA	TRANS	NA	NA	1.55738468439e-06	-4.8282983319	-0.0940615656528	0.0194813077376
cg00000924	ILMN_1727135	9	133777925	133777974	-	FIBCD1	NA	NA	TRANS	NA	NA	1.05686034556e-08	-5.76241508675	-0.0722764237051	0.0125427312363
cg00000957	ILMN_2202967	5	53180669	53180718	-	ARL15	NA	NA	TRANS	NA	NA	9.16110752629e-06	4.45555856531	0.0253966380837	0.00569998973451
cg00000957	ILMN_3215206	5	70220948	70220997	+	SMN2	NA	NA	TRANS	NA	NA	3.23594709813e-06	4.67766200023	0.0399760186741	0.00854615375632
cg00001269	ILMN_1740493	1	211548028	211548077	+	TRAF5	NA	NA	TRANS	NA	NA	9.70448167085e-06	-4.44297378241	-0.0342613085651	0.00771134610354
cg00001269	ILMN_1761260	2	165541413	165541462	-	COBLL1	NA	NA	TRANS	NA	NA	4.2710811094e-06	-4.61935307183	-0.0455733869991	0.00986575095916
cg00001269	ILMN_1801119	18	60791159	60791208	-	BCL2	NA	NA	TRANS	NA	NA	4.83551325444e-07	-5.06088848132	-0.0502402174539	0.00992715362913
cg00001269	ILMN_1727045	2	33789441	33789490	+	RASGRP3	NA	NA	TRANS	NA	NA	4.19587866169e-07	-5.08845828033	-0.0423500684921	0.00832277011208
cg00001269	ILMN_1688959	12	6560714	6560763	+	CD27	NA	NA	TRANS	NA	NA	5.48328492932e-09	-5.87525914416	-0.0558131825752	0.00949969715475
cg00001269	ILMN_1672097	3	121796769	121796818	+	CD86	NA	NA	TRANS	NA	NA	4.4547607042e-06	-4.61044987814	-0.0483226096019	0.010481105072
cg00001269	ILMN_1782704	16	28950460	28950502	+	CD19	NA	NA	TRANS	NA	NA	2.1516538165e-09	-6.03286788956	-0.0656555791389	0.0108829797603
cg00001534	ILMN_1810274	17	46620339	46620388	-	HOXB2	NA	NA	TRANS	NA	NA	3.82605486726e-06	4.64254741246	0.0982946122566	0.0211725597013
cg00001583	ILMN_1702231	1	150252065	150252113	+	C1orf54	NA	49758451	DISTAL	NA	NA	1.36183139016e-06	-4.85548433541	-0.0477337847831	0.00983090078882
cg00001583	ILMN_1708029	9	35847058	35847107	+	TMEM8B	NA	NA	TRANS	NA	NA	1.60439295629e-06	-4.8222546874	-0.0417920166115	0.00866648887722
cg00001793	ILMN_3307752	13	51287145	51287194	-	DLEU7	NA	NA	TRANS	NA	NA	1.75737318408e-10	-6.43790712294	-0.04692257928	0.007288483413
cg00001854	ILMN_1688959	12	6560714	6560763	+	CD27	NA	NA	TRANS	NA	NA	4.51379447878e-06	-4.60766310991	-0.0392395903239	0.0085161587095
cg00001854	ILMN_1768958	15	38780533	38780582	-	RASGRP1	NA	NA	TRANS	NA	NA	5.47699918186e-06	-4.56654570134	-0.0334346268202	0.0073216450698
cg00001874	ILMN_1784217	17	7491596	7491645	-	SOX15	NA	NA	TRANS	NA	NA	7.3521569552e-09	-5.82506323795	-0.0620299015557	0.0106487945318
cg00001930	ILMN_2367469	11	3026637	3026665	-	CARS	NA	NA	TRANS	NA	NA	9.11478096466e-06	-4.45666431935	-0.0201017207125	0.00451048570681
cg00002028	ILMN_1714335	8	74236291	74236340	+	RDH10	NA	NA	TRANS	NA	NA	2.38674603403e-06	4.74087741151	0.0318757694202	0.00672360127744
cg00002033	ILMN_2205896	5	55234706	55234757	-	IL6ST	NA	NA	TRANS	NA	NA	5.19021630185e-15	-7.92625770037	-0.0737260998631	0.00930150174902
cg00002033	ILMN_1702231	1	150252065	150252113	+	C1orf54	NA	NA	TRANS	NA	NA	3.77226031464e-16	-8.26310888179	-0.0867904140511	0.0105033608165
cg00002033	ILMN_1708029	9	35847058	35847107	+	TMEM8B	NA	NA	TRANS	NA	NA	2.93822756516e-22	-9.90123197233	-0.0905945563178	0.0091498266651
cg00002033	ILMN_1668283	3	50355682	50355731	-	HYAL2	NA	NA	TRANS	NA	NA	1.58701825209e-06	-4.8244683747	-0.0306260328712	0.00634806376423
cg00002033	ILMN_1784217	17	7491596	7491645	-	SOX15	NA	NA	TRANS	NA	NA	3.29053457491e-08	-5.56228795645	-0.0590277564899	0.0106121360404
cg00002033	ILMN_1659766	10	121437038	121437087	+	BAG3	NA	NA	TRANS	NA	NA	5.1149478089e-08	-5.48280557844	-0.0463846277077	0.0084600168735
cg00002033	ILMN_1694325	19	13209426	13209475	+	NFIX	NA	26588871	DISTAL	NA	NA	1.25396862919e-11	6.84159844465	0.0484798377049	0.00708603962906
cg00002033	ILMN_1776188	20	33148072	33148121	+	MAP1LC3A	NA	NA	TRANS	NA	NA	1.03049850369e-15	-8.13541486814	-0.0704400184237	0.0086584420789
cg00002033	ILMN_3293681	19	44085726	44085775	+	PINLYP	NA	-4282470	DISTAL	NA	NA	1.54302377647e-11	-6.81065011318	-0.067945764432	0.00997639921341
cg00002033	ILMN_1753613	7	27181335	27181384	-	HOXA5	NA	NA	TRANS	NA	NA	1.30985323856e-06	-4.86334374114	-0.0720135523451	0.0148074156749
cg00002033	ILMN_1653708	11	67205653	67205702	-	CORO1B	NA	NA	TRANS	NA	NA	7.00375426822e-09	-5.83339864892	-0.0218206087073	0.00374063389467
cg00002080	ILMN_2077504	21	30300830	30300879	-	LTN1	NA	-25140	Mult. Closer/TSS/BTW	RWDD2B	0	1.26375877185e-10	-6.48954164448	-0.136514817411	0.0210361262612
cg00002080	ILMN_1742929	3	57232893	57232942	-	HESX1	NA	NA	TRANS	NA	NA	3.04992341789e-06	4.6900169294	0.0387813641386	0.00826891772938
cg00002224	ILMN_1674838	2	98350928	98350977	+	ZAP70	NA	NA	TRANS	NA	NA	8.91237447586e-06	4.4615594327	0.0310799477122	0.0069661624329
cg00002464	ILMN_1781565	15	81295943	81295992	+	MESDC1	NA	NA	TRANS	NA	NA	3.2820258281e-06	4.67470714119	0.0341814063458	0.00731198881844
cg00002837	ILMN_1776188	20	33148072	33148121	+	MAP1LC3A	NA	NA	TRANS	NA	NA	2.83696764585e-06	-4.70508216524	-0.0409272511172	0.00869851995773
cg00002837	ILMN_1708029	9	35847058	35847107	+	TMEM8B	NA	NA	TRANS	NA	NA	2.40515512263e-07	-5.19532893748	-0.0482646710181	0.0092900125476
cg00002837	ILMN_1659766	10	121437038	121437087	+	BAG3	NA	NA	TRANS	NA	NA	4.12890110713e-06	-4.62650066831	-0.0387600684842	0.00837783700101
cg00002837	ILMN_1702231	1	150252065	150252113	+	C1orf54	NA	-105731328	DISTAL	NA	NA	5.36894966341e-11	-6.62192254789	-0.0693108829683	0.010466882158
cg00003298	ILMN_1765525	7	74482570	74482605	-	WBSCR16	NA	NA	TRANS	NA	NA	9.94437121709e-06	-4.43763099611	-0.0316293077144	0.00712752090971
cg00003305	ILMN_1703263	2	231103009	231103058	+	SP140	NA	NA	TRANS	NA	NA	1.31207946378e-06	-4.86300101434	-0.0340576024185	0.00700341256728
cg00003345	ILMN_1702231	1	150252065	150252113	+	C1orf54	NA	-139428187	DISTAL	NA	NA	2.59932397635e-07	-5.18053727444	-0.0577769521652	0.0111526950014
cg00003625	ILMN_1708029	9	35847058	35847107	+	TMEM8B	NA	NA	TRANS	NA	NA	1.61705860358e-06	-4.82065546777	-0.0420397403204	0.00872075189805
cg00003900	ILMN_1753139	16	2881966	2882015	+	ZG16B	NA	14789	Mult. Closer/TSS/BTW	PRSS30P	-4322	2.48433347096e-06	4.73259792271	0.0633405022246	0.0133838756765
cg00004105	ILMN_1702231	1	150252065	150252113	+	C1orf54	NA	NA	TRANS	NA	NA	1.82320012926e-06	-4.79619466653	-0.0503259180559	0.0104928847878
cg00004207	ILMN_2134974	11	87846656	87846705	-	RAB38	NA	NA	TRANS	NA	NA	6.33110639022e-06	4.53552240697	0.0601624881512	0.0132647317669
cg00004421	ILMN_1683700	17	7460967	7461016	+	TNFSF12	NA	13872	Mult. Closer/TSS/BTW	SENP3	0	9.65456985348e-09	5.77808771887	0.0251757158517	0.00435710170503
cg00004421	ILMN_2267914	17	7483154	7483203	+	CD68	NA	-7725	Mult. Closer/TSS/BTW	EIF4A1	-944	3.38438197483e-09	-5.95702145265	-0.0410390121298	0.00688918320272
cg00004421	ILMN_1670188	17	7452806	7452839	+	TNFSF12-TNFSF13	NA	10154	Mult. Closer/TSS/BTW	SENP3	0	2.01944125351e-06	4.77526600529	0.0369105903594	0.00772953597108
cg00004429	ILMN_1806937	19	17389897	17389946	+	BABAM1	NA	NA	TRANS	NA	NA	4.49865302063e-06	-4.60837453413	-0.0122628952176	0.00266100229631
cg00004562	ILMN_1685112	17	61685622	61685671	+	TACO1	NA	NA	TRANS	NA	NA	3.19406285104e-06	4.68038315194	0.0360681825797	0.0077062457087
cg00004700	ILMN_1791232	2	65538207	65538256	-	SPRED2	NA	-40354229	DISTAL	NA	NA	4.5805118312e-06	-4.60455540319	-0.032933135411	0.00715229431016
cg00004700	ILMN_1807201	17	71203555	71203604	-	FAM104A	NA	NA	TRANS	NA	NA	2.81864746739e-11	6.72004109756	0.0639403228359	0.00951487080327
cg00004700	ILMN_1781285	5	172195477	172195526	-	DUSP1	NA	NA	TRANS	NA	NA	6.98967009828e-14	7.5793868508	0.133420860907	0.017603120613
cg00004883	ILMN_1727402	3	121350423	121350472	-	HCLS1	NA	NA	TRANS	NA	NA	4.42173360435e-06	4.61202445978	0.0180170100538	0.0039065295969
cg00004883	ILMN_1750101	1	152005038	152005087	-	S100A11	NA	NA	TRANS	NA	NA	4.85714830209e-06	4.5921164626	0.0116445587841	0.00253577165974
cg00004963	ILMN_2104830	11	47261047	47261096	-	ACP2	NA	NA	TRANS	NA	NA	3.55991784514e-06	-4.65768940661	-0.0282488132424	0.00606498432514
cg00005437	ILMN_1669881	7	16823330	16823379	+	TSPAN13	NA	NA	TRANS	NA	NA	5.74294734761e-07	-5.02728915484	-0.0563669436552	0.0112121944689
cg00005437	ILMN_1659227	19	42383286	42383335	+	CD79A	NA	NA	TRANS	NA	NA	1.49007145083e-06	-4.83726553428	-0.0471814860104	0.00975375151024
cg00005437	ILMN_1700147	22	24095108	24095157	-	VPREB3	NA	NA	TRANS	NA	NA	3.61509526421e-08	-5.54542370996	-0.0659448205926	0.0118917550834
cg00005619	ILMN_1782881	13	51286294	51286343	-	DLEU7	NA	NA	TRANS	NA	NA	7.51150599142e-08	-5.41271831666	-0.0460473582663	0.00850725191527
cg00005619	ILMN_1775235	2	100163844	100163893	-	AFF3	NA	NA	TRANS	NA	NA	7.1269824264e-07	4.98482203829	0.0613628569457	0.0123099393468
cg00005619	ILMN_2246882	2	231103633	231103682	+	SP140	NA	NA	TRANS	NA	NA	5.98729998786e-06	-4.54749740376	-0.035541519573	0.00781562174034
cg00005619	ILMN_3307752	13	51287145	51287194	-	DLEU7	NA	NA	TRANS	NA	NA	3.03917724307e-14	-7.6919733195	-0.0548856830068	0.0071354489579
cg00005619	ILMN_2074748	12	96367249	96367298	-	HAL	NA	NA	TRANS	NA	NA	2.09380153151e-06	-4.76784345799	-0.048546119911	0.0101819869588
cg00005740	ILMN_2097421	12	6601571	6601620	-	MRPL51	NA	NA	TRANS	NA	NA	3.24474386036e-06	4.67709478886	0.0194062216365	0.00414920426302
cg00005861	ILMN_1721842	3	72426216	72426265	-	RYBP	NA	NA	TRANS	NA	NA	2.56965319317e-10	6.37794778382	0.0529117136483	0.0082960405826
cg00005861	ILMN_1769013	17	7076819	7076868	-	ASGR1	NA	NA	TRANS	NA	NA	1.78283937707e-06	4.80076683685	0.0219751248545	0.00457741973341
cg00005861	ILMN_2396648	10	99196104	99196153	-	EXOSC1	NA	-12862453	DISTAL	NA	NA	1.01918985571e-08	5.76870811068	0.0185537652163	0.00321627734674
cg00006032	ILMN_1809477	16	8948805	8948854	-	CARHSP1	NA	NA	TRANS	NA	NA	9.83620276093e-06	4.4400246746	0.0503945137477	0.0113500526328
cg00006032	ILMN_1738047	10	50339452	50339501	-	FAM170B	NA	NA	TRANS	NA	NA	3.43349577422e-06	-4.66526710815	-0.0433487825386	0.00929181149411
cg00006032	ILMN_1810719	3	182661535	182661584	-	DCUN1D1	NA	NA	TRANS	NA	NA	6.45737093116e-06	-4.53128043534	-0.0283158097242	0.00624896431115
cg00006243	ILMN_1773200	16	19564520	19564569	+	CCP110	NA	NA	TRANS	NA	NA	3.97305112343e-06	4.63461202332	0.0157523667963	0.00339885339205
cg00006815	ILMN_1657968	19	4090635	4090684	-	MAP2K2	NA	NA	TRANS	NA	NA	9.38633416828e-06	4.45025778789	0.0665301926186	0.0149497390465
cg00006867	ILMN_1699695	6	47199497	47199546	-	TNFRSF21	NA	NA	TRANS	NA	NA	7.97815525803e-06	-4.48562796337	-0.0478340173264	0.010663839649
cg00006948	ILMN_1658452	4	1642217	1642266	-	FAM53A	NA	-82849	DISTAL	NA	NA	1.43455707275e-09	6.10003717443	0.0520587830599	0.00853417472243
cg00006948	ILMN_1741841	8	95523628	95523677	-	KIAA1429	NA	NA	TRANS	NA	NA	5.04446281182e-06	-4.58407397799	-0.0189460167436	0.00413300850611
cg00007076	ILMN_1786429	13	48986066	48986115	-	LPAR6	NA	NA	TRANS	NA	NA	1.77336082218e-08	-5.67199674408	-0.0387570498778	0.00683305220834
cg00007076	ILMN_1708029	9	35847058	35847107	+	TMEM8B	NA	NA	TRANS	NA	NA	4.86787500852e-10	-6.27597924577	-0.0590492249612	0.00940876676751
cg00007076	ILMN_1702231	1	150252065	150252113	+	C1orf54	NA	NA	TRANS	NA	NA	1.55719288149e-13	-7.46970205768	-0.0792038398462	0.0106033465906
cg00007076	ILMN_1784217	17	7491596	7491645	-	SOX15	NA	NA	TRANS	NA	NA	5.60455611217e-06	-4.56162965241	-0.0488292336499	0.0107043397581
cg00007076	ILMN_2205896	17	15692693	15692742	+	MEIS3P1	NA	NA	TRANS	NA	NA	4.4009263205e-07	-5.07920212599	-0.0481771867821	0.00948518794628
cg00007675	ILMN_1793578	9	115804185	115804234	-	ZFP37	NA	NA	TRANS	NA	NA	3.61073491579e-06	-4.6547160199	-0.0346921931574	0.00745312775455
cg00007987	ILMN_1661646	4	102995469	102995518	+	BANK1	NA	NA	TRANS	NA	NA	6.4440702107e-06	-4.53172352283	-0.0580772131356	0.0128157008791
cg00007987	ILMN_1688959	12	6560714	6560763	+	CD27	NA	NA	TRANS	NA	NA	1.41442619603e-28	-11.3865539417	-0.124071612195	0.0108963267403
cg00007987	ILMN_1691693	1	157646452	157646501	-	FCRL3	NA	NA	TRANS	NA	NA	2.19880374192e-09	-6.02925740006	-0.089270795371	0.0148062670819
cg00007987	ILMN_3248270	9	134361054	134361103	+	SNORD62A	NA	NA	TRANS	NA	NA	2.97289461747e-06	-4.6953461056	-0.0486254165902	0.0103560878148
cg00007987	ILMN_1732296	1	23884782	23884831	-	ID3	NA	NA	TRANS	NA	NA	7.63599487959e-10	-6.20322839633	-0.0650243063714	0.0104823331041
cg00007987	ILMN_2325506	20	49493646	49493695	+	BCAS4	NA	NA	TRANS	NA	NA	3.20488438795e-07	-5.14044775469	-0.0599956380942	0.0116712864243
cg00007987	ILMN_1659227	19	42383286	42383335	+	CD79A	NA	13770991	DISTAL	NA	NA	3.76319773679e-10	-6.31723550659	-0.0743005530044	0.0117615613549
cg00007987	ILMN_1728107	19	2511394	2511443	-	GNG7	NA	-53453684	DISTAL	NA	NA	2.8752855714e-06	-4.70229296198	-0.0471208651572	0.0100208271875
cg00007987	ILMN_2196550	13	46917534	46917583	-	KIAA0226L	NA	NA	TRANS	NA	NA	1.47634465053e-07	-5.28746624012	-0.0638683724878	0.0120792019442
cg00007987	ILMN_1719905	4	38774891	38774940	-	TLR10	NA	NA	TRANS	NA	NA	4.99703050946e-09	-5.89107244969	-0.0734033319546	0.0124600966261
cg00007987	ILMN_1761260	2	165541413	165541462	-	COBLL1	NA	NA	TRANS	NA	NA	3.56324974422e-14	-7.67057927633	-0.0887595814319	0.0115714313397
cg00007987	ILMN_1679949	3	118113084	118113133	-	ILMN_1679949	NA	NA	TRANS	NA	NA	5.70569874788e-06	-4.5578072539	-0.0448110354405	0.00983170918476
cg00007987	ILMN_2131861	12	93969717	93969766	+	SOCS2	NA	NA	TRANS	NA	NA	5.40966705708e-06	4.56918511817	0.0482235756132	0.0105540866404
cg00007987	ILMN_1669447	1	158946540	158946589	+	PYHIN1	NA	NA	TRANS	NA	NA	1.66891466805e-06	-4.81423120474	-0.0463501220139	0.00962773079287
cg00007987	ILMN_1720513	18	42644687	42644736	+	SETBP1	NA	NA	TRANS	NA	NA	4.04986665858e-06	-4.63057665564	-0.0522346962528	0.0112803869015
cg00007987	ILMN_1782704	16	28950460	28950502	+	CD19	NA	NA	TRANS	NA	NA	2.18801826917e-21	-9.6817853248	-0.122641481999	0.0126672383125
cg00007987	ILMN_1681301	1	159035731	159035780	-	AIM2	NA	NA	TRANS	NA	NA	1.12008850517e-07	-5.33897283664	-0.0669882364949	0.0125470270302
cg00007987	ILMN_1682799	10	90682993	90683042	+	STAMBPL1	NA	NA	TRANS	NA	NA	9.27561658745e-07	-4.93255464802	-0.0637714569075	0.0129286873553
cg00007987	ILMN_2143314	19	50931945	50931994	+	SPIB	NA	5222121	DISTAL	NA	NA	5.00523010425e-10	-6.27150462528	-0.0618681225556	0.00986495685681
cg00007987	ILMN_1682781	19	49843968	49844017	-	TEAD2	NA	-6290716	DISTAL	NA	NA	4.02221736345e-07	-5.09664600294	-0.0499892765957	0.00980826931416
cg00007987	ILMN_2171295	7	90839210	90839259	+	CDK14	NA	NA	TRANS	NA	NA	3.115482393e-07	-5.14587988318	-0.0630574915082	0.0122539765676
cg00007987	ILMN_2366212	17	62006099	62006148	-	CD79B	NA	NA	TRANS	NA	NA	2.01582636081e-06	-4.77563350504	-0.0392454621114	0.00821785467205
cg00007987	ILMN_1727045	2	33789441	33789490	+	RASGRP3	NA	NA	TRANS	NA	NA	8.72731406482e-18	-8.72729495759	-0.0847643643444	0.0097125586744
cg00007987	ILMN_2315979	2	30482541	30482590	+	LBH	NA	NA	TRANS	NA	NA	1.27170796121e-08	-5.73023237599	-0.0620403533253	0.0108268477183
cg00007987	ILMN_1775542	1	207077928	207077977	-	FCMR	NA	NA	TRANS	NA	NA	6.03937204446e-06	-4.54564200848	-0.0887270337733	0.0195191424243
cg00007987	ILMN_1688279	7	99818935	99818984	+	PVRIG	NA	NA	TRANS	NA	NA	1.21350138817e-07	-5.32407886415	-0.045115483877	0.00847385717382
cg00007987	ILMN_1808783	9	125887463	125887512	-	STRBP	NA	NA	TRANS	NA	NA	1.76783218082e-09	-6.06550678456	-0.0558456170851	0.00920708179361
cg00007987	ILMN_2401714	11	60237627	60237676	+	MS4A1	NA	NA	TRANS	NA	NA	3.07687890144e-06	-4.68818253103	-0.0524220727285	0.011181747379
cg00007987	ILMN_1699644	5	126205821	126205870	-	MARCH3	NA	NA	TRANS	NA	NA	9.58441616143e-06	-4.44569547903	-0.0359421229507	0.00808470195951
cg00007987	ILMN_2337974	8	79515320	79515369	+	PKIA	NA	NA	TRANS	NA	NA	5.13814189155e-06	-4.58015862251	-0.0379443987549	0.00828451629785
cg00007987	ILMN_1734878	19	42385350	42385399	+	CD79A	NA	13770991	DISTAL	NA	NA	6.60709344292e-09	-5.84339494598	-0.0986210229821	0.0168773502208
cg00007987	ILMN_1808059	20	49493558	49493607	+	BCAS4	NA	NA	TRANS	NA	NA	1.86399208167e-10	-6.42864475305	-0.0694533188378	0.0108037263694
cg00007987	ILMN_2246956	18	60791053	60791102	-	BCL2	NA	NA	TRANS	NA	NA	6.97011278975e-06	-4.51483347197	-0.0468508448289	0.0103770925594
cg00007987	ILMN_1814194	18	52895458	52895507	-	TCF4	NA	NA	TRANS	NA	NA	4.18201875833e-08	-5.51921663524	-0.0575513938551	0.0104274569488
cg00007987	ILMN_2381064	8	80947140	80947189	-	TPD52	NA	NA	TRANS	NA	NA	1.3517570677e-06	-4.85698480129	-0.043293294018	0.00891361529616
cg00007987	ILMN_2337928	11	118766721	118766770	+	CXCR5	NA	NA	TRANS	NA	NA	5.46006082938e-06	-4.56720674381	-0.0553372201867	0.012116206533
cg00008345	ILMN_1812877	16	30583075	30583124	-	ZNF688	NA	NA	TRANS	NA	NA	5.2673796015e-06	4.57486795939	0.0343269403429	0.00750337291646
cg00008446	ILMN_1763080	3	49133430	49133479	-	QARS	NA	NA	TRANS	NA	NA	1.30817981527e-06	-4.86360173376	-0.0137344391943	0.00282392349254
cg00008629	ILMN_1803906	19	36135719	36135768	+	ETV2	NA	NA	TRANS	NA	NA	1.69355164873e-07	-5.26169895606	-0.0393855780561	0.00748533475309
cg00008629	ILMN_1700967	3	192514840	192514889	-	MB21D2	NA	NA	TRANS	NA	NA	4.79782382757e-13	-7.31318822685	-0.082118876647	0.0112288750268
cg00008629	ILMN_1786429	13	48986066	48986115	-	LPAR6	NA	NA	TRANS	NA	NA	2.57827605226e-11	-6.73351391709	-0.0463116880908	0.00687778902086
cg00008629	ILMN_1813341	1	79003930	79003979	+	PTGFR	NA	NA	TRANS	NA	NA	4.47584478803e-06	-4.60945053088	-0.0405321634462	0.0087932744206
cg00008647	ILMN_1799134	12	10466050	10466099	+	KLRD1	NA	NA	TRANS	NA	NA	3.87074285291e-06	4.64010447283	0.049856992823	0.01074479963
cg00008647	ILMN_2098126	17	34198527	34198576	-	CCL5	NA	NA	TRANS	NA	NA	2.68078047633e-06	4.71683878361	0.0591461496725	0.0125393621419
cg00008647	ILMN_1877068	17	5375231	5375280	-	DERL2	NA	NA	TRANS	NA	NA	3.36992143218e-06	4.66917955877	0.0279114500472	0.00597780609973
cg00008647	ILMN_2353732	2	87011978	87012027	-	CD8A	NA	NA	TRANS	NA	NA	1.9930920011e-07	5.2309788688	0.0823006076344	0.0157333091375
cg00008647	ILMN_1797988	12	10461996	10462045	+	KLRD1	NA	NA	TRANS	NA	NA	1.74582996907e-06	4.80504774964	0.0525599676229	0.0109384901798
cg00008647	ILMN_1731233	14	25075772	25075821	-	GZMH	NA	NA	TRANS	NA	NA	3.85176772899e-10	6.31351657234	0.107639110922	0.0170489947541
cg00008647	ILMN_2320330	2	95719213	95719262	+	MAL	NA	NA	TRANS	NA	NA	7.17954992795e-06	-4.50844668735	-0.0345148351732	0.00765559350408
cg00008647	ILMN_2316236	4	57514626	57514675	-	HOPX	NA	NA	TRANS	NA	NA	1.23438697444e-07	5.32090111679	0.0762853742084	0.0143369276245
cg00008647	ILMN_1768482	2	87011998	87012047	-	CD8A	NA	NA	TRANS	NA	NA	4.78686737696e-07	5.06285760844	0.0774427968579	0.0152962620811
cg00008647	ILMN_1760509	3	27757930	27757979	-	EOMES	NA	NA	TRANS	NA	NA	9.50014226262e-11	6.53393646336	0.0498781882855	0.00763371186194
cg00008671	ILMN_2205896	17	15692693	15692742	+	MEIS3P1	NA	NA	TRANS	NA	NA	5.59947858746e-06	-4.56182328149	-0.0445121906383	0.00975754383536
cg00008671	ILMN_1708029	9	35847058	35847107	+	TMEM8B	NA	NA	TRANS	NA	NA	4.69477288008e-13	-7.31623603194	-0.0702614271394	0.0096034937682
cg00008671	ILMN_1671568	1	53361979	53362028	-	ECHDC2	NA	NA	TRANS	NA	NA	4.24574863525e-06	-4.62060969476	-0.0869607049333	0.0188201797334
cg00008671	ILMN_1705570	10	71871803	71871852	+	H2AFY2	NA	14215921	DISTAL	NA	NA	1.59012823828e-07	-5.27354224794	-0.0761132952487	0.0144330492997
cg00008671	ILMN_1702231	1	150252065	150252113	+	C1orf54	NA	NA	TRANS	NA	NA	2.21257588804e-06	-4.75649779245	-0.052483765897	0.0110341196795
cg00008671	ILMN_1668283	3	50355682	50355731	-	HYAL2	NA	NA	TRANS	NA	NA	9.41133372042e-08	-5.37121323721	-0.0350446604161	0.00652453344681
cg00008671	ILMN_1653708	11	67205653	67205702	-	CORO1B	NA	NA	TRANS	NA	NA	1.55532880037e-08	-5.69503631879	-0.021981558227	0.00385977489808
cg00008671	ILMN_1784217	17	7491596	7491645	-	SOX15	NA	NA	TRANS	NA	NA	8.82705042321e-11	-6.54532533386	-0.0712763372913	0.0108896553885
cg00008737	ILMN_2327994	8	103838857	103838906	-	AZIN1	NA	NA	TRANS	NA	NA	2.09104376741e-06	4.76811417546	0.112178447484	0.0235267955748
cg00008810	ILMN_1706193	6	139222131	139222180	+	ECT2L	NA	NA	TRANS	NA	NA	3.05303841358e-06	4.68980415091	0.036956814843	0.00788024694716
cg00008971	ILMN_1771261	1	33146298	33146347	-	SYNC	NA	-12798564	DISTAL	NA	NA	3.96789660662e-06	-4.63488548065	-0.0374149568856	0.00807246630835
cg00009001	ILMN_1680393	1	45241555	45241604	+	SNORD55	NA	NA	TRANS	NA	NA	7.30724757813e-06	-4.50463954032	-0.0383701293273	0.00851791336107
cg00009053	ILMN_1776188	20	33148072	33148121	+	MAP1LC3A	NA	NA	TRANS	NA	NA	1.58672428052e-08	-5.6915319689	-0.0466954520648	0.00820437314944
cg00009053	ILMN_1702231	1	150252065	150252113	+	C1orf54	NA	NA	TRANS	NA	NA	4.67725803395e-09	-5.90231104121	-0.0587331757681	0.00995087777619
cg00009053	ILMN_1708029	9	35847058	35847107	+	TMEM8B	NA	NA	TRANS	NA	NA	1.1308480213e-10	-6.50686098054	-0.056897112538	0.00874417214508
cg00009088	ILMN_3307752	13	51287145	51287194	-	DLEU7	NA	NA	TRANS	NA	NA	2.57227011479e-06	-4.72540073842	-0.0373170709408	0.00789712301803
cg00009088	ILMN_3248270	9	134361054	134361103	+	SNORD62A	NA	NA	TRANS	NA	NA	5.25332837334e-12	6.97008023479	0.0634151763915	0.00909819890954
cg00009088	ILMN_1715131	17	38710167	38710216	-	CCR7	NA	NA	TRANS	NA	NA	5.67258974184e-07	5.02970399289	0.0829592173947	0.0164938567979
cg00009088	ILMN_1789233	11	60897776	60897825	-	VPS37C	NA	-1272	Promoter	NA	NA	1.73399888038e-06	-4.80643469673	-0.0180526488876	0.00375593345727
cg00009196	ILMN_1655983	1	100950096	100950145	+	CDC14A	NA	NA	TRANS	NA	NA	9.33760537177e-06	4.45139424145	0.0365756424289	0.00821667110236
cg00009196	ILMN_1704730	20	23060360	23060409	-	CD93	NA	3105404	DISTAL	NA	NA	2.33460401342e-06	-4.74543561008	-0.0234557748569	0.00494280752795
cg00009196	ILMN_1812721	7	21730863	21730912	-	ILMN_1812721	NA	NA	TRANS	NA	NA	3.81250084383e-06	4.64329377897	0.0419243230619	0.00902900506787
cg00009196	ILMN_2401779	9	130702888	130702937	-	FAM102A	NA	NA	TRANS	NA	NA	9.41743220856e-06	4.44953546546	0.0411335002521	0.00924444822867
cg00009196	ILMN_1782704	16	28950460	28950502	+	CD19	NA	NA	TRANS	NA	NA	2.54706809606e-10	6.37934660204	0.0800673030437	0.0125510194129
cg00009196	ILMN_2337974	8	79515320	79515369	+	PKIA	NA	NA	TRANS	NA	NA	5.94582164942e-08	5.45544756175	0.0436810890023	0.00800687542276
cg00009196	ILMN_1690907	6	167551908	167551957	+	CCR6	NA	NA	TRANS	NA	NA	9.93137633844e-07	4.9189241582	0.0600930415409	0.012216704224
cg00009196	ILMN_1727045	2	33789441	33789490	+	RASGRP3	NA	NA	TRANS	NA	NA	3.80004251928e-08	5.53646024917	0.0531303089501	0.0095964400644
cg00009196	ILMN_1761260	2	165541413	165541462	-	COBLL1	NA	NA	TRANS	NA	NA	1.27283600043e-08	5.73007779689	0.065001356723	0.0113438872956
cg00009196	ILMN_1700147	22	24095108	24095157	-	VPREB3	NA	NA	TRANS	NA	NA	4.76708673951e-12	6.98429352597	0.0970927652851	0.0139015871719
cg00009196	ILMN_1652199	2	89278455	89278486	-	IGKV3-7	NA	NA	TRANS	NA	NA	8.59875493916e-06	4.4693583769	0.0878609783173	0.0196585216284
cg00009196	ILMN_2337928	11	118766721	118766770	+	CXCR5	NA	NA	TRANS	NA	NA	1.57101335324e-08	5.69327710244	0.0665930475015	0.0116967866316
cg00009196	ILMN_1688959	12	6560714	6560763	+	CD27	NA	NA	TRANS	NA	NA	2.47799864256e-09	6.00931234523	0.0659092911189	0.0109678591047
cg00009196	ILMN_1734878	19	42385350	42385399	+	CD79A	NA	NA	TRANS	NA	NA	1.92817174922e-06	4.7847443858	0.078696804211	0.0164474416741
cg00009196	ILMN_1659227	19	42383286	42383335	+	CD79A	NA	NA	TRANS	NA	NA	2.52516723263e-09	6.00616079194	0.068630949622	0.0114267586233
cg00009196	ILMN_1674228	2	89544540	89544577	-	IGKV2-30	NA	NA	TRANS	NA	NA	2.92047507307e-06	4.69904909853	0.0616575648193	0.013121285504
cg00009196	ILMN_1672417	11	67203056	67203105	-	PTPRCAP	NA	NA	TRANS	NA	NA	4.31828268366e-09	5.91585626496	0.0784428815617	0.0132597679944
cg00009196	ILMN_2246956	18	60791053	60791102	-	BCL2	NA	NA	TRANS	NA	NA	4.77799452873e-07	5.06321885349	0.0508547615567	0.0100439587994
cg00009196	ILMN_1669881	7	16823330	16823379	+	TSPAN13	NA	NA	TRANS	NA	NA	1.1418581841e-06	4.89097485418	0.0646177937352	0.013211638919
cg00009196	ILMN_1785424	10	116191056	116191105	-	ABLIM1	NA	NA	TRANS	NA	NA	3.32322828398e-08	5.56051765703	0.0597702952023	0.0107490523165
cg00009196	ILMN_2315979	2	30482541	30482590	+	LBH	NA	NA	TRANS	NA	NA	1.48448262383e-08	5.70320384571	0.0599034609494	0.0105034753395
cg00009196	ILMN_3248270	9	134361054	134361103	+	SNORD62A	NA	NA	TRANS	NA	NA	1.20203049395e-08	5.74004878808	0.0574023629655	0.010000326667
cg00009944	ILMN_1682781	19	49843968	49844017	-	TEAD2	NA	NA	TRANS	NA	NA	1.42154911021e-06	-4.84680363125	-0.0426693594566	0.00880360804829
cg00010078	ILMN_2204297	14	57756587	57756636	+	AP5M1	NA	NA	TRANS	NA	NA	8.07406517896e-06	-4.48303609981	-0.0402721657238	0.00898323476038
cg00010445	ILMN_2401779	9	130702888	130702937	-	FAM102A	NA	NA	TRANS	NA	NA	8.21801589598e-08	5.39620542564	0.0455419711012	0.00843962887047
cg00010445	ILMN_2376205	6	31548395	31548444	-	LTB	NA	NA	TRANS	NA	NA	5.73177299892e-07	5.02767077062	0.038958588104	0.00774883437708
cg00010445	ILMN_1893633	10	6626183	6626232	+	PRKCQ-AS1	NA	NA	TRANS	NA	NA	7.84425632531e-06	4.48929677115	0.0602573131196	0.0134224392352
cg00010445	ILMN_1688279	7	99818935	99818984	+	PVRIG	NA	NA	TRANS	NA	NA	5.46442685211e-06	4.56703616593	0.0345111070346	0.00755656530422
cg00010445	ILMN_1746565	11	60787642	60787691	+	CD6	NA	NA	TRANS	NA	NA	4.89883184047e-10	6.27496009011	0.0677946502309	0.0108039970386
cg00010445	ILMN_2337974	8	79515320	79515369	+	PKIA	NA	NA	TRANS	NA	NA	1.57390360799e-07	5.27546756492	0.0387427430684	0.00734394489051
cg00010445	ILMN_1900263	2	7198386	7198435	+	ILMN_1900263	NA	NA	TRANS	NA	NA	4.31937271514e-07	5.08283264937	0.0448646622973	0.00882670459411
cg00010445	ILMN_1684943	3	108572785	108572834	+	TRAT1	NA	NA	TRANS	NA	NA	1.11069297682e-08	5.75379095705	0.0559527352464	0.0097244991457
cg00010445	ILMN_2342579	5	35876484	35876533	+	IL7R	NA	NA	TRANS	NA	NA	3.20700616614e-06	4.67953860499	0.0791059693143	0.0169046515035
cg00010445	ILMN_1699160	5	156681870	156681919	+	ITK	NA	NA	TRANS	NA	NA	1.0995533019e-06	4.89855046279	0.0496860470829	0.0101430101538
cg00010445	ILMN_1655983	1	100950096	100950145	+	CDC14A	NA	NA	TRANS	NA	NA	7.08555979549e-10	6.21537025267	0.0464521856991	0.00747376001923
cg00010445	ILMN_1785424	10	116191056	116191105	-	ABLIM1	NA	NA	TRANS	NA	NA	1.02313868136e-07	5.35576169808	0.0528094829358	0.00986031229783
cg00010445	ILMN_1717197	11	118223115	118223155	+	CD3G	NA	NA	TRANS	NA	NA	8.25961896817e-06	4.47810429727	0.0382238795987	0.00853572785744
cg00010445	ILMN_1768958	15	38780533	38780582	-	RASGRP1	NA	NA	TRANS	NA	NA	1.37336740401e-06	4.85377923756	0.042156835205	0.00868536312464
cg00010445	ILMN_2320330	2	95719213	95719262	+	MAL	NA	NA	TRANS	NA	NA	1.33080782502e-09	6.11240360351	0.0536974732249	0.00878500123816
cg00010445	ILMN_1782057	1	154323423	154323472	+	ATP8B2	NA	NA	TRANS	NA	NA	3.71407612698e-08	5.54057265881	0.0427742795646	0.00772019107026
cg00010445	ILMN_1672417	11	67203056	67203105	-	PTPRCAP	NA	NA	TRANS	NA	NA	2.11031344037e-06	4.76622969493	0.0582147672691	0.0122140079256
cg00010445	ILMN_1688959	12	6560714	6560763	+	CD27	NA	NA	TRANS	NA	NA	2.05301251072e-07	5.22537414784	0.0527150909556	0.0100882902284
cg00010654	ILMN_1702231	1	150252065	150252113	+	C1orf54	NA	-104768568	DISTAL	NA	NA	2.74198952083e-07	-5.17033523365	-0.0546988761107	0.0105793674179
cg00010654	ILMN_1708029	9	35847058	35847107	+	TMEM8B	NA	NA	TRANS	NA	NA	1.00613801145e-07	-5.35886383123	-0.0499307443844	0.00931741241369
cg00010654	ILMN_1784217	17	7491596	7491645	-	SOX15	NA	NA	TRANS	NA	NA	1.72017832865e-06	-4.80806644499	-0.0506956959396	0.0105438842245
cg00010672	ILMN_1745620	2	88327555	88327604	-	KRCC1	NA	33044940	DISTAL	NA	NA	3.66452200532e-06	4.65161229981	0.0202854379627	0.00436094770054
cg00010789	ILMN_2044027	20	26084246	26084295	-	NCOR1P1	NA	NA	TRANS	NA	NA	8.438263851e-06	4.473455309	0.0216326569383	0.00483578250906
cg00010853	ILMN_1765258	6	30460698	30460747	+	HLA-E	NA	191185	DISTAL	NA	NA	2.41099029094e-07	-5.19486783501	-0.0223986824431	0.00431169437885
cg00010853	ILMN_2159453	19	7712292	7712341	+	STXBP2	NA	NA	TRANS	NA	NA	1.77301509121e-06	4.80189482418	0.0255887774779	0.00532889170105
cg00010853	ILMN_1708029	9	35847058	35847107	+	TMEM8B	NA	NA	TRANS	NA	NA	6.9233197019e-06	-4.51628552537	-0.0407320509573	0.00901892733054
cg00011225	ILMN_1702231	1	150252065	150252113	+	C1orf54	NA	NA	TRANS	NA	NA	2.02115203466e-07	-5.22833423446	-0.051973270136	0.00994069388169
cg00011225	ILMN_1668283	3	50355682	50355731	-	HYAL2	NA	NA	TRANS	NA	NA	9.42175021075e-06	-4.44943535053	-0.0265300077802	0.00596255607514
cg00011225	ILMN_1708029	9	35847058	35847107	+	TMEM8B	NA	NA	TRANS	NA	NA	2.379014245e-09	-6.01612067386	-0.0525218964288	0.00873019330496
cg00011564	ILMN_2153280	1	19544604	19544653	-	EMC1	NA	NA	TRANS	NA	NA	3.15857922252e-08	5.56961111259	0.0207760848318	0.0037302577167
cg00011605	ILMN_2066667	11	6621346	6621395	-	RRP8	NA	NA	TRANS	NA	NA	1.87653755814e-08	5.66203927036	0.0183262670611	0.00323669020755
cg00011856	ILMN_1833858	2	70883922	70883971	-	ADD2	NA	-146565589	DISTAL	NA	NA	5.2037962776e-06	-4.57745515488	-0.0415497978784	0.00907705187107
cg00011891	ILMN_1659843	13	96443142	96443191	+	DNAJC3	NA	NA	TRANS	NA	NA	3.57779417537e-06	4.65663881524	0.10975863696	0.0235703564986
cg00012126	ILMN_2061327	1	109618543	109618584	-	TAF13	NA	NA	TRANS	NA	NA	7.03329241697e-08	5.42477354205	0.0492522115165	0.0090791276603
cg00012317	ILMN_3244117	20	62271162	62271211	-	STMN3	NA	NA	TRANS	NA	NA	2.11325853617e-06	-4.76594313767	-0.0469553563596	0.00985226953055
cg00012362	ILMN_1765459	1	153598801	153598850	-	S100A13	7081	0	IN	NA	NA	6.47157746832e-67	-18.4372611757	-0.128690035287	0.00697988893582
cg00012362	ILMN_2407168	1	153591347	153591396	-	S100A13	7081	0	IN	NA	NA	5.09684939457e-08	-5.48344835985	-0.0274758582242	0.00501068970128
cg00012386	ILMN_2063500	20	42265862	42265896	+	IFT52	NA	NA	TRANS	NA	NA	3.98433022706e-10	-6.30810377149	-0.027968909969	0.00443380625655
cg00012397	ILMN_1669113	19	50437084	50437133	+	ATF5	NA	NA	TRANS	NA	NA	5.52697126399e-06	-4.56460682951	-0.0304866892977	0.00667892995746
cg00012397	ILMN_2067607	7	12276658	12276707	+	TMEM106B	NA	NA	TRANS	NA	NA	1.47379156441e-07	-5.28779044886	-0.0466312831472	0.00881867078473
cg00012397	ILMN_2344850	10	70932356	70932405	+	VPS26A	NA	NA	TRANS	NA	NA	4.87968958524e-11	-6.63655320741	-0.046697106385	0.00703634928035
cg00012397	ILMN_1696004	15	101609995	101610044	+	LRRK1	NA	NA	TRANS	NA	NA	1.68859349776e-06	-4.81184343505	-0.0461742179534	0.00959595185851
cg00012397	ILMN_1782292	13	113977481	113977531	+	LAMP1	NA	NA	TRANS	NA	NA	5.71219032197e-07	-5.02834127497	-0.0161836845318	0.00321849366359
cg00012397	ILMN_1775579	3	128631728	128631777	+	ACAD9	NA	NA	TRANS	NA	NA	8.71017140605e-06	-4.46655700625	-0.0161206694993	0.00360919372051
cg00012397	ILMN_1741096	8	11696232	11696281	+	FDFT1	NA	NA	TRANS	NA	NA	9.24003410613e-07	-4.93332057996	-0.0257862052933	0.0052269470178
cg00012397	ILMN_2151739	11	34493417	34493466	+	CAT	NA	-16704036	DISTAL	NA	NA	2.02790697932e-07	-5.22770289398	-0.0260811512215	0.00498902706417
cg00012397	ILMN_1771800	17	64806620	64806669	+	PRKCA	NA	NA	TRANS	NA	NA	1.18117968327e-06	-4.88417216455	-0.0408920811209	0.00837236685016
cg00012522	ILMN_1814194	18	52895458	52895507	-	TCF4	NA	NA	TRANS	NA	NA	4.20195853482e-08	5.51835904151	0.0463465949509	0.00839861897392
cg00012522	ILMN_1775542	1	207077928	207077977	-	FCMR	NA	NA	TRANS	NA	NA	1.78074040728e-07	5.25224659369	0.0823355093163	0.0156762459355
cg00012522	ILMN_1688959	12	6560714	6560763	+	CD27	NA	NA	TRANS	NA	NA	1.479536955e-06	4.83870408074	0.0442974363044	0.00915481409179
cg00012522	ILMN_1732296	1	23884782	23884831	-	ID3	NA	NA	TRANS	NA	NA	6.04869412046e-12	6.94940373949	0.0584378364555	0.00840904322818
cg00012522	ILMN_1682781	19	49843968	49844017	-	TEAD2	NA	NA	TRANS	NA	NA	1.11618407487e-06	4.89553940495	0.0387063519071	0.00790645293713
cg00012522	ILMN_1669447	1	158946540	158946589	+	PYHIN1	NA	NA	TRANS	NA	NA	2.62057224405e-10	6.37483769474	0.0490791677906	0.00769888899777
cg00012522	ILMN_2320330	2	95719213	95719262	+	MAL	NA	NA	TRANS	NA	NA	8.43122828122e-06	-4.47363661074	-0.0358629634612	0.00801651242194
cg00012522	ILMN_1782704	16	28950460	28950502	+	CD19	NA	NA	TRANS	NA	NA	8.70931901745e-08	5.38551517049	0.0563955445649	0.0104717084215
cg00012576	ILMN_1682781	19	49843968	49844017	-	TEAD2	NA	NA	TRANS	NA	NA	4.94851039061e-06	-4.58815730052	-0.0348682628765	0.00759962237399
cg00012692	ILMN_1757081	3	12226890	12226939	+	SYN2	NA	NA	TRANS	NA	NA	7.9733531119e-06	-4.48575851895	-0.030491600818	0.00679742359942
cg00012701	ILMN_2313158	3	152182542	152182591	+	MBNL1	NA	NA	TRANS	NA	NA	9.60232374982e-06	-4.44528747988	-0.0606457321498	0.0136427019454
cg00012920	ILMN_2226324	6	166778498	166778547	-	MPC1	NA	NA	TRANS	NA	NA	5.15186642778e-07	-5.04853126039	-0.0149817897334	0.00296755411834
cg00013660	ILMN_2213247	11	74688620	74688669	+	SPCS2	NA	NA	TRANS	NA	NA	6.27237023766e-06	-4.53752339458	-0.0327825175753	0.00722476001214
cg00013899	ILMN_2128795	3	66429500	66429549	-	LRIG1	NA	NA	TRANS	NA	NA	7.78900808788e-07	-4.96725758177	-0.045259911967	0.00911164988364
cg00013899	ILMN_1811472	15	69739243	69739281	+	KIF23	NA	NA	TRANS	NA	NA	2.36224545853e-07	-5.19875333169	-0.0481035993223	0.00925291050626
cg00014152	ILMN_2387496	1	144612626	144612675	-	PFN1P2	NA	NA	TRANS	NA	NA	1.87680359983e-09	-6.05558699399	-0.0392262877906	0.00647770196837
cg00014377	ILMN_2096654	15	75632367	75632416	+	COMMD4	NA	NA	TRANS	NA	NA	1.96645286473e-06	4.78071741573	0.0207105004125	0.00433209048172
cg00014445	ILMN_1787988	10	60130050	60130099	+	UBE2D1	NA	NA	TRANS	NA	NA	3.98198917219e-06	-4.63413864817	-0.0327321104242	0.00706325660696
cg00014665	ILMN_1674385	2	9724525	9724574	-	YWHAQ	NA	NA	TRANS	NA	NA	9.49130344872e-06	-4.44782874435	-0.0118258703266	0.00265879623662
cg00014806	ILMN_3249006	2	91936530	91936579	-	AC027612.1	NA	NA	TRANS	NA	NA	9.97792980625e-06	-4.43689343175	-0.030586324523	0.00689363515114
cg00014830	ILMN_1702231	1	150252065	150252113	+	C1orf54	NA	NA	TRANS	NA	NA	1.00010331628e-07	-5.35997721907	-0.0532778089598	0.00993993197774
cg00014830	ILMN_1708029	9	35847058	35847107	+	TMEM8B	NA	NA	TRANS	NA	NA	1.35962241224e-09	-6.10887717499	-0.0533337008377	0.00873052433531
cg00014830	ILMN_2169261	11	1862811	1862860	+	TNNI2	NA	NA	TRANS	NA	NA	4.31321432716e-06	-4.6172787961	-0.0419692189395	0.00908960034533
cg00014830	ILMN_1653708	11	67205653	67205702	-	CORO1B	NA	NA	TRANS	NA	NA	2.70726372208e-06	-4.71479973006	-0.0165044455103	0.00350056130806
cg00014986	ILMN_3245331	14	24520454	24520503	+	DHRS4L1	NA	NA	TRANS	NA	NA	8.51999110065e-06	-4.47135978984	-0.030561395531	0.00683492202986
cg00014996	ILMN_1660880	11	494732	494778	-	RNH1	NA	NA	TRANS	NA	NA	5.19034476413e-06	4.57800637729	0.0199778424815	0.00436387388638
cg00015319	ILMN_1688318	20	29611985	29612034	+	FRG1BP	NA	NA	TRANS	NA	NA	9.95087586354e-14	-7.53119245285	-0.0736896398207	0.00978459125591
cg00015319	ILMN_1694708	9	68726519	68726568	+	FRG1HP	NA	NA	TRANS	NA	NA	3.48713304678e-11	-6.68777594447	-0.0568834420272	0.00850558429282
cg00015530	ILMN_1751034	16	19127723	19127772	+	ITPRIPL2	NA	NA	TRANS	NA	NA	7.50450055011e-06	4.49888210192	0.0377881110518	0.00839944461662
cg00015603	ILMN_1655821	2	85622714	85622750	-	CAPG	NA	-155428676	DISTAL	NA	NA	7.39594351194e-06	4.50203249149	0.0329853633188	0.00732677149292
cg00016156	ILMN_1777881	5	176085985	176086034	+	TSPAN17	NA	-5259204	DISTAL	NA	NA	5.76299493947e-06	-4.55567062236	-0.0149756963505	0.00328726494778
cg00016255	ILMN_1705570	10	71871803	71871852	+	H2AFY2	NA	NA	TRANS	NA	NA	4.76626831281e-06	-4.59612622889	-0.062607689999	0.0136218386705
cg00016360	ILMN_1682232	1	67453489	67453538	+	MIER1	NA	NA	TRANS	NA	NA	4.94905236108e-06	4.58813402412	0.0131675457698	0.00286991306283
cg00016522	ILMN_2202481	5	158712875	158712924	+	UBLCP1	NA	NA	TRANS	NA	NA	9.22855131932e-06	4.45395829614	0.0538528240172	0.0120910032013
cg00016892	ILMN_2307744	1	207967950	207967999	+	CD46	NA	NA	TRANS	NA	NA	1.1826979584e-06	-4.8839138967	-0.0338269124683	0.00692618936037
cg00016968	ILMN_1708029	9	35847058	35847107	+	TMEM8B	NA	NA	TRANS	NA	NA	3.0513216361e-06	-4.68992139439	-0.0492752482767	0.0105066256197
cg00016968	ILMN_1653708	11	67205653	67205702	-	CORO1B	NA	NA	TRANS	NA	NA	7.20701645682e-06	-4.50762236377	-0.0188845568491	0.00418947181577
cg00016968	ILMN_1702231	1	150252065	150252113	+	C1orf54	NA	-36994238	DISTAL	NA	NA	7.97683680746e-06	-4.48566380049	-0.0535101688595	0.0119291527942
cg00016968	ILMN_2205896	17	15692693	15692742	+	MEIS3P1	NA	NA	TRANS	NA	NA	6.93323556206e-07	-4.99026084033	-0.0524984420648	0.0105201799554
cg00017059	ILMN_3238353	11	65487840	65487882	-	RNASEH2C	NA	NA	TRANS	NA	NA	5.63969473031e-06	4.56029424718	0.0351458145083	0.00770691815116
cg00017203	ILMN_2370872	8	145067435	145067484	+	GRINA	NA	-64192	DISTAL	NA	NA	7.39234849093e-21	-9.5466817486	-0.102988401624	0.0107878741888
cg00017203	ILMN_2262044	8	145051331	145051380	-	PARP10	NA	51286	DISTAL	NA	NA	1.8864428606e-08	-5.66111149721	-0.0267523657619	0.0047256383795
cg00017271	ILMN_1910645	22	48440558	48440607	-	CTA-280A3__B.2	NA	NA	TRANS	NA	NA	4.52755000149e-06	-4.60701878579	-0.0363382343642	0.00788758111348
cg00017363	ILMN_1810441	11	6469889	6469938	-	TRIM3	NA	NA	TRANS	NA	NA	5.8811028649e-06	4.5513297592	0.0252392304446	0.00554546292621
cg00017363	ILMN_1802905	19	4037989	4038038	+	PIAS4	NA	NA	TRANS	NA	NA	1.12619199873e-08	5.75138332959	0.0145671349668	0.00253280543688
cg00017546	ILMN_1736548	6	34806141	34806190	-	ILMN_1736548	NA	NA	TRANS	NA	NA	3.10871679724e-09	-5.97131414973	-0.0245345743136	0.00410873949995
cg00017826	ILMN_2320330	2	95719213	95719262	+	MAL	NA	-65046444	DISTAL	NA	NA	4.38747445088e-07	-5.07979646418	-0.0433695847665	0.0085376619068
cg00017826	ILMN_1893633	10	6626183	6626232	+	PRKCQ-AS1	NA	NA	TRANS	NA	NA	2.87459672141e-09	-5.98445888422	-0.0771924977405	0.0128988266498
cg00017826	ILMN_2337974	8	79515320	79515369	+	PKIA	NA	NA	TRANS	NA	NA	9.4398759477e-06	-4.44901557494	-0.0317080710994	0.00712698586132
cg00017826	ILMN_1690139	12	55343658	55343707	-	TESPA1	NA	NA	TRANS	NA	NA	4.41606295622e-07	-5.07853544503	-0.0473492520383	0.0093234068268
cg00017826	ILMN_1717197	11	118223115	118223155	+	CD3G	NA	NA	TRANS	NA	NA	8.80313389883e-06	-4.46424574471	-0.0368587178197	0.00825642671294
cg00017826	ILMN_1900263	2	7198386	7198435	+	ILMN_1900263	NA	23446520	DISTAL	NA	NA	1.90225591324e-07	-5.23979424098	-0.0447044657622	0.00853172161085
cg00017826	ILMN_1764770	3	16343213	16343262	+	OXNAD1	NA	NA	TRANS	NA	NA	5.72692134787e-07	-5.02783668325	-0.0475853799402	0.00946438457294
cg00017826	ILMN_3248270	9	134361054	134361103	+	SNORD62A	NA	NA	TRANS	NA	NA	6.2638841296e-11	-6.59825574237	-0.0582382265161	0.00882630634368
cg00017826	ILMN_1782057	1	154323423	154323472	+	ATP8B2	NA	NA	TRANS	NA	NA	2.51650321759e-11	-6.73717524012	-0.0500057779871	0.00742236563616
cg00017826	ILMN_1657361	22	39527083	39527132	-	CBX7	NA	NA	TRANS	NA	NA	4.05342373833e-06	-4.63039157501	-0.0284266323064	0.00613914219692
cg00017826	ILMN_1787265	10	77158302	77158351	-	ZNF503	NA	NA	TRANS	NA	NA	9.6662658302e-06	4.44383656473	0.0414523103323	0.00932804564897
cg00017842	ILMN_1691449	13	28681923	28681972	+	CHCHD2P8	NA	NA	TRANS	NA	NA	1.4917681478e-06	4.83703475637	0.0154151397195	0.00318689868812
cg00017931	ILMN_1732923	1	232533812	232533861	-	SIPA1L2	NA	NA	TRANS	NA	NA	1.75111178136e-06	-4.80443148561	-0.0474657879116	0.00987958472375
cg00017931	ILMN_2069632	12	54855893	54855923	-	GTSF1	NA	NA	TRANS	NA	NA	1.62560101456e-06	-4.81958365917	-0.112559225293	0.0233545536819
cg00017931	ILMN_1653292	3	48555186	48555235	-	PFKFB4	NA	NA	TRANS	NA	NA	8.53690862632e-07	-4.94906939205	-0.0170978309352	0.00345475675946
cg00017931	ILMN_1704730	20	23060360	23060409	-	CD93	NA	NA	TRANS	NA	NA	2.34693718191e-10	-6.39230006625	-0.0257432812895	0.0040272329244
cg00017931	ILMN_1703263	2	231103009	231103058	+	SP140	NA	NA	TRANS	NA	NA	5.28891698385e-11	-6.62422411597	-0.0524237350308	0.00791394344652
cg00017931	ILMN_1769299	1	149900686	149900735	-	MTMR11	NA	NA	TRANS	NA	NA	8.75500744163e-09	-5.79499111023	-0.0292951452464	0.0050552528363
cg00017931	ILMN_1783276	1	78408661	78408710	+	NEXN	NA	NA	TRANS	NA	NA	1.91786708707e-09	-6.05199409383	-0.0527766032847	0.00872053119458
cg00017931	ILMN_2255579	17	72743276	72743325	+	RAB37	NA	NA	TRANS	NA	NA	1.38502921736e-06	4.85206950653	0.0344575134435	0.00710161167253
cg00017931	ILMN_1807825	6	6655008	6655057	+	LY86	NA	151276964	DISTAL	NA	NA	2.85425151859e-07	-5.16266202497	-0.0321279403769	0.00622313454212
cg00017931	ILMN_2246882	2	231103633	231103682	+	SP140	NA	NA	TRANS	NA	NA	3.35684697872e-18	-8.84171772354	-0.0659875476073	0.0074632045119
cg00017931	ILMN_3307752	13	51287145	51287194	-	DLEU7	NA	NA	TRANS	NA	NA	2.43751865906e-15	-8.02462389021	-0.0558516025456	0.00696002744923
cg00017931	ILMN_1782881	13	51286294	51286343	-	DLEU7	NA	NA	TRANS	NA	NA	3.20346219439e-06	-4.67976952205	-0.0390342943155	0.00834107195485
cg00017931	ILMN_1681301	1	159035731	159035780	-	AIM2	NA	NA	TRANS	NA	NA	1.87071460806e-06	-4.79093528722	-0.0479788547867	0.0100145069616
cg00017970	ILMN_1765649	19	50162999	50163048	-	IRF3	NA	NA	TRANS	NA	NA	6.14561659382e-06	4.54190345216	0.0162082771853	0.00356860892267
cg00017970	ILMN_1703441	1	26497242	26497291	+	ZNF593	NA	-8650	eQTM in diff. gene	FAM110D	0	2.77388564449e-13	-7.38976057536	-0.042706782932	0.00577918357388
cg00018128	ILMN_1651438	16	88601281	88601330	+	ZFPM1	NA	NA	TRANS	NA	NA	9.72924392596e-06	-4.44241646909	-0.0245365545287	0.00552324499502
cg00018181	ILMN_1657317	7	102113848	102113897	-	POLR2J	NA	181813	DISTAL	NA	NA	3.48756138267e-07	-5.12418784968	-0.0651908413479	0.0127221802284
cg00018184	ILMN_1774074	6	33161417	33161466	-	RXRB	NA	NA	TRANS	NA	NA	4.18143698154e-06	4.6238324906	0.0156719953671	0.00338939513898
cg00018184	ILMN_1702231	1	150252065	150252113	+	C1orf54	NA	3266515	DISTAL	NA	NA	4.84408275052e-07	-5.06054358129	-0.0584745169352	0.0115549873242
cg00018198	ILMN_1657064	6	170176728	170176769	+	ERMARD	NA	NA	TRANS	NA	NA	3.74299595163e-06	4.64716161237	0.0272787317271	0.00586997698864
cg00018198	ILMN_1881081	6	26227237	26227286	+	ILMN_1881081	NA	NA	TRANS	NA	NA	7.27222507275e-07	-4.98083758099	-0.0499806661013	0.0100345906263
cg00018229	ILMN_1800935	1	231136033	231136082	+	ARV1	NA	-1403	Promoter	TTC13	0	3.50425878059e-07	5.12326769219	0.0203032291576	0.00396294520947
cg00018524	ILMN_1704730	20	23060360	23060409	-	CD93	NA	NA	TRANS	NA	NA	1.65090573098e-06	-4.81644021921	-0.0178857886666	0.00371348710928
cg00018539	ILMN_1656378	10	15150133	15150181	-	NMT2	NA	NA	TRANS	NA	NA	7.96884413015e-06	4.48588117283	0.0363061020048	0.00809341589891
cg00018739	ILMN_1688702	5	108670470	108670519	-	PJA2	NA	NA	TRANS	NA	NA	7.54233432005e-06	4.4977943888	0.0340081213802	0.00756106625613
cg00018896	ILMN_1718128	13	25671495	25671544	+	PABPC3	NA	0	Promoter	NA	NA	2.0789200671e-06	-4.76930839267	-0.0586118517171	0.0122893817911
cg00019082	ILMN_1812478	17	34851383	34851432	+	ZNHIT3	NA	NA	TRANS	NA	NA	5.28518260531e-07	-5.04354185804	-0.0135990186903	0.00269632315406
cg00019082	ILMN_1794643	20	62367378	62367427	+	LIME1	NA	NA	TRANS	NA	NA	1.42502557228e-06	4.84630916292	0.0132129902288	0.00272640266738
cg00019082	ILMN_1705261	11	64979350	64979399	+	CAPN1	NA	NA	TRANS	NA	NA	3.65445248915e-06	4.65219000763	0.0166416702849	0.00357716908758
cg00019085	ILMN_1697529	12	121015109	121015158	+	RNF10	NA	-38286	Mult. Closer/TSS/BTW	COQ5	7236	1.41725954789e-13	-7.48266824484	-0.0361709774921	0.0048339678185
cg00019085	ILMN_1809034	7	130330144	130330193	-	AC009274.6	NA	NA	TRANS	NA	NA	6.39195680517e-11	-6.59514304571	-0.0456361883769	0.00691966619384
cg00019366	ILMN_1671928	3	93592084	93592133	-	PROS1	NA	NA	TRANS	NA	NA	4.48990689574e-06	-4.60878651969	-0.0391675977419	0.00849846213846
cg00019366	ILMN_1685781	14	93669493	93669542	-	C14orf142	NA	NA	TRANS	NA	NA	4.42597595018e-07	5.07810003021	0.0168235728283	0.00331296601646
cg00019458	ILMN_1660986	1	7904855	7904904	+	PER3	43454	0	IN	NA	NA	2.75470682921e-14	-7.7051636022	-0.0894847669198	0.0116136102411
cg00019458	ILMN_1688702	5	108670470	108670519	-	PJA2	NA	NA	TRANS	NA	NA	7.32495158785e-06	4.50411675304	0.0334368340574	0.00742361619175
cg00019463	ILMN_1699644	5	126205821	126205870	-	MARCH3	NA	NA	TRANS	NA	NA	2.96567616793e-06	4.69585228608	0.0282533318367	0.00601665685279
cg00019778	ILMN_1737972	8	98286051	98286100	-	TSPYL5	NA	NA	TRANS	NA	NA	4.33927895952e-06	4.61600530946	0.0363825880868	0.00788183410714
cg00019826	ILMN_2078389	7	150772820	150772864	+	SLC4A2	NA	NA	TRANS	NA	NA	3.43002832803e-06	-4.66547869906	-0.0290355157449	0.00622348050817
cg00019838	ILMN_1684802	10	105148487	105148536	+	TAF5	NA	NA	TRANS	NA	NA	6.08111998565e-06	4.54416551307	0.0170489882171	0.00375184138166
cg00019838	ILMN_1776109	5	16451670	16451719	-	ZNF622	NA	NA	TRANS	NA	NA	4.27516694837e-11	6.65675744662	0.025017476534	0.00375820761604
cg00019877	ILMN_1651438	16	88601281	88601330	+	ZFPM1	NA	NA	TRANS	NA	NA	2.52493571917e-11	6.73667028038	0.0406225032324	0.0060300566217
cg00019877	ILMN_2299843	14	50789347	50789396	+	ATP5S	NA	NA	TRANS	NA	NA	1.2835613405e-06	4.86743436092	0.030998021026	0.00636845178128
cg00020191	ILMN_1767337	2	73169398	73169447	-	SFXN5	NA	NA	TRANS	NA	NA	8.48427325175e-07	-4.95029816246	-0.031948619042	0.00645387772484
cg00020348	ILMN_2365091	19	55385730	55385779	+	FCAR	NA	NA	TRANS	NA	NA	3.67449007682e-06	4.65104191099	0.0365373668655	0.00785573803994
cg00020405	ILMN_1729650	6	137219353	137219381	+	PEX7	NA	NA	TRANS	NA	NA	2.70547845449e-06	-4.71493658136	-0.0243294457332	0.00516007910466
cg00020649	ILMN_1707123	16	70358558	70358590	+	DDX19B	NA	NA	TRANS	NA	NA	6.34281395219e-06	-4.53512568753	-0.0308184672726	0.00679550455621
cg00020991	ILMN_1813400	4	169909118	169909167	-	CBR4	NA	0	Promoter	NA	NA	4.55492545056e-12	-6.99094694921	-0.0380294208252	0.00543980967121
cg00021166	ILMN_2061327	1	109618543	109618584	-	TAF13	NA	NA	TRANS	NA	NA	3.31053653374e-07	5.13421400093	0.0480729480786	0.00936325366841
cg00021275	ILMN_1769299	1	149900686	149900735	-	MTMR11	NA	NA	TRANS	NA	NA	9.77586593482e-07	-4.92207634153	-0.0284641674377	0.00578295935753
cg00021275	ILMN_1900263	2	7198386	7198435	+	ILMN_1900263	NA	120943720	DISTAL	NA	NA	3.05180928573e-06	4.68988808501	0.042323059954	0.00902432194263
cg00021275	ILMN_2384591	17	73131968	73132017	-	HN1	NA	NA	TRANS	NA	NA	9.53984075003e-07	-4.92695412755	-0.0258711686604	0.00525094571427
cg00021275	ILMN_3307752	13	51287145	51287194	-	DLEU7	NA	NA	TRANS	NA	NA	3.78712738303e-11	-6.67522705148	-0.0533691451733	0.00799510559891
cg00021275	ILMN_1653292	3	48555186	48555235	-	PFKFB4	NA	NA	TRANS	NA	NA	4.15086892366e-07	-5.09054850016	-0.0200288583242	0.00393451871121
cg00021275	ILMN_1782881	13	51286294	51286343	-	DLEU7	NA	NA	TRANS	NA	NA	1.87320695641e-08	-5.6623522987	-0.0535948631081	0.00946512337644
cg00021275	ILMN_1704730	20	23060360	23060409	-	CD93	NA	NA	TRANS	NA	NA	1.61852195742e-06	-4.82047147587	-0.0222832390603	0.00462262647375
cg00021476	ILMN_1708029	9	35847058	35847107	+	TMEM8B	NA	NA	TRANS	NA	NA	3.23625837946e-06	-4.67764190369	-0.0398806711861	0.00852580680763
cg00021540	ILMN_1786036	1	217604126	217604175	-	GPATCH2	NA	NA	TRANS	NA	NA	9.19294970275e-06	4.45480163222	0.0337844827527	0.0075838354975
cg00021550	ILMN_1717324	16	22098377	22098426	+	C16orf52	NA	NA	TRANS	NA	NA	9.73480366973e-06	4.44229152486	0.0260570936112	0.00586568744203
cg00021855	ILMN_1705774	8	144682335	144682384	+	TIGD5	NA	8471	Mult. Closer/TSS/BTW	PYCRL	0	1.31517822136e-09	6.11434771	0.0280043439212	0.00458010326685
cg00021855	ILMN_1710752	8	144656967	144657016	-	NAPRT	NA	-30435	Mult. Closer/TSS/BTW	EEF1D	-11111	1.05081347357e-41	14.0734991793	0.109628624238	0.00778972044131
cg00021978	ILMN_1769757	14	50092299	50092348	-	DNAAF2	NA	NA	TRANS	NA	NA	5.94645684728e-06	4.54896355071	0.0201078403903	0.00442031248793
cg00022138	ILMN_1742324	1	172580832	172580881	+	SUCO	NA	NA	TRANS	NA	NA	5.69361857933e-06	-4.55826035918	-0.0221016369414	0.00484869998636
cg00022558	ILMN_1815552	8	87494209	87494254	-	NTAN1P2	NA	NA	TRANS	NA	NA	7.99672353773e-07	-4.96204272479	-0.0194913649639	0.00392809293368
cg00022688	ILMN_1697802	1	9627344	9627393	+	SLC25A33	NA	NA	TRANS	NA	NA	8.08427987303e-06	-4.48276179715	-0.0366937794822	0.00818552962273
cg00022858	ILMN_2257833	4	122745775	122745824	-	BBS7	NA	67648867	DISTAL	NA	NA	1.86956784988e-06	-4.79106070116	-0.0242523253486	0.00506199500724
cg00022858	ILMN_1815552	8	87494209	87494254	-	NTAN1P2	NA	NA	TRANS	NA	NA	1.33283131031e-06	4.85983294558	0.0185206708142	0.00381096861181
cg00022866	ILMN_2205896	17	15692693	15692742	+	MEIS3P1	NA	NA	TRANS	NA	NA	1.37829017933e-06	-4.85305581401	-0.0450004842362	0.00927260801459
cg00022866	ILMN_1784217	17	7491596	7491645	-	SOX15	NA	NA	TRANS	NA	NA	5.45981726464e-07	-5.03718682972	-0.0525626391423	0.0104349195134
cg00022866	ILMN_1702231	1	150252065	150252113	+	C1orf54	NA	NA	TRANS	NA	NA	1.11445888546e-12	-7.19400935746	-0.0746235801376	0.0103730168297
cg00022866	ILMN_1653708	11	67205653	67205702	-	CORO1B	NA	3097077	DISTAL	NA	NA	8.77370709335e-07	-4.94363018621	-0.0182136872559	0.00368427381699
cg00022866	ILMN_1761138	9	139888226	139888275	+	C9orf142	NA	NA	TRANS	NA	NA	1.71526559318e-06	4.8086495166	0.0177246076071	0.00368598450478
cg00022866	ILMN_1756204	11	64139429	64139478	+	RPS6KA4	NA	-18184	Mult. Closer/TSS/BTW	CCDC88B	0	9.46518158616e-09	-5.78151521547	-0.0279432918446	0.00483321254086
cg00022866	ILMN_1708029	9	35847058	35847107	+	TMEM8B	NA	NA	TRANS	NA	NA	1.72908509764e-06	-4.80701341289	-0.0444706757805	0.00925120692637
cg00022900	ILMN_1807106	10	120691914	120691963	-	ILMN_1807106	NA	NA	TRANS	NA	NA	9.68400216922e-06	-4.44343573421	-0.0120973681345	0.00272252573416
cg00022997	ILMN_1718936	6	31555457	31555506	+	LST1	NA	94122	DISTAL	NA	NA	2.09167637461e-11	6.7650340553	0.0801361430703	0.0118456377921
cg00022997	ILMN_1770787	6	31695319	31695351	-	DDAH2	NA	44005	Mult. Closer/TSS/BTW	ABHD16A	3917	3.0856071345e-07	5.14772876458	0.0304395627515	0.00591320252941
cg00022997	ILMN_1660436	6	31797684	31797733	+	HSPA1B	NA	-144703	DISTAL	NA	NA	5.41292613554e-10	6.25889705536	0.0522935034446	0.00835506687233
cg00022997	ILMN_1742782	6	31630178	31630227	-	GPANK1	NA	-16748	Mult. Closer/TSS/BTW	LY6G5B	10581	1.58313252453e-21	-9.71743133989	-0.0707173046158	0.00727736601807
cg00022997	ILMN_1763467	6	31644537	31644586	-	LY6G5C	NA	-2658	Closest DS gene	NA	NA	1.23232592767e-16	8.40329023135	0.058522324493	0.00696421554914
cg00023174	ILMN_1757106	5	10435390	10435439	+	MARCH6	NA	NA	TRANS	NA	NA	8.05183987519e-06	4.48363408158	0.0304686072859	0.00679551603264
cg00023174	ILMN_1783276	1	78408661	78408710	+	NEXN	NA	NA	TRANS	NA	NA	1.79035888187e-06	-4.79990750911	-0.0394680450603	0.00822266782963
cg00023464	ILMN_1783546	13	111291953	111292002	+	CARKD	NA	-139	Promoter	NA	NA	4.73530288289e-20	-9.33744523187	-0.0437853623629	0.00468922293792
cg00023702	ILMN_1682685	7	99918604	99918653	+	SPDYE3	NA	NA	TRANS	NA	NA	6.19962823089e-06	-4.54002655809	-0.0266056857977	0.00586024893407
cg00023919	ILMN_1809267	1	109477325	109477374	-	CLCC1	NA	NA	TRANS	NA	NA	2.57230252683e-07	-5.18253043334	-0.0422513060903	0.00815264022734
cg00023919	ILMN_1655191	1	10707301	10707350	-	CASZ1	NA	NA	TRANS	NA	NA	3.57763937244e-06	4.65664789135	0.0301935435724	0.00648396534951
cg00023919	ILMN_2205896	17	15692693	15692742	+	MEIS3P1	NA	NA	TRANS	NA	NA	4.73915900108e-08	-5.49662837672	-0.048233084082	0.00877503094192
cg00023919	ILMN_1776188	20	33148072	33148121	+	MAP1LC3A	NA	NA	TRANS	NA	NA	8.94146298581e-06	-4.4608494346	-0.0366432147475	0.00821440294828
cg00024198	ILMN_1808584	1	245008084	245008133	+	COX20	NA	-242555030	DISTAL	NA	NA	2.69703431191e-08	5.59779618307	0.0336824657814	0.00601709399197
cg00024198	ILMN_1723021	1	6281467	6281516	-	ICMT	NA	3837675	DISTAL	NA	NA	9.6652293258e-06	4.44386001085	0.0211525368289	0.00475994670787
cg00024382	ILMN_1743275	2	110261841	110261890	+	SH3RF3	NA	NA	TRANS	NA	NA	4.42468693468e-06	-4.61188319991	-0.0360996733711	0.00782753417776
cg00024404	ILMN_1705570	10	71871803	71871852	+	H2AFY2	NA	NA	TRANS	NA	NA	1.09594835679e-13	-7.51797282381	-0.102820748724	0.0136766587395
cg00024404	ILMN_1651438	16	88601281	88601330	+	ZFPM1	NA	NA	TRANS	NA	NA	4.15087275464e-06	-4.62538083767	-0.0252196090465	0.00545243947073
cg00024404	ILMN_1659766	10	121437038	121437087	+	BAG3	NA	NA	TRANS	NA	NA	3.64912892732e-06	-4.65249604854	-0.0390496100542	0.00839326022994
cg00024416	ILMN_2110084	1	247319475	247319524	-	ZNF124	NA	NA	TRANS	NA	NA	7.41575693723e-06	-4.50145420536	-0.0571977194917	0.0127064981409
cg00024416	ILMN_1730054	22	24376377	24376426	-	GSTT1	NA	135745	DISTAL	NA	NA	1.58987922086e-22	-9.967556208	-0.243355286095	0.0244147392817
cg00024416	ILMN_1807074	22	24237224	24237258	+	MIF	NA	2978	eQTM in diff. gene	MIF-AS1	0	4.50804813027e-33	12.356079051	0.0625925697211	0.00506573075995
cg00024416	ILMN_1690982	22	24313755	24313804	-	DDT	NA	73166	DISTAL	NA	NA	3.21893437765e-37	-13.2013923576	-0.092610825078	0.0070152316187
cg00024443	ILMN_1656868	16	30234501	30234549	-	LOC613037	NA	8664876	DISTAL	NA	NA	2.5524006422e-08	-5.60760068498	-0.0397543407946	0.00708936727628
cg00024443	ILMN_2070052	16	30234501	30234550	-	LOC613037	NA	8664876	DISTAL	NA	NA	1.63570650919e-08	-5.68619703663	-0.0337607077821	0.00593730881371
cg00024443	ILMN_3246766	16	22545845	22545894	+	NPIPB5	NA	-955370	DISTAL	NA	NA	6.1474519072e-08	-5.44936963889	-0.0363896512346	0.006677772595
cg00024443	ILMN_2217935	4	39289328	39289377	-	RFC1	NA	NA	TRANS	NA	NA	7.26555822829e-06	4.50587540464	0.016662810176	0.00369801840478
cg00024443	ILMN_3243664	16	30234842	30234891	-	LOC613037	NA	8664876	DISTAL	NA	NA	5.71578933031e-06	-4.55742947859	-0.0279616769673	0.00613540529779
cg00024471	ILMN_3275575	22	21476451	21476499	+	BCRP2	NA	NA	TRANS	NA	NA	6.67901383262e-06	-4.52402273945	-0.0331849357607	0.00733527165356
cg00024471	ILMN_3307752	13	51287145	51287194	-	DLEU7	NA	NA	TRANS	NA	NA	3.24755810893e-06	-4.67691363911	-0.0320298602881	0.0068485036842
cg00024472	ILMN_1733807	17	47133321	47133370	+	IGF2BP1	NA	440357	DISTAL	NA	NA	1.06165121729e-06	4.90558009032	0.0421850938721	0.00859940987516
cg00024722	ILMN_1803060	5	179203661	179203710	+	MAML1	NA	NA	TRANS	NA	NA	3.5727766563e-06	-4.65693318505	-0.0342156760433	0.00734725508906
cg00024967	ILMN_1654552	13	41303605	41303654	-	MRPS31	NA	NA	TRANS	NA	NA	2.78639202599e-08	-5.59199097455	-0.0173097251343	0.00309544940488
cg00024989	ILMN_1900263	2	7198386	7198435	+	ILMN_1900263	NA	NA	TRANS	NA	NA	3.06889321822e-06	4.68872436551	0.0369725822684	0.00788542456032
cg00024989	ILMN_1782057	1	154323423	154323472	+	ATP8B2	NA	NA	TRANS	NA	NA	1.33349445092e-06	4.85973249271	0.0335617876094	0.00690609774503
cg00024989	ILMN_1655983	1	100950096	100950145	+	CDC14A	NA	NA	TRANS	NA	NA	1.61784626804e-08	5.68812407559	0.0382979866299	0.00673297314211
cg00024989	ILMN_1688959	12	6560714	6560763	+	CD27	NA	NA	TRANS	NA	NA	3.42569678513e-07	5.1276345916	0.0461582617311	0.00900186253654
cg00024989	ILMN_2320330	2	95719213	95719262	+	MAL	NA	NA	TRANS	NA	NA	5.34107609207e-06	4.57190646201	0.0360680986211	0.00788907186111
cg00025211	ILMN_2205896	17	15692693	15692742	+	MEIS3P1	NA	NA	TRANS	NA	NA	1.00520901979e-06	-4.91650992463	-0.0469769791354	0.00955494443325
cg00025211	ILMN_1702231	1	150252065	150252113	+	C1orf54	NA	-4656059	DISTAL	NA	NA	2.25766935678e-06	-4.75234313558	-0.0514216886036	0.0108202810985
cg00025211	ILMN_1798006	1	145568428	145568477	+	ANKRD35	NA	20101	Mult. Closer/TSS/BTW	MIR6736	4146	6.25520837992e-08	-5.44620027923	-0.102653459124	0.0188486382911
cg00025211	ILMN_1708029	9	35847058	35847107	+	TMEM8B	NA	NA	TRANS	NA	NA	3.71077359443e-09	-5.94149842508	-0.0563697476035	0.00948746319036
cg00025211	ILMN_1705570	10	71871803	71871852	+	H2AFY2	NA	NA	TRANS	NA	NA	3.61006848931e-06	-4.65475475293	-0.066047157269	0.0141891809074
cg00025211	ILMN_1784217	17	7491596	7491645	-	SOX15	NA	NA	TRANS	NA	NA	7.93544172008e-10	-6.19697741641	-0.0662942924931	0.0106978431642
cg00025211	ILMN_1668283	3	50355682	50355731	-	HYAL2	NA	NA	TRANS	NA	NA	7.09968250185e-06	-4.51086093456	-0.0290839909571	0.00644754768081
cg00025439	ILMN_1808383	13	50207661	50207710	+	ARL11	NA	NA	TRANS	NA	NA	4.19329308948e-06	-4.62323479588	-0.0348310275997	0.00753390842939
cg00025496	ILMN_3307752	13	51287145	51287194	-	DLEU7	NA	NA	TRANS	NA	NA	1.77020337475e-06	-4.8022187618	-0.0317129657739	0.00660381530848
cg00025877	ILMN_3247618	17	60348278	60348305	-	TBC1D3P2	NA	NA	TRANS	NA	NA	5.38188740868e-06	4.57028326697	0.0317226142741	0.00694106085357
cg00026033	ILMN_2246956	18	60791053	60791102	-	BCL2	NA	NA	TRANS	NA	NA	1.27580883001e-09	6.11934646371	0.0675813678078	0.0110438865014
cg00026033	ILMN_1715131	17	38710167	38710216	-	CCR7	NA	NA	TRANS	NA	NA	7.48563531279e-13	7.25050071622	0.142709304886	0.0196826826824
cg00026033	ILMN_1669447	1	158946540	158946589	+	PYHIN1	NA	NA	TRANS	NA	NA	2.08631358349e-07	5.22232735745	0.0537969121943	0.0103013289884
cg00026033	ILMN_1801119	18	60791159	60791208	-	BCL2	NA	NA	TRANS	NA	NA	1.96960038489e-06	4.7803896761	0.0606473167815	0.0126866889293
cg00026033	ILMN_2337928	11	118766721	118766770	+	CXCR5	NA	NA	TRANS	NA	NA	8.32704889719e-09	5.80363557242	0.0749670226437	0.0129172519033
cg00026033	ILMN_1700147	22	24095108	24095157	-	VPREB3	NA	NA	TRANS	NA	NA	3.0797437339e-10	6.34919552172	0.097861662644	0.0154132381511
cg00026033	ILMN_1659227	19	42383286	42383335	+	CD79A	NA	NA	TRANS	NA	NA	1.34534141773e-06	4.85794596857	0.0616511697783	0.0126907895183
cg00026033	ILMN_1676986	16	16434259	16434294	+	PKD1P1	NA	NA	TRANS	NA	NA	8.6951737263e-06	-4.46693209262	-0.0486219997322	0.0108848755083
cg00026033	ILMN_1785424	10	116191056	116191105	-	ABLIM1	NA	NA	TRANS	NA	NA	7.46411850089e-11	6.5712519822	0.0776540987317	0.0118172456241
cg00026033	ILMN_1672417	11	67203056	67203105	-	PTPRCAP	NA	NA	TRANS	NA	NA	1.78220603024e-14	7.76337403509	0.1125780107	0.0145011705208
cg00026033	ILMN_1688959	12	6560714	6560763	+	CD27	NA	49853606	DISTAL	NA	NA	1.90626864377e-10	6.42511482951	0.0776986259997	0.0120929552329
cg00026033	ILMN_1769911	12	46581917	46581966	-	SLC38A1	NA	-9751282	DISTAL	NA	NA	5.15210721737e-07	5.04852213689	0.0721327450388	0.014287893186
cg00026033	ILMN_1688279	7	99818935	99818984	+	PVRIG	NA	NA	TRANS	NA	NA	4.46851227232e-08	5.5072593759	0.0499766402268	0.00907468430587
cg00026033	ILMN_1746565	11	60787642	60787691	+	CD6	NA	NA	TRANS	NA	NA	7.07496799641e-06	4.51161328005	0.0592290696047	0.0131281353095
cg00026033	ILMN_2376205	6	31548395	31548444	-	LTB	NA	NA	TRANS	NA	NA	3.92600855432e-07	5.10133028817	0.0476426612979	0.00933926223292
cg00026033	ILMN_1775542	1	207077928	207077977	-	FCMR	NA	NA	TRANS	NA	NA	1.98351964479e-06	4.77894632896	0.0998864336171	0.0209013507877
cg00026033	ILMN_2337974	8	79515320	79515369	+	PKIA	NA	NA	TRANS	NA	NA	2.17133532423e-07	5.2147569974	0.0461836411998	0.00885633620565
cg00026033	ILMN_1712431	12	47630347	47630396	+	PCED1B	NA	8784044	DISTAL	NA	NA	9.48358651822e-06	4.44800644084	0.054230278748	0.0121920414166
cg00026033	ILMN_1687538	11	128329178	128329227	-	ETS1	NA	NA	TRANS	NA	NA	8.18964001618e-06	4.47995168236	0.0456471316976	0.0101892017893
cg00026033	ILMN_1900263	2	7198386	7198435	+	ILMN_1900263	NA	NA	TRANS	NA	NA	1.16810780633e-09	6.1338319718	0.0649578572874	0.0105900940205
cg00026033	ILMN_1655983	1	100950096	100950145	+	CDC14A	NA	NA	TRANS	NA	NA	1.29802890175e-07	5.31152958002	0.0475599105027	0.00895408936091
cg00026033	ILMN_3248270	9	134361054	134361103	+	SNORD62A	NA	NA	TRANS	NA	NA	1.57482097967e-10	6.45512314682	0.0710715837626	0.0110101050199
cg00026033	ILMN_1727045	2	33789441	33789490	+	RASGRP3	NA	NA	TRANS	NA	NA	3.0954430988e-07	5.14711814537	0.054670208413	0.0106215180746
cg00026033	ILMN_1690907	6	167551908	167551957	+	CCR6	NA	NA	TRANS	NA	NA	7.10388341545e-06	4.51073330208	0.0609853568118	0.0135200537757
cg00026075	ILMN_1764396	2	239970512	239970561	-	HDAC4	NA	NA	TRANS	NA	NA	2.03265736555e-06	4.77392778352	0.0456339960377	0.00955900426379
cg00026141	ILMN_1744508	5	137685220	137685269	+	FAM53C	NA	NA	TRANS	NA	NA	9.25180486252e-06	-4.45340914162	-0.0136261317262	0.0030597080333
cg00026222	ILMN_1706305	14	70793091	70793140	-	COX16	NA	NA	TRANS	NA	NA	1.36016355242e-06	-4.85573200271	-0.0167616090538	0.00345192219103
cg00026222	ILMN_1782977	19	18685867	18685901	+	UBA52	NA	NA	TRANS	NA	NA	7.06416606641e-06	-4.5119428972	-0.0124893426503	0.00276806310161
cg00026290	ILMN_2337974	8	79515320	79515369	+	PKIA	NA	NA	TRANS	NA	NA	2.22891757492e-06	4.7549828338	0.0349696192935	0.00735431031316
cg00026290	ILMN_1900263	2	7198386	7198435	+	ILMN_1900263	NA	NA	TRANS	NA	NA	3.08403842666e-13	7.37500257695	0.0642924865922	0.00871762225454
cg00026290	ILMN_1773650	7	110764768	110764817	+	LRRN3	NA	NA	TRANS	NA	NA	8.16028080802e-06	4.48073124336	0.0395317221677	0.00882260506615
cg00026290	ILMN_1782057	1	154323423	154323472	+	ATP8B2	NA	NA	TRANS	NA	NA	5.31907734418e-09	5.88044093364	0.0452915802242	0.00770207212951
cg00026290	ILMN_2342579	5	35876484	35876533	+	IL7R	NA	NA	TRANS	NA	NA	6.76686409704e-08	5.43183950516	0.0914658347929	0.0168388323524
cg00026290	ILMN_1715131	17	38710167	38710216	-	CCR7	NA	NA	TRANS	NA	NA	1.03234940411e-13	7.52616115592	0.12257605922	0.016286664168
cg00026290	ILMN_1655983	1	100950096	100950145	+	CDC14A	NA	NA	TRANS	NA	NA	6.85273676642e-10	6.22078577428	0.0462142279305	0.00742900167397
cg00026290	ILMN_1785424	10	116191056	116191105	-	ABLIM1	NA	NA	TRANS	NA	NA	3.0202958242e-06	4.69205122438	0.0463581730498	0.00988015067034
cg00026290	ILMN_2213136	4	108969066	108969114	-	LEF1	NA	98282146	DISTAL	NA	NA	1.50235727856e-06	4.8356001497	0.0712721290015	0.014739045164
cg00026290	ILMN_1684943	3	108572785	108572834	+	TRAT1	NA	NA	TRANS	NA	NA	3.81639498437e-10	6.31499169941	0.0611936673128	0.00969022133766
cg00026290	ILMN_1679185	4	108969142	108969191	-	LEF1	NA	98282146	DISTAL	NA	NA	4.07070773651e-06	4.62949447319	0.0602545979086	0.0130153731163
cg00026290	ILMN_1699160	5	156681870	156681919	+	ITK	NA	NA	TRANS	NA	NA	7.31527152123e-08	5.41757250016	0.0547877070407	0.0101129624087
cg00026290	ILMN_1717197	11	118223115	118223155	+	CD3G	NA	NA	TRANS	NA	NA	4.24475964454e-07	5.08621267703	0.0432773256766	0.00850875266621
cg00026290	ILMN_1746565	11	60787642	60787691	+	CD6	NA	NA	TRANS	NA	NA	4.89950208597e-12	6.98028671656	0.0750715393792	0.0107547930948
cg00026290	ILMN_1893633	10	6626183	6626232	+	PRKCQ-AS1	NA	NA	TRANS	NA	NA	9.88971363095e-14	7.53203597424	0.0995196220236	0.0132128447559
cg00026290	ILMN_3248270	9	134361054	134361103	+	SNORD62A	NA	NA	TRANS	NA	NA	4.92196475097e-08	5.48977623013	0.0503344319998	0.00916875841379
cg00026290	ILMN_2320330	2	95719213	95719262	+	MAL	NA	NA	TRANS	NA	NA	1.02225209403e-13	7.52750667263	0.0655625807384	0.00870973399157
cg00026290	ILMN_1665761	14	99636042	99636091	-	BCL11B	NA	NA	TRANS	NA	NA	2.33453895896e-11	6.74849589766	0.0741892274002	0.0109934463213
cg00026290	ILMN_1697377	2	98164165	98164197	-	ANKRD36B	NA	NA	TRANS	NA	NA	6.64031735011e-06	4.5252730713	0.0813471884493	0.0179761944014
cg00026362	ILMN_1702231	1	150252065	150252113	+	C1orf54	NA	NA	TRANS	NA	NA	2.09675549183e-10	-6.41010481464	-0.0658445690383	0.0102719956915
cg00026362	ILMN_1708029	9	35847058	35847107	+	TMEM8B	NA	NA	TRANS	NA	NA	3.54359466284e-08	-5.54900887113	-0.0504543044251	0.0090924894151
cg00026553	ILMN_3241136	17	6917560	6917609	+	RNASEK	NA	NA	TRANS	NA	NA	5.53478775676e-06	4.56430507734	0.014724127375	0.00322592971449
cg00026553	ILMN_1776188	20	33148072	33148121	+	MAP1LC3A	NA	NA	TRANS	NA	NA	9.87383994619e-07	-4.92008483526	-0.0407929144351	0.00829109980845
cg00026909	ILMN_1739001	1	59041226	59041275	-	TACSTD2	NA	952093	DISTAL	NA	NA	3.98149709343e-14	-7.65562300114	-0.424142839723	0.0554027855944
cg00026909	ILMN_1670079	1	58971775	58971824	-	OMA1	NA	857389	DISTAL	NA	NA	4.17153799525e-06	4.62433276904	0.0256716087741	0.00555141899519
cg00027083	ILMN_1814194	18	52895458	52895507	-	TCF4	NA	47345760	DISTAL	NA	NA	8.33476707887e-06	4.4761370572	0.0386236170938	0.00862878339073
cg00027083	ILMN_1658399	12	9162397	9162446	+	KLRG1	NA	NA	TRANS	NA	NA	9.79205213435e-10	6.1627133759	0.055663821992	0.00903235613872
cg00027083	ILMN_1784287	1	92148163	92148212	-	TGFBR3	NA	NA	TRANS	NA	NA	4.62060161415e-06	4.60270883064	0.0431646057937	0.00937808742243
cg00027083	ILMN_1761945	4	15964063	15964112	-	FGFBP2	NA	NA	TRANS	NA	NA	2.44426003841e-06	4.73595932339	0.0629324293487	0.0132882115431
cg00027083	ILMN_1775542	1	207077928	207077977	-	FCMR	NA	NA	TRANS	NA	NA	3.39708349829e-08	5.55658001803	0.0889872875269	0.0160147585814
cg00027083	ILMN_1808059	20	49493558	49493607	+	BCAS4	NA	NA	TRANS	NA	NA	3.0259233911e-08	5.57727902269	0.0498555795994	0.0089390506368
cg00027083	ILMN_1659227	19	42383286	42383335	+	CD79A	NA	NA	TRANS	NA	NA	2.06452475069e-06	4.77073509867	0.0465602201416	0.00975954840892
cg00027083	ILMN_1773352	17	34199299	34199348	-	CCL5	NA	NA	TRANS	NA	NA	5.86258794699e-06	4.55200469206	0.0703778559178	0.0154608487202
cg00027083	ILMN_1731233	14	25075772	25075821	-	GZMH	NA	NA	TRANS	NA	NA	2.52467443974e-15	8.02007477369	0.14500772334	0.0180805949361
cg00027083	ILMN_1669447	1	158946540	158946589	+	PYHIN1	NA	NA	TRANS	NA	NA	1.45676428907e-15	8.09102494034	0.0630862297266	0.00779706281859
cg00027083	ILMN_1782704	16	28950460	28950502	+	CD19	NA	NA	TRANS	NA	NA	9.25245720894e-12	6.88673364272	0.0732184019648	0.0106318039528
cg00027083	ILMN_1768482	2	87011998	87012047	-	CD8A	NA	NA	TRANS	NA	NA	3.58784874693e-12	7.02573426939	0.113990836078	0.0162247576848
cg00027083	ILMN_2320330	2	95719213	95719262	+	MAL	NA	NA	TRANS	NA	NA	1.13161306807e-11	-6.85687079447	-0.0556103038968	0.00811015776199
cg00027083	ILMN_1799134	12	10466050	10466099	+	KLRD1	NA	NA	TRANS	NA	NA	2.93478366143e-06	4.69803202316	0.0540548798889	0.0115058559887
cg00027083	ILMN_1760509	3	27757930	27757979	-	EOMES	NA	NA	TRANS	NA	NA	6.48842805697e-09	5.84649922363	0.0479693839635	0.00820480464098
cg00027083	ILMN_2098126	17	34198527	34198576	-	CCL5	NA	NA	TRANS	NA	NA	7.15985460502e-08	5.42150746061	0.0725987728173	0.0133908831344
cg00027083	ILMN_1691693	1	157646452	157646501	-	FCRL3	NA	NA	TRANS	NA	NA	2.10596405646e-06	4.7666535933	0.0584787596735	0.012268304908
cg00027083	ILMN_1727045	2	33789441	33789490	+	RASGRP3	NA	NA	TRANS	NA	NA	3.16575480457e-06	4.68224175612	0.0383047665351	0.00818086047886
cg00027083	ILMN_1797988	12	10461996	10462045	+	KLRD1	NA	NA	TRANS	NA	NA	3.77840452482e-06	4.64518264927	0.0544566302139	0.011723248433
cg00027083	ILMN_1672417	11	67203056	67203105	-	PTPRCAP	NA	NA	TRANS	NA	NA	3.80741581112e-06	4.64357444875	0.0525919014418	0.011325736676
cg00027083	ILMN_2353732	2	87011978	87012027	-	CD8A	NA	NA	TRANS	NA	NA	1.92246237293e-11	6.77771037261	0.113347391354	0.0167235519257
cg00027083	ILMN_1734878	19	42385350	42385399	+	CD79A	NA	NA	TRANS	NA	NA	2.71270651479e-08	5.59676463673	0.0779186677753	0.0139220912139
cg00027083	ILMN_2316236	4	57514626	57514675	-	HOPX	NA	NA	TRANS	NA	NA	1.19420973089e-07	5.32706152538	0.0817994203795	0.015355448776
cg00027155	ILMN_1793287	15	23157166	23157215	-	ILMN_1793287	NA	NA	TRANS	NA	NA	2.61853167236e-06	-4.72170883948	-0.026642264826	0.00564250480743
cg00027155	ILMN_1738866	15	23157204	23157252	-	ILMN_1738866	NA	NA	TRANS	NA	NA	8.79016169975e-07	-4.94325750558	-0.030261301733	0.00612173282472
cg00027162	ILMN_1811472	15	69739243	69739281	+	KIF23	NA	NA	TRANS	NA	NA	5.64390311808e-08	-5.46493316557	-0.0470565080614	0.00861062827957
cg00027232	ILMN_1653292	3	48555186	48555235	-	PFKFB4	NA	NA	TRANS	NA	NA	6.29061399419e-11	-6.59760098145	-0.024359149529	0.00369212227255
cg00027232	ILMN_1705922	17	79089675	79089724	+	BAIAP2	NA	NA	TRANS	NA	NA	4.26548820472e-06	-4.61962989284	-0.0482746738253	0.0104499007377
cg00027232	ILMN_1703263	2	231103009	231103058	+	SP140	NA	-145543213	DISTAL	NA	NA	6.36777774997e-06	-4.53428210817	-0.0390238414951	0.00860639910887
cg00027232	ILMN_1782881	13	51286294	51286343	-	DLEU7	NA	NA	TRANS	NA	NA	6.89865894197e-09	-5.83599240596	-0.0521689831839	0.00893917941541
cg00027232	ILMN_2074748	12	96367249	96367298	-	HAL	NA	NA	TRANS	NA	NA	1.71516625504e-06	-4.80866132318	-0.0515402495981	0.0107182116049
cg00027232	ILMN_3307752	13	51287145	51287194	-	DLEU7	NA	NA	TRANS	NA	NA	2.36567764586e-21	-9.67316913175	-0.0716825015201	0.00741044641562
cg00027232	ILMN_2335704	22	37271747	37271796	+	NCF4	NA	NA	TRANS	NA	NA	1.44986789563e-06	-4.84280919614	-0.0255765572584	0.00528134729709
cg00027232	ILMN_1785005	22	37273873	37273922	+	NCF4	NA	NA	TRANS	NA	NA	8.50832789421e-07	-4.94973569857	-0.0242937761953	0.0049080956388
cg00027232	ILMN_2311278	10	111883976	111884025	+	ADD3	NA	NA	TRANS	NA	NA	3.51383145064e-06	4.66042144128	0.0227227968169	0.0048756957076
cg00027232	ILMN_1704730	20	23060360	23060409	-	CD93	NA	NA	TRANS	NA	NA	9.71506346703e-10	-6.16400292913	-0.026769301056	0.00434284366244
cg00027232	ILMN_2246882	2	231103633	231103682	+	SP140	NA	-145543213	DISTAL	NA	NA	1.43445193877e-12	-7.15797600297	-0.0581655442128	0.00812597641969
cg00027232	ILMN_2334296	11	71713503	71713552	+	IL18BP	NA	NA	TRANS	NA	NA	3.69654133944e-09	-5.94214704573	-0.0398674050574	0.00670925925436
cg00027454	ILMN_1834696	5	1135429	1135478	-	ILMN_1834696	NA	NA	TRANS	NA	NA	6.84769851139e-06	-4.51865214214	-0.032719501495	0.00724098701688
cg00027570	ILMN_2320330	2	95719213	95719262	+	MAL	NA	NA	TRANS	NA	NA	4.60247445924e-06	-4.60354187311	-0.0396324705274	0.00860912567319
cg00027570	ILMN_1782057	1	154323423	154323472	+	ATP8B2	NA	-36991366	DISTAL	NA	NA	8.89073188586e-08	-5.38171506074	-0.0404741949767	0.00752068708952
cg00027570	ILMN_1900263	2	7198386	7198435	+	ILMN_1900263	NA	NA	TRANS	NA	NA	1.31936104133e-06	-4.86188391586	-0.0418135584242	0.00860027905805
cg00027637	ILMN_2246882	2	231103633	231103682	+	SP140	NA	NA	TRANS	NA	NA	5.34496172872e-06	-4.57175140676	-0.0323337101914	0.00707249964283
cg00027637	ILMN_1704730	20	23060360	23060409	-	CD93	NA	NA	TRANS	NA	NA	9.53362838963e-07	-4.92708407978	-0.0184973241588	0.003754213214
cg00027650	ILMN_1702231	1	150252065	150252113	+	C1orf54	NA	NA	TRANS	NA	NA	1.16168733379e-07	-5.3321970868	-0.0538601851124	0.010100936675
cg00027650	ILMN_1708029	9	35847058	35847107	+	TMEM8B	NA	NA	TRANS	NA	NA	3.24578878759e-08	-5.56473874524	-0.0494930540095	0.00889404809019
cg00027729	ILMN_1715680	4	151342982	151343031	-	ILMN_1715680	NA	NA	TRANS	NA	NA	1.78312460052e-06	-4.80073417798	-0.0418772558887	0.00872309408022
cg00027745	ILMN_2183938	12	65641951	65642000	+	LEMD3	NA	NA	TRANS	NA	NA	9.22036850611e-07	-4.93374511341	-0.0291834086808	0.00591506208974
cg00028013	ILMN_1700967	3	192514840	192514889	-	MB21D2	NA	NA	TRANS	NA	NA	7.32380531471e-06	-4.50415056505	-0.0497748192665	0.011050878195
cg00028013	ILMN_1786429	13	48986066	48986115	-	LPAR6	NA	NA	TRANS	NA	NA	2.85190901582e-06	-4.70399028654	-0.0317108478337	0.00674126558561
cg00028013	ILMN_1692225	5	176931012	176931061	-	DOK3	NA	NA	TRANS	NA	NA	4.62799358949e-06	4.60237002814	0.0294394055798	0.00639657511234
cg00028013	ILMN_1803906	19	36135719	36135768	+	ETV2	NA	NA	TRANS	NA	NA	2.5980758861e-07	-5.18062889385	-0.0376610198118	0.00726958455885
cg00028034	ILMN_1783276	1	78408661	78408710	+	NEXN	NA	NA	TRANS	NA	NA	4.10061016563e-06	-4.62795102617	-0.0413754082465	0.00894032975123
cg00028034	ILMN_1704730	20	23060360	23060409	-	CD93	NA	-7712330	DISTAL	NA	NA	1.22445773876e-06	-4.87693271324	-0.0201507311605	0.0041318452284
cg00028034	ILMN_1844611	20	30704234	30704283	+	ILMN_1844611	NA	75024	DISTAL	NA	NA	2.13239957218e-10	6.40744499434	0.086527070271	0.0135041456224
cg00028034	ILMN_3307752	13	51287145	51287194	-	DLEU7	NA	NA	TRANS	NA	NA	4.67470235122e-07	-5.0674725841	-0.0365037796441	0.00720354753543
cg00028034	ILMN_1653292	3	48555186	48555235	-	PFKFB4	NA	NA	TRANS	NA	NA	3.41390392664e-07	-5.12829844355	-0.0180363825225	0.00351703059427
cg00028135	ILMN_1702231	1	150252065	150252113	+	C1orf54	NA	NA	TRANS	NA	NA	1.50545004759e-06	-4.8351829804	-0.0499160249634	0.0103235027848
cg00028135	ILMN_2366790	17	35973825	35973874	-	DDX52	NA	NA	TRANS	NA	NA	1.48136341951e-06	4.83845396125	0.020347398929	0.00420535135644
cg00028211	ILMN_1702231	1	150252065	150252113	+	C1orf54	NA	NA	TRANS	NA	NA	1.79640337844e-08	-5.66972496165	-0.0597152588101	0.0105323025745
cg00028336	ILMN_1726421	16	21668390	21668439	+	METTL9	NA	NA	TRANS	NA	NA	6.12746349658e-07	5.01457605824	0.020167158393	0.00402170754991
cg00028336	ILMN_1863592	8	64130373	64130422	+	RP11-16E18.3	NA	NA	TRANS	NA	NA	3.92435904351e-06	4.63720893029	0.0293546403832	0.00633023890544
cg00028636	ILMN_1738207	3	50644209	50644258	-	CISH	NA	NA	TRANS	NA	NA	5.65888739285e-06	-4.55956821439	-0.0325669439118	0.0071425499917
cg00028678	ILMN_1790625	7	26241360	26241409	+	CBX3	NA	NA	TRANS	NA	NA	9.83316240993e-06	-4.44009231818	-0.0125428378797	0.00282490474991
cg00028678	ILMN_2345319	2	44546558	44546607	-	PREPL	NA	-87085174	DISTAL	NA	NA	8.29398979876e-06	-4.47720241525	-0.0232704521284	0.00519754301239
cg00028678	ILMN_1743103	10	105353917	105353966	-	SH3PXD2A	NA	NA	TRANS	NA	NA	7.25273644955e-07	-4.98136773185	-0.0596933425394	0.0119833238084
cg00028844	ILMN_3238570	16	28415102	28415142	-	EIF3C	NA	NA	TRANS	NA	NA	6.93443149706e-06	4.51593986212	0.0408554576763	0.0090469445838
cg00028993	ILMN_1703565	19	48259951	48260000	+	GLTSCR2	NA	-1078	Promoter	NA	NA	1.07189359552e-14	-7.83086020746	-0.0264028075454	0.00337163566274
cg00028993	ILMN_2045994	19	48287770	48287819	+	SEPW1	NA	-34127	Mult. Closer/TSS/BTW	EHD2	1323	2.41271781583e-07	5.19473153087	0.0187948359101	0.00361805721785
cg00029284	ILMN_1702231	1	150252065	150252113	+	C1orf54	NA	NA	TRANS	NA	NA	8.8348548324e-07	-4.9422486346	-0.0507249854641	0.0102635438268
cg00029583	ILMN_3252771	2	47917968	47918016	-	AC079250.1	NA	NA	TRANS	NA	NA	1.70015056278e-12	7.13362677594	0.0394322809129	0.00552766245718
cg00029583	ILMN_3251246	14	68056329	68056378	-	PIGH	NA	NA	TRANS	NA	NA	6.44666742393e-06	4.53163693296	0.0251057786761	0.00554011255702
cg00029583	ILMN_3239401	5	99715793	99715842	-	LOC100133050	NA	NA	TRANS	NA	NA	2.32701723855e-07	-5.20160999312	-0.0379096076754	0.00728805268474
cg00029583	ILMN_1753249	9	84700828	84700877	-	ILMN_1753249	NA	NA	TRANS	NA	NA	4.03668503419e-10	6.30601436472	0.0225121205812	0.00356994438629
cg00029583	ILMN_1691760	10	120896976	120897025	+	FAM45BP	NA	NA	TRANS	NA	NA	1.48726584051e-06	4.83764769772	0.0170550739699	0.00352548904665
cg00029583	ILMN_1736054	5	32601864	32601913	+	SUB1	NA	NA	TRANS	NA	NA	1.59422531673e-11	6.80576834112	0.0252449156564	0.00370934101648
cg00029583	ILMN_1725510	1	55315468	55315517	-	DHCR24	NA	NA	TRANS	NA	NA	8.9808522503e-07	-4.93898694651	-0.0342023511272	0.00692497297475
cg00030047	ILMN_1775357	16	12146735	12146784	+	SNX29	NA	NA	TRANS	NA	NA	7.22693301934e-06	-4.50702650867	-0.0307308288678	0.00681842647446
cg00030047	ILMN_1745533	17	47788104	47788153	-	FAM117A	NA	NA	TRANS	NA	NA	3.68000360366e-06	-4.65072705593	-0.0377579505134	0.00811871994621
cg00030291	ILMN_3310113	6	45165456	45165505	-	MIR586	NA	NA	TRANS	NA	NA	4.81978770194e-06	-4.59375608824	-0.0418912620672	0.00911917421441
cg00030427	ILMN_1759097	1	151040632	151040681	+	MLLT11	NA	NA	TRANS	NA	NA	1.65508140794e-09	-6.07641943967	-0.0392538070548	0.00646002262427
cg00030432	ILMN_1728132	12	21788538	21788587	-	LDHB	NA	NA	TRANS	NA	NA	6.79300489684e-09	5.83863903038	0.0275323876537	0.00471554886514
cg00030432	ILMN_3307752	13	51287145	51287194	-	DLEU7	NA	NA	TRANS	NA	NA	1.05374248912e-07	-5.3503012193	-0.0388129536	0.00725434924299
cg00030508	ILMN_1906437	12	54472943	54472992	-	LOC100240735	NA	NA	TRANS	NA	NA	5.85931384957e-07	5.02335716769	0.0376968367785	0.00750431146346
cg00030604	ILMN_1659437	17	6546271	6546318	+	TXNDC17	NA	NA	TRANS	NA	NA	9.77155296357e-06	-4.44146736971	-0.0110588683615	0.00248991322933
cg00030627	ILMN_1751362	2	170387861	170387900	-	FASTKD1	NA	NA	TRANS	NA	NA	6.48947456689e-06	4.53021455702	0.0238138844401	0.00525667915732
cg00030774	ILMN_1702231	1	150252065	150252113	+	C1orf54	NA	NA	TRANS	NA	NA	1.2687534065e-08	-5.73063788189	-0.0601530961311	0.0104967540038
cg00030774	ILMN_1784217	17	7491596	7491645	-	SOX15	NA	NA	TRANS	NA	NA	5.21882181771e-06	-4.57684104417	-0.048044938901	0.0104974016876
cg00030795	ILMN_1734740	14	88477800	88477849	+	GPR65	NA	NA	TRANS	NA	NA	7.17289670135e-06	-4.50864681784	-0.0216266244106	0.00479669960509
cg00030816	ILMN_1767219	6	43488728	43488777	+	POLR1C	NA	NA	TRANS	NA	NA	9.88674751621e-06	4.43890304399	0.0198037730358	0.00446141148828
cg00031063	ILMN_3213531	2	62759744	62759793	-	AC092155.1	NA	NA	TRANS	NA	NA	4.55617903432e-06	-4.60568376906	-0.011771316072	0.0025558237739
cg00031105	ILMN_1708029	9	35847058	35847107	+	TMEM8B	NA	NA	TRANS	NA	NA	6.18689634223e-07	-5.01268008529	-0.0463664198399	0.00924982625081
cg00031162	ILMN_1800354	20	23614555	23614604	-	CST3	NA	NA	TRANS	NA	NA	4.89523014015e-06	4.59045758438	0.0173237368467	0.00377385838519
cg00031346	ILMN_1672097	3	121796769	121796818	+	CD86	NA	NA	TRANS	NA	NA	5.55179020177e-06	-4.56365011373	-0.0408814662331	0.00895806322007
cg00031708	ILMN_1776109	5	16451670	16451719	-	ZNF622	NA	NA	TRANS	NA	NA	4.35462752995e-09	5.91443589553	0.0231253696484	0.00390998736936
cg00031973	ILMN_1702231	1	150252065	150252113	+	C1orf54	NA	NA	TRANS	NA	NA	9.32323265162e-11	-6.53685136297	-0.0651146511311	0.00996116440706
cg00032205	ILMN_1737972	8	98286051	98286100	-	TSPYL5	NA	-196	Promoter	LOC101927066	0	3.62776086772e-40	-13.7789550837	-0.099491461078	0.0072205374409
cg00032490	ILMN_2373515	14	102547413	102547462	-	HSP90AA1	NA	NA	TRANS	NA	NA	7.57346359093e-07	4.97281276165	0.0162506010511	0.00326788918668
cg00032610	ILMN_2407082	1	87328753	87328802	-	SEP15	NA	NA	TRANS	NA	NA	7.47219589418e-08	5.41368078766	0.0197549309092	0.00364907568141
cg00032610	ILMN_1685480	5	33467825	33467874	+	TARS	NA	NA	TRANS	NA	NA	4.26185145094e-08	5.51580665047	0.0174724095812	0.00316769797935
cg00032666	ILMN_1652199	2	90077794	90077825	+	IGKV3D-20	NA	NA	TRANS	NA	NA	2.00567208221e-06	4.77666921755	0.107635929819	0.0225336787868
cg00032686	ILMN_2190266	1	32682373	32682422	-	TMEM234	NA	NA	TRANS	NA	NA	6.35009392636e-06	-4.53487935379	-0.0347174580287	0.00765565196342
cg00032879	ILMN_1774074	6	33161417	33161466	-	RXRB	NA	NA	TRANS	NA	NA	4.0438566286e-07	5.09560733617	0.0155391350502	0.00304951579372
cg00032879	ILMN_1789394	11	65784321	65784370	-	CATSPER1	NA	NA	TRANS	NA	NA	1.77268451707e-06	-4.80193288395	-0.0216965845749	0.00451830233768
cg00033165	ILMN_1836744	16	2262330	2262379	-	PGP	NA	NA	TRANS	NA	NA	8.58664655888e-07	-4.94791495696	-0.0332593866162	0.00672189940722
cg00033209	ILMN_1813423	16	3536763	3536812	+	NAA60	18177	0	IN	NA	NA	3.19970269283e-45	14.7312500077	0.0573389989189	0.00389233764201
cg00033551	ILMN_1782881	13	51286294	51286343	-	DLEU7	NA	NA	TRANS	NA	NA	4.30359469374e-06	-4.61775066584	-0.0345173039139	0.0074749172079
cg00033551	ILMN_3307752	13	51287145	51287194	-	DLEU7	NA	NA	TRANS	NA	NA	2.07605158681e-09	-6.03882138828	-0.0380859201723	0.00630684660523
cg00033666	ILMN_1710482	11	130014198	130014247	+	APLP2	NA	NA	TRANS	NA	NA	4.39198438641e-06	-4.61345245521	-0.0147719408601	0.00320192762439
cg00033668	ILMN_1886026	20	46971368	46971417	+	ILMN_1886026	NA	NA	TRANS	NA	NA	8.00524369708e-07	-4.9618316195	-0.0355065649827	0.00715593911796
cg00033668	ILMN_1655987	3	52558140	52558189	+	STAB1	NA	NA	TRANS	NA	NA	9.48300617456e-06	-4.44801980991	-0.0341181564941	0.00767041469061
cg00033668	ILMN_2148913	3	100295941	100295990	+	TMEM45A	NA	NA	TRANS	NA	NA	3.42021433499e-07	5.12794293838	0.0482749292981	0.00941409252759
cg00033703	ILMN_1755677	14	24608191	24608240	-	EMC9	NA	NA	TRANS	NA	NA	3.90572470391e-06	4.63821094952	0.038118856291	0.00821843954616
cg00033773	ILMN_1697289	7	56007461	56007510	+	ZNF713	NA	NA	TRANS	NA	NA	1.45240229727e-06	4.84245538286	0.0344717524313	0.0071186515323
cg00033915	ILMN_2367165	3	127399281	127399330	+	ABTB1	NA	NA	TRANS	NA	NA	2.77440613795e-06	-4.70971482919	-0.0337428275518	0.00716451606427
cg00034003	ILMN_1741475	7	100033051	100033100	-	PPP1R35	NA	NA	TRANS	NA	NA	6.0028151969e-06	4.54694296459	0.0167496548839	0.00368371783291
cg00034003	ILMN_1779184	16	88781006	88781055	+	CTU2	6256	0	IN	NA	NA	4.13340378667e-07	5.09136547035	0.0353414081838	0.00694144004975
cg00034076	ILMN_2075436	1	146651233	146651282	+	PDIA3P1	NA	NA	TRANS	NA	NA	3.93463778137e-07	5.1009056397	0.0315621416025	0.0061875564521
cg00034101	ILMN_1784217	17	7491596	7491645	-	SOX15	NA	NA	TRANS	NA	NA	1.04460328751e-08	-5.76443839084	-0.0586072821452	0.0101670411186
cg00034101	ILMN_1694325	19	13209426	13209475	+	NFIX	NA	NA	TRANS	NA	NA	1.9668497752e-07	5.23348498709	0.0358471562265	0.00684957658518
cg00034101	ILMN_1702231	1	150252065	150252113	+	C1orf54	NA	-110146091	DISTAL	NA	NA	9.53416827118e-14	-7.53704352925	-0.0762662235073	0.0101188514052
cg00034101	ILMN_1776188	20	33148072	33148121	+	MAP1LC3A	NA	NA	TRANS	NA	NA	8.6339291369e-10	-6.18324846465	-0.0519249306466	0.00839767816924
cg00034101	ILMN_2205896	5	55234706	55234757	-	IL6ST	NA	NA	TRANS	NA	NA	4.55875455033e-08	-5.50364680017	-0.049745739574	0.00903868677991
cg00034101	ILMN_1708029	9	35847058	35847107	+	TMEM8B	NA	NA	TRANS	NA	NA	1.35724009231e-17	-8.67397752376	-0.0767952837706	0.00885352579716
cg00034101	ILMN_1653708	11	67205653	67205702	-	CORO1B	NA	NA	TRANS	NA	NA	1.89184376322e-08	-5.66060761875	-0.0203219088607	0.00359005785764
cg00034101	ILMN_2084073	2	27530364	27530413	-	UCN	NA	NA	TRANS	NA	NA	7.59098884365e-06	4.49640323414	0.0360678777822	0.00802149538287
cg00034101	ILMN_1753613	7	27181335	27181384	-	HOXA5	NA	NA	TRANS	NA	NA	7.73821084956e-07	-4.96855329114	-0.0705969677847	0.0142087572877
cg00034336	ILMN_2327860	2	95719656	95719705	+	MAL	NA	-87007273	DISTAL	NA	NA	1.5601689856e-10	6.45658851171	0.123531778214	0.0191326701384
cg00034336	ILMN_1746565	11	60787642	60787691	+	CD6	NA	NA	TRANS	NA	NA	4.17428032383e-11	6.66039982012	0.0719352801009	0.0108004447246
cg00034336	ILMN_1740160	20	39804143	39804192	+	PLCG1	NA	NA	TRANS	NA	NA	2.67689644787e-06	4.71713945722	0.0423717558665	0.00898251074636
cg00034336	ILMN_1900263	2	7198386	7198435	+	ILMN_1900263	NA	1485691	DISTAL	NA	NA	2.0829804006e-20	9.43044953607	0.0812859026552	0.00861951515082
cg00034336	ILMN_1715131	17	38710167	38710216	-	CCR7	NA	NA	TRANS	NA	NA	3.70538330089e-38	13.3872840791	0.208498041092	0.0155743345596
cg00034336	ILMN_1773352	17	34199299	34199348	-	CCL5	NA	NA	TRANS	NA	NA	1.11316850852e-06	-4.89608216098	-0.0817029158861	0.0166874070328
cg00034336	ILMN_1699160	5	156681870	156681919	+	ITK	NA	NA	TRANS	NA	NA	7.85417516606e-13	7.24369931079	0.0727447227732	0.0100424823908
cg00034336	ILMN_1665761	14	99636042	99636091	-	BCL11B	NA	NA	TRANS	NA	NA	6.71746516375e-16	8.18999840393	0.0894766617607	0.0109251134552
cg00034336	ILMN_2320330	2	95719213	95719262	+	MAL	NA	-87007273	DISTAL	NA	NA	7.26088059592e-24	10.2955119411	0.0881536475762	0.00856233746127
cg00034336	ILMN_2122103	11	128328718	128328767	-	ETS1	NA	NA	TRANS	NA	NA	9.00425033467e-06	4.45932441155	0.0574380642097	0.0128804408266
cg00034336	ILMN_1886655	7	142499066	142499115	+	TRBC2	NA	NA	TRANS	NA	NA	4.40421874889e-06	4.61286407227	0.0696518052022	0.0150994705482
cg00034336	ILMN_2246956	18	60791053	60791102	-	BCL2	NA	NA	TRANS	NA	NA	1.2216810827e-06	4.87738972896	0.0450076728578	0.00922781966561
cg00034336	ILMN_1712431	12	47630347	47630396	+	PCED1B	NA	NA	TRANS	NA	NA	7.45024849863e-08	5.41422028736	0.0546297006299	0.0100900402515
cg00034336	ILMN_1655983	1	100950096	100950145	+	CDC14A	NA	NA	TRANS	NA	NA	1.852874032e-11	6.78324393502	0.0502716478554	0.0074111514103
cg00034336	ILMN_1691341	5	35879322	35879371	+	IL7R	NA	NA	TRANS	NA	NA	3.71168691785e-06	4.64892648149	0.0824395566787	0.0177330308421
cg00034336	ILMN_1893633	10	6626183	6626232	+	PRKCQ-AS1	NA	NA	TRANS	NA	NA	3.88359906741e-20	9.35997145872	0.122459583193	0.0130833286975
cg00034336	ILMN_1779324	5	54405849	54405898	+	GZMA	NA	NA	TRANS	NA	NA	9.32896618866e-06	-4.45159631646	-0.0802382986142	0.0180246125008
cg00034336	ILMN_1656287	10	73818883	73818932	-	SPOCK2	NA	NA	TRANS	NA	NA	6.40824813275e-07	5.00577007399	0.0674260308281	0.0134696619764
cg00034336	ILMN_1684943	3	108572785	108572834	+	TRAT1	NA	NA	TRANS	NA	NA	6.82186145614e-10	6.22151740176	0.0604653675574	0.00971874924602
cg00034336	ILMN_1903914	7	130615123	130615172	-	RP11-138A9.1	NA	NA	TRANS	NA	NA	1.74147729598e-06	4.80555695473	0.0529804808183	0.0110248367291
cg00034336	ILMN_1754858	2	242046885	242046916	-	PASK	NA	233361387	DISTAL	NA	NA	5.49054898462e-06	4.56601831096	0.0390502366214	0.00855236093285
cg00034336	ILMN_2213136	4	108969066	108969114	-	LEF1	NA	NA	TRANS	NA	NA	5.12602279518e-18	8.7911778717	0.127082367308	0.0144556701233
cg00034336	ILMN_2337974	8	79515320	79515369	+	PKIA	NA	NA	TRANS	NA	NA	3.13998791902e-10	6.34611256694	0.0464469413392	0.00731895957552
cg00034336	ILMN_1726928	1	23710866	23710913	-	TCEA3	NA	NA	TRANS	NA	NA	6.95838418078e-06	4.51519654798	0.0420593785981	0.00931507148164
cg00034336	ILMN_2376205	6	31548395	31548444	-	LTB	NA	NA	TRANS	NA	NA	7.04206665446e-07	4.98718798643	0.0387174593701	0.00776338479228
cg00034336	ILMN_3240586	17	17104333	17104382	-	PLD6	NA	NA	TRANS	NA	NA	6.03738015257e-06	4.54571269973	0.04071205401	0.00895614322754
cg00034336	ILMN_3248270	9	134361054	134361103	+	SNORD62A	NA	NA	TRANS	NA	NA	2.97845082545e-09	5.97850380636	0.0548238589233	0.00917016375651
cg00034336	ILMN_1773650	7	110764768	110764817	+	LRRN3	NA	NA	TRANS	NA	NA	5.55049291499e-13	7.29270398678	0.0636288595087	0.00872500236182
cg00034336	ILMN_2342579	5	35876484	35876533	+	IL7R	NA	NA	TRANS	NA	NA	3.53795500983e-13	7.35584523265	0.122926969818	0.0167114676737
cg00034336	ILMN_1690139	12	55343658	55343707	-	TESPA1	NA	NA	TRANS	NA	NA	1.98087786155e-06	4.77921951606	0.04620355173	0.00966759354217
cg00034336	ILMN_1688959	12	6560714	6560763	+	CD27	NA	NA	TRANS	NA	NA	3.31889457465e-09	5.96031121921	0.0600284522675	0.0100713620581
cg00034336	ILMN_1797988	12	10461996	10462045	+	KLRD1	NA	NA	TRANS	NA	NA	4.05751221372e-06	-4.63017903741	-0.0586695197386	0.0126711125563
cg00034336	ILMN_1764770	3	16343213	16343262	+	OXNAD1	NA	NA	TRANS	NA	NA	8.16559433769e-08	5.39738243628	0.052819750341	0.00978617894222
cg00034336	ILMN_1679185	4	108969142	108969191	-	LEF1	NA	NA	TRANS	NA	NA	1.58354769014e-16	8.3720455905	0.10709011315	0.0127913915413
cg00034336	ILMN_1785424	10	116191056	116191105	-	ABLIM1	NA	NA	TRANS	NA	NA	1.34662782938e-16	8.392249848	0.0814984975412	0.00971116196697
cg00034336	ILMN_1782057	1	154323423	154323472	+	ATP8B2	NA	NA	TRANS	NA	NA	1.92266491718e-09	6.05157920823	0.0466853321886	0.00771457012826
cg00034559	ILMN_1694325	19	13209426	13209475	+	NFIX	NA	NA	TRANS	NA	NA	7.01792050448e-06	4.51335954316	0.029745302123	0.00659050134132
cg00034559	ILMN_1708029	9	35847058	35847107	+	TMEM8B	NA	NA	TRANS	NA	NA	1.39565291829e-06	-4.85052399556	-0.0420741996486	0.00867415555251
cg00034611	ILMN_1737947	7	32526857	32526906	-	LSM5	NA	NA	TRANS	NA	NA	1.78423578019e-06	4.80060699279	0.0161265227954	0.00335926744672
cg00035347	ILMN_2151056	10	104623548	104623597	+	BORCS7	NA	328890	DISTAL	NA	NA	6.68460860496e-39	13.5332223637	0.0766579519509	0.00566442713278
cg00035347	ILMN_1772706	10	104614127	104614176	+	BORCS7	NA	328890	DISTAL	NA	NA	2.57585782815e-13	7.40005813523	0.0349991018685	0.00472957120456
cg00035630	ILMN_2316236	4	57514626	57514675	-	HOPX	NA	NA	TRANS	NA	NA	6.87838617399e-06	-4.51768874753	-0.0568995459824	0.0125948353599
cg00035636	ILMN_1684306	1	153517236	153517285	-	S100A4	NA	NA	TRANS	NA	NA	5.41148972252e-06	4.56911325604	0.00938863074341	0.00205480368231
cg00035673	ILMN_2063925	20	36488363	36488412	+	CTNNBL1	NA	NA	TRANS	NA	NA	6.44293475564e-06	4.53176138887	0.0145533215812	0.00321140508786
cg00035923	ILMN_1857069	7	141358272	141358321	-	KIAA1147	NA	140252492	DISTAL	NA	NA	1.91959138575e-06	4.78565753991	0.0350843120012	0.00733113719663
cg00035937	ILMN_1770697	2	136957851	136957900	-	HNRNPKP2	NA	NA	TRANS	NA	NA	8.29702995803e-06	4.4771228145	0.0392193308124	0.00875994080068
cg00035937	ILMN_1784217	17	7491596	7491645	-	SOX15	NA	NA	TRANS	NA	NA	1.66552219852e-09	-6.075378914	-0.0679224861407	0.0111799588309
cg00035980	ILMN_2182348	10	112364007	112364056	+	SMC3	NA	NA	TRANS	NA	NA	5.79456658004e-06	-4.55450196844	-0.0313668400148	0.00688699669736
cg00036110	ILMN_1803906	19	36135719	36135768	+	ETV2	NA	NA	TRANS	NA	NA	7.75616226148e-06	-4.49174337221	-0.0337095156175	0.0075047732749
cg00036110	ILMN_2302118	3	191109635	191109684	+	CCDC50	NA	NA	TRANS	NA	NA	3.70025645227e-06	-4.64957437191	-0.0363977696795	0.00782819388789
cg00036110	ILMN_1668283	3	50355682	50355731	-	HYAL2	NA	NA	TRANS	NA	NA	4.03093907919e-06	-4.63156411939	-0.0298968111564	0.00645501398355
cg00036115	ILMN_2075436	1	146651233	146651282	+	PDIA3P1	NA	NA	TRANS	NA	NA	1.86824596192e-07	5.24320001853	0.0316144688726	0.00602961335841
cg00036137	ILMN_2093980	9	108537323	108537372	+	TMEM38B	NA	NA	TRANS	NA	NA	3.78526840452e-08	5.53716053424	0.0356813747474	0.00644398415518
cg00036137	ILMN_1813746	9	100886875	100886924	-	CORO2A	NA	NA	TRANS	NA	NA	4.39720605157e-06	4.6132011394	0.0626056262576	0.0135709725992
cg00036137	ILMN_1718766	16	56693064	56693113	+	MT1F	NA	NA	TRANS	NA	NA	4.49140726434e-06	4.60871579027	0.0291851350218	0.00633259596598
cg00036263	ILMN_1813840	1	23410002	23410051	+	KDM1A	NA	222442169	DISTAL	NA	NA	4.36635497262e-06	-4.6146901557	-0.0165052002096	0.00357666487949
cg00036585	ILMN_2296057	7	142989736	142989785	+	CASP2	NA	NA	TRANS	NA	NA	4.55526239833e-06	4.60572638839	0.0385177210409	0.00836300678607
cg00036788	ILMN_1684034	17	40351525	40351574	-	STAT5B	NA	NA	TRANS	NA	NA	7.93533979176e-06	4.4867946482	0.0196075544047	0.00437005834724
cg00036788	ILMN_1776188	20	33148072	33148121	+	MAP1LC3A	NA	NA	TRANS	NA	NA	3.9966819253e-06	-4.63336270482	-0.0387217486402	0.00835715895928
cg00036871	ILMN_2205896	17	15692693	15692742	+	MEIS3P1	NA	NA	TRANS	NA	NA	5.8054096897e-06	-4.55410200796	-0.0434800423409	0.0095474458554
cg00036871	ILMN_1653708	11	67205653	67205702	-	CORO1B	NA	NA	TRANS	NA	NA	1.84691151323e-06	-4.79355378077	-0.0181740131636	0.00379134437513
cg00036871	ILMN_1702231	1	150252065	150252113	+	C1orf54	NA	NA	TRANS	NA	NA	2.12611534596e-09	-6.03485584208	-0.064783732012	0.0107349261867
cg00036976	ILMN_1900263	2	7198386	7198435	+	ILMN_1900263	NA	NA	TRANS	NA	NA	6.12694196814e-16	8.20169445017	0.0760802461344	0.00927616196831
cg00036976	ILMN_1691341	5	35879322	35879371	+	IL7R	NA	NA	TRANS	NA	NA	1.42466728022e-06	4.84636007024	0.091624698142	0.0189058792195
cg00036976	ILMN_2342579	5	35876484	35876533	+	IL7R	NA	NA	TRANS	NA	NA	1.54740145661e-12	7.14712475865	0.127593995737	0.0178524931417
cg00036976	ILMN_2246956	18	60791053	60791102	-	BCL2	NA	NA	TRANS	NA	NA	2.4191365035e-09	6.01332828966	0.0589046168707	0.00979567621013
cg00036976	ILMN_1665761	14	99636042	99636091	-	BCL11B	NA	NA	TRANS	NA	NA	8.77757979751e-13	7.22794691188	0.0847591991476	0.0117265940357
cg00036976	ILMN_1684943	3	108572785	108572834	+	TRAT1	NA	NA	TRANS	NA	NA	1.04524545282e-09	6.15204165375	0.0638167208885	0.0103732589082
cg00036976	ILMN_1746565	11	60787642	60787691	+	CD6	NA	NA	TRANS	NA	NA	5.19940889319e-13	7.30189523113	0.0838395474204	0.0114818885737
cg00036976	ILMN_1893633	10	6626183	6626232	+	PRKCQ-AS1	NA	NA	TRANS	NA	NA	3.23754043732e-15	7.98780656189	0.112566099954	0.0140922416038
cg00036976	ILMN_1780898	14	62017364	62017413	+	PRKCH	NA	NA	TRANS	NA	NA	6.59995857181e-07	4.99996904123	0.0410952792806	0.00821910674682
cg00036976	ILMN_1655983	1	100950096	100950145	+	CDC14A	NA	NA	TRANS	NA	NA	5.13971106094e-12	6.97328214497	0.0551222098202	0.00790477262704
cg00036976	ILMN_1903914	7	130615123	130615172	-	RP11-138A9.1	NA	NA	TRANS	NA	NA	8.66103024106e-07	4.94620046116	0.0581498701313	0.011756472587
cg00036976	ILMN_1785424	10	116191056	116191105	-	ABLIM1	NA	NA	TRANS	NA	NA	9.26390372801e-10	6.1717664511	0.0647907777253	0.0104979308985
cg00036976	ILMN_1656378	10	15150133	15150181	-	NMT2	NA	NA	TRANS	NA	NA	2.89429745307e-06	4.70092229476	0.0511216951518	0.010874822417
cg00036976	ILMN_2213136	4	108969066	108969114	-	LEF1	NA	NA	TRANS	NA	NA	1.37414874704e-06	4.85366424921	0.0765116806465	0.0157636945446
cg00036976	ILMN_1688279	7	99818935	99818984	+	PVRIG	NA	NA	TRANS	NA	NA	1.64728034444e-06	4.81688771977	0.0388652780806	0.00806854557167
cg00036976	ILMN_1715131	17	38710167	38710216	-	CCR7	NA	NA	TRANS	NA	NA	2.86574070631e-15	8.00364808162	0.139009414556	0.0173682567172
cg00036976	ILMN_1699160	5	156681870	156681919	+	ITK	NA	NA	TRANS	NA	NA	2.75519781448e-10	6.36689116359	0.0685535244209	0.0107671896157
cg00036976	ILMN_1768958	15	38780533	38780582	-	RASGRP1	NA	NA	TRANS	NA	NA	6.78733904553e-07	4.99445406962	0.0463361846557	0.00927752743538
cg00036976	ILMN_2320330	2	95719213	95719262	+	MAL	NA	NA	TRANS	NA	NA	1.36221872511e-14	7.79910847751	0.0725339795861	0.00930029115447
cg00036976	ILMN_1688959	12	6560714	6560763	+	CD27	NA	NA	TRANS	NA	NA	9.3413261534e-10	6.17040828598	0.0662368847809	0.0107346032403
cg00036976	ILMN_2337974	8	79515320	79515369	+	PKIA	NA	NA	TRANS	NA	NA	1.83503994538e-07	5.24658368769	0.0411864379625	0.00785014409645
cg00036976	ILMN_1656287	10	73818883	73818932	-	SPOCK2	NA	NA	TRANS	NA	NA	2.17116766648e-06	4.76038525362	0.0684829107271	0.014386001779
cg00036976	ILMN_1764770	3	16343213	16343262	+	OXNAD1	NA	NA	TRANS	NA	NA	4.55189313604e-09	5.90692264571	0.0615312903236	0.010416809905
cg00036976	ILMN_1717197	11	118223115	118223155	+	CD3G	NA	NA	TRANS	NA	NA	1.64361323985e-06	4.81734133512	0.0438907239835	0.00911098486286
cg00036976	ILMN_1679185	4	108969142	108969191	-	LEF1	NA	NA	TRANS	NA	NA	3.63583290904e-06	4.65326228594	0.0647730784723	0.0139199285344
cg00036976	ILMN_1782057	1	154323423	154323472	+	ATP8B2	NA	NA	TRANS	NA	NA	8.83912547627e-09	5.79334046278	0.0477461530876	0.00824155828478
cg00036976	ILMN_1669447	1	158946540	158946589	+	PYHIN1	NA	NA	TRANS	NA	NA	3.37641736831e-06	4.66877655398	0.0427331664145	0.00915296886034
cg00037441	ILMN_1801119	18	60791159	60791208	-	BCL2	NA	NA	TRANS	NA	NA	1.39524592687e-07	5.29804007945	0.0478144652549	0.00902493460562
cg00038298	ILMN_1803647	3	122128634	122128683	+	FAM162A	NA	-72867989	DISTAL	NA	NA	8.19316031545e-06	4.47985838918	0.0280558313601	0.00626266031709
cg00038446	ILMN_3262337	19	22499729	22499778	+	ZNF729	NA	NA	TRANS	NA	NA	2.911282805e-07	-5.1588749832	-0.028425020931	0.00550992629665
cg00038675	ILMN_1729167	15	82422851	82422900	-	EFTUD1	NA	NA	TRANS	NA	NA	7.41650965943e-06	-4.50143226515	-0.0219345651309	0.00487279688749
cg00038736	ILMN_1784217	17	7491596	7491645	-	SOX15	NA	NA	TRANS	NA	NA	7.08037929071e-07	-4.98611712004	-0.0497006934244	0.00996781508093
cg00038736	ILMN_1776188	20	33148072	33148121	+	MAP1LC3A	NA	NA	TRANS	NA	NA	7.37611037966e-07	-4.97803449983	-0.0410704347244	0.00825033147637
cg00038736	ILMN_1694325	19	13209426	13209475	+	NFIX	NA	25667524	DISTAL	NA	NA	8.53150792331e-06	4.47106604147	0.0300132098609	0.00671276370836
cg00038736	ILMN_1708029	9	35847058	35847107	+	TMEM8B	NA	NA	TRANS	NA	NA	1.02008691624e-08	-5.76855563959	-0.050752756784	0.00879817409329
cg00038736	ILMN_2205896	5	55234706	55234757	-	IL6ST	NA	NA	TRANS	NA	NA	1.29946409734e-06	-4.86495060089	-0.0430802586149	0.00885523043277
cg00039057	ILMN_1753002	14	21927305	21927354	-	RAB2B	NA	NA	TRANS	NA	NA	2.43635933456e-06	4.73662828949	0.0238542291735	0.00503612015037
cg00039326	ILMN_1760890	1	26144550	26144599	+	SEPN1	NA	10471132	DISTAL	NA	NA	5.17820272803e-06	-4.57850511671	-0.0253869801596	0.00554481856249
cg00039326	ILMN_2048607	14	102973238	102973287	-	ANKRD9	NA	NA	TRANS	NA	NA	3.71053871199e-06	-4.64899147637	-0.0422775016371	0.00909390818461
cg00039326	ILMN_1702231	1	150252065	150252113	+	C1orf54	NA	-113628841	DISTAL	NA	NA	3.14812513431e-09	-5.96919692674	-0.0665499668859	0.0111488978673
cg00039326	ILMN_1659766	10	121437038	121437087	+	BAG3	NA	NA	TRANS	NA	NA	6.66395331011e-10	-6.22531054354	-0.0549716084456	0.00883033995834
cg00039326	ILMN_1708029	9	35847058	35847107	+	TMEM8B	NA	NA	TRANS	NA	NA	5.73190619541e-14	-7.60633728893	-0.0740750018197	0.00973859020523
cg00039441	ILMN_1787539	19	9492456	9492505	+	ZNF559-ZNF177	NA	NA	TRANS	NA	NA	4.41738286042e-06	-4.61223272388	-0.0293351206057	0.00636028629992
cg00039463	ILMN_2153466	6	3851238	3851287	+	FAM50B	NA	NA	TRANS	NA	NA	9.21413973854e-07	-4.9338797597	-0.0435643468144	0.00882963285206
cg00039463	ILMN_1776188	20	33148072	33148121	+	MAP1LC3A	NA	NA	TRANS	NA	NA	3.05354610557e-06	-4.68976949135	-0.038851643619	0.00828433970809
cg00039463	ILMN_1708029	9	35847058	35847107	+	TMEM8B	NA	NA	TRANS	NA	NA	2.0590226949e-06	-4.77128293069	-0.0422861823757	0.00886264407078
cg00039463	ILMN_1702231	1	150252065	150252113	+	C1orf54	NA	NA	TRANS	NA	NA	3.24955485323e-07	-5.13778819411	-0.051581499943	0.0100396314512
cg00039478	ILMN_1800750	1	249144403	249144452	-	ZNF692	NA	NA	TRANS	NA	NA	8.55391510222e-06	4.47049560914	0.0305669456816	0.00683748477889
cg00039489	ILMN_1772644	11	62369696	62369745	-	EML3	NA	NA	TRANS	NA	NA	6.2356696566e-06	4.53878282084	0.0162340882371	0.00357674929115
cg00039505	ILMN_1866217	6	166689042	166689091	-	ILMN_1866217	NA	NA	TRANS	NA	NA	1.21564960988e-06	4.87838591894	0.0365841363546	0.00749922965556
cg00039794	ILMN_1812478	17	34851383	34851432	+	ZNHIT3	NA	NA	TRANS	NA	NA	3.9305108906e-11	6.66956955017	0.0185501142327	0.00278130606379
cg00039794	ILMN_1750044	17	34848655	34848692	+	ZNHIT3	NA	NA	TRANS	NA	NA	8.57368878146e-13	7.23128010856	0.0270437982402	0.00373983552487
cg00040007	ILMN_1774074	6	33161417	33161466	-	RXRB	NA	NA	TRANS	NA	NA	9.62303947706e-06	4.44481640817	0.0129086235392	0.00290419723872
cg00040013	ILMN_1707356	14	35183774	35183823	-	CFL2	NA	NA	TRANS	NA	NA	9.06523027383e-06	-4.45785299597	-0.0341651991	0.00766404794659
cg00040268	ILMN_2087528	2	9611521	9611568	+	CPSF3	NA	NA	TRANS	NA	NA	1.08321507946e-07	5.34518594893	0.017914465257	0.00335151394698
cg00040312	ILMN_1677133	2	99787082	99787115	-	MITD1	NA	NA	TRANS	NA	NA	3.67502341794e-06	-4.65101143425	-0.0151990577877	0.00326790376729
cg00040312	ILMN_1906437	12	54472943	54472992	-	LOC100240735	NA	47943	Mult. Closer/TSS/BTW	FLJ12825	-27358	9.50635136763e-10	6.16754968121	0.0419665506405	0.00680441225604
cg00040380	ILMN_2061327	1	109618543	109618584	-	TAF13	NA	-44344483	DISTAL	NA	NA	1.77657766106e-07	5.25268759996	0.0479072044646	0.00912051279519
cg00040575	ILMN_1784217	17	7491596	7491645	-	SOX15	NA	NA	TRANS	NA	NA	2.32164908984e-08	-5.62442037317	-0.0634470769151	0.0112806427517
cg00040575	ILMN_1705570	10	71871803	71871852	+	H2AFY2	NA	NA	TRANS	NA	NA	7.57559314042e-06	-4.49684251035	-0.0671360565259	0.0149295992402
cg00040575	ILMN_2399036	1	26144615	26144664	+	SEPN1	NA	NA	TRANS	NA	NA	1.03031950991e-07	-5.35446638388	-0.0257536250942	0.00480974634032
cg00040575	ILMN_1708029	9	35847058	35847107	+	TMEM8B	NA	NA	TRANS	NA	NA	5.59672735542e-11	-6.61555152437	-0.0657720648698	0.00994203803379
cg00040575	ILMN_1775703	19	45666264	45666313	-	TRAPPC6A	NA	NA	TRANS	NA	NA	8.14174546041e-06	4.48122478711	0.0220940514811	0.00493036000888
cg00040575	ILMN_1702231	1	150252065	150252113	+	C1orf54	NA	NA	TRANS	NA	NA	2.99390777641e-13	-7.37913506171	-0.0828712853881	0.0112304876784
cg00040575	ILMN_2205896	5	55234706	55234757	-	IL6ST	NA	NA	TRANS	NA	NA	3.83915475743e-07	-5.10565534486	-0.0512588207295	0.010039616321
cg00040575	ILMN_1739576	11	7686420	7686469	-	CYB5R2	NA	NA	TRANS	NA	NA	3.99631135145e-06	-4.63338224163	-0.0869287723971	0.0187614075126
cg00040749	ILMN_2358277	12	122989630	122989679	-	RSRC2	NA	NA	TRANS	NA	NA	2.35897163148e-07	5.19901706374	0.0173852160965	0.00334394288061
cg00040749	ILMN_1791545	17	39086251	39086300	-	KRT23	NA	NA	TRANS	NA	NA	1.32991776624e-11	-6.83283762576	-0.058993560442	0.00863383028737
cg00040861	ILMN_1651967	2	24307447	24307496	-	TP53I3	NA	NA	TRANS	NA	NA	2.73579173845e-06	4.71262457439	0.0242861217651	0.00515341746021
cg00040862	ILMN_1660345	6	72261379	72261422	-	ILMN_1660345	NA	NA	TRANS	NA	NA	5.83726183114e-06	4.55293123229	0.0223943565002	0.00491866785542
cg00040873	ILMN_1727248	14	105185680	105185729	+	INF2	NA	NA	TRANS	NA	NA	2.39626733755e-06	-4.74005541811	-0.028526517079	0.00601818218622
cg00040923	ILMN_1666882	13	72134049	72134089	-	DACH1	NA	NA	TRANS	NA	NA	1.16510821976e-06	4.88692580039	0.0288559503333	0.00590472446521
cg00040986	ILMN_1688959	12	6560714	6560763	+	CD27	NA	NA	TRANS	NA	NA	3.26163414194e-06	-4.67600983861	-0.0455956149327	0.00975096642359
cg00041047	ILMN_1682781	19	49843968	49844017	-	TEAD2	NA	15223	Mult. Closer/TSS/BTW	CD37	-10047	6.31546232074e-06	-4.53605361635	-0.0366609511542	0.0080821247399
cg00041311	ILMN_1756826	2	39103190	39103239	+	MORN2	NA	NA	TRANS	NA	NA	7.30952948106e-06	-4.50457208925	-0.0248693225373	0.00552090676863
cg00041575	ILMN_1806486	3	94224459	94224508	-	ILMN_1806486	NA	NA	TRANS	NA	NA	9.71567588555e-06	-4.44272167083	-0.030384299471	0.00683911838782
cg00041666	ILMN_1764617	17	42473006	42473055	-	GPATCH8	NA	NA	TRANS	NA	NA	8.30302542042e-06	4.47696591656	0.0324838732207	0.00725577853977
cg00041989	ILMN_2337928	11	118766721	118766770	+	CXCR5	NA	NA	TRANS	NA	NA	6.33953576282e-06	4.53523670065	0.0480486514822	0.0105945190193
cg00041989	ILMN_1715131	17	38710167	38710216	-	CCR7	NA	-17106302	DISTAL	NA	NA	2.02090472263e-06	4.77511740496	0.077611190772	0.016253252892
cg00041989	ILMN_3307752	13	51287145	51287194	-	DLEU7	NA	NA	TRANS	NA	NA	8.23820394819e-06	-4.47866803995	-0.0348494772578	0.00778121462608
cg00041989	ILMN_1900263	2	7198386	7198435	+	ILMN_1900263	NA	NA	TRANS	NA	NA	2.1530028947e-09	6.03276351634	0.0521424147739	0.00864320549491
cg00042246	ILMN_3293694	21	9907291	9907336	-	TEKT4P2	NA	NA	TRANS	NA	NA	4.04184472494e-07	5.09570367918	0.0892564076702	0.0175160121721
cg00042325	ILMN_1727045	2	33789441	33789490	+	RASGRP3	NA	NA	TRANS	NA	NA	5.66652194987e-18	-8.77917355534	-0.0871564841239	0.00992764108997
cg00042325	ILMN_1659227	19	42383286	42383335	+	CD79A	NA	NA	TRANS	NA	NA	5.01974916729e-22	-9.84309186603	-0.115709438447	0.0117553955629
cg00042325	ILMN_1700428	6	32780840	32780889	-	HLA-DOB	NA	NA	TRANS	NA	NA	3.81107405417e-10	-6.31521475038	-0.0936802116158	0.0148340500393
cg00042325	ILMN_1788841	14	96176618	96176667	-	TCL1A	NA	NA	TRANS	NA	NA	2.55967737265e-13	-7.40093364528	-0.111227423487	0.0150288367411
cg00042325	ILMN_3240375	2	90121874	90121923	+	IGKV1D-17	NA	NA	TRANS	NA	NA	3.08762591791e-06	-4.68745546619	-0.0935305984549	0.0199533839051
cg00042325	ILMN_2325506	20	49493646	49493695	+	BCAS4	NA	NA	TRANS	NA	NA	5.52538795684e-07	-5.0348512437	-0.0601128942834	0.0119393585578
cg00042325	ILMN_1664063	19	17664344	17664390	+	FAM129C	NA	NA	TRANS	NA	NA	6.37971799204e-08	-5.44260347182	-0.0520003714446	0.00955431930947
cg00042325	ILMN_1734878	19	42385350	42385399	+	CD79A	NA	NA	TRANS	NA	NA	1.66094459441e-13	-7.46080849449	-0.127629381803	0.0171066422489
cg00042325	ILMN_3247998	4	68472253	68472302	+	STAP1	NA	NA	TRANS	NA	NA	2.70430696437e-10	-6.36984951804	-0.0788122441727	0.0123727011053
cg00042325	ILMN_1690907	6	167551908	167551957	+	CCR6	NA	NA	TRANS	NA	NA	8.03432604044e-07	-4.96111267037	-0.0638780250956	0.0128757456925
cg00042325	ILMN_1782551	8	86125987	86126028	+	E2F5	NA	NA	TRANS	NA	NA	5.5805848659e-08	-5.46698483588	-0.0604280230223	0.0110532633319
cg00042325	ILMN_1761260	2	165541413	165541462	-	COBLL1	NA	NA	TRANS	NA	NA	3.85007208515e-12	-7.01546812622	-0.0833303263965	0.0118780849542
cg00042325	ILMN_1700147	22	24095108	24095157	-	VPREB3	NA	NA	TRANS	NA	NA	7.12462263146e-23	-10.053696028	-0.1442937254	0.0143523063555
cg00042325	ILMN_1674228	2	89544540	89544577	-	IGKV2-30	NA	NA	TRANS	NA	NA	3.63069108921e-07	-5.11643473707	-0.0706479558092	0.0138080439681
cg00042325	ILMN_1785424	10	116191056	116191105	-	ABLIM1	NA	NA	TRANS	NA	NA	3.27489871105e-07	-5.13629495861	-0.0583079019368	0.0113521326962
cg00042325	ILMN_2366212	17	62006099	62006148	-	CD79B	NA	NA	TRANS	NA	NA	7.4865166379e-07	-4.97509690587	-0.0417713824169	0.00839609422836
cg00042325	ILMN_1739508	2	89266201	89266230	-	IGKV1-6	NA	NA	TRANS	NA	NA	6.37564808983e-06	-4.53401680959	-0.0880444243424	0.0194186365071
cg00042325	ILMN_2315979	2	30482541	30482590	+	LBH	NA	NA	TRANS	NA	NA	1.87151248344e-06	-4.79084807209	-0.0532546292935	0.0111159086016
cg00042325	ILMN_1672417	11	67203056	67203105	-	PTPRCAP	NA	NA	TRANS	NA	NA	4.67644270533e-10	-6.28242582591	-0.0876516846119	0.0139518853132
cg00042325	ILMN_1719905	4	38774891	38774940	-	TLR10	NA	NA	TRANS	NA	NA	4.95679320182e-10	-6.27306870576	-0.0797705969645	0.0127163595213
cg00042325	ILMN_1775542	1	207077928	207077977	-	FCMR	NA	NA	TRANS	NA	NA	3.59573661678e-06	-4.65558939362	-0.0928799397809	0.0199502000559
cg00042325	ILMN_1652199	2	90077794	90077825	+	IGKV3D-20	NA	NA	TRANS	NA	NA	9.19915953072e-09	-5.78644407289	-0.119242009474	0.0206071307304
cg00042325	ILMN_1785439	17	62006160	62006209	-	CD79B	NA	NA	TRANS	NA	NA	5.07817464208e-06	-4.58265700862	-0.0479224450602	0.0104573492998
cg00042325	ILMN_2143314	19	50931945	50931994	+	SPIB	NA	NA	TRANS	NA	NA	2.66017423033e-12	-7.06912734175	-0.0709980481193	0.0100433964034
cg00042325	ILMN_1669881	7	16823330	16823379	+	TSPAN13	NA	133280494	DISTAL	NA	NA	1.03747691797e-13	-7.52548283925	-0.103412410617	0.0137416313113
cg00042325	ILMN_2337928	11	118766721	118766770	+	CXCR5	NA	NA	TRANS	NA	NA	3.93303406301e-17	-8.544345385	-0.103633251303	0.0121288696364
cg00042325	ILMN_1710017	17	62007504	62007553	-	CD79B	NA	NA	TRANS	NA	NA	2.0089525804e-06	-4.77633406405	-0.0622742206304	0.0130380789525
cg00042325	ILMN_1661646	4	102995469	102995518	+	BANK1	NA	NA	TRANS	NA	NA	2.39706821685e-08	-5.61875082787	-0.0732939109338	0.0130445206024
cg00042325	ILMN_1732296	1	23884782	23884831	-	ID3	NA	NA	TRANS	NA	NA	9.54456758698e-06	-4.44660599537	-0.0480297090078	0.0108014312619
cg00042325	ILMN_2401714	11	60237627	60237676	+	MS4A1	NA	NA	TRANS	NA	NA	4.35772237324e-07	-5.08111726369	-0.058002506336	0.0114153055964
cg00042325	ILMN_1782704	16	28950460	28950502	+	CD19	NA	NA	TRANS	NA	NA	3.58564865371e-20	-9.36902698593	-0.121635989479	0.0129827771509
cg00042325	ILMN_1723004	9	35610250	35610298	-	CD72	NA	NA	TRANS	NA	NA	4.28321380841e-08	-5.51490469202	-0.0503621386523	0.00913200525935
cg00042409	ILMN_1713143	3	131181548	131181597	-	MRPL3	NA	17948076	DISTAL	NA	NA	1.8982848038e-06	4.787942157	0.0120272418663	0.00251198562386
cg00042478	ILMN_3265365	9	80881648	80881697	+	CEP78	NA	NA	TRANS	NA	NA	8.43573786192e-06	-4.47352038533	-0.0310567703623	0.00694235583772
cg00042568	ILMN_2320330	2	95719213	95719262	+	MAL	NA	NA	TRANS	NA	NA	1.18196311963e-07	5.32897927939	0.0412165659299	0.00773442037752
cg00042837	ILMN_1881780	1	44407922	44407971	+	ILMN_1881780	NA	NA	TRANS	NA	NA	5.411245582e-06	-4.56912288041	-0.0341618293865	0.00747667118628
cg00043004	ILMN_2162234	4	170314644	170314693	-	NEK1	NA	NA	TRANS	NA	NA	9.82270336599e-06	4.44032517023	0.0282782503241	0.00636850889069
cg00043005	ILMN_1711792	5	56546877	56546926	+	GPBP1	NA	NA	TRANS	NA	NA	1.37301469345e-07	5.30104266066	0.0154958265291	0.00292316578474
cg00043379	ILMN_2059606	22	29185072	29185121	+	CCDC117	NA	NA	TRANS	NA	NA	9.83430770123e-06	-4.44006683469	-0.0256826202578	0.00578428686188
cg00043564	ILMN_1656807	17	41151977	41152026	+	RPL27	NA	NA	TRANS	NA	NA	3.53750351739e-06	4.65901387569	0.0100900457442	0.00216570416261
cg00043790	ILMN_1735680	6	75962784	75962833	-	TMEM30A	NA	NA	TRANS	NA	NA	9.68186391036e-06	-4.44348402033	-0.0217765641916	0.00490078598055
cg00043800	ILMN_1776188	20	33148072	33148121	+	MAP1LC3A	NA	NA	TRANS	NA	NA	3.61903131959e-08	-5.54522835457	-0.0515328554859	0.0092931890611
cg00043800	ILMN_1702231	1	150252065	150252113	+	C1orf54	NA	NA	TRANS	NA	NA	1.23173843667e-16	-8.40334955007	-0.0932923974598	0.0111018108796
cg00043800	ILMN_1708029	9	35847058	35847107	+	TMEM8B	NA	NA	TRANS	NA	NA	1.32267957211e-12	-7.16957414709	-0.0707026491855	0.00986148517819
cg00043800	ILMN_2205896	17	15692693	15692742	+	MEIS3P1	NA	NA	TRANS	NA	NA	9.5506506249e-12	-6.88203650878	-0.0681483631383	0.0099023542016
cg00043800	ILMN_3293681	19	44085726	44085775	+	PINLYP	NA	NA	TRANS	NA	NA	5.12510896348e-06	-4.58069922045	-0.0488555867426	0.0106655303899
cg00043800	ILMN_1653708	11	67205653	67205702	-	CORO1B	NA	NA	TRANS	NA	NA	4.85386827441e-09	-5.89601466582	-0.0233261869472	0.00395626338625
cg00043800	ILMN_2399036	1	26144615	26144664	+	SEPN1	NA	NA	TRANS	NA	NA	4.49206814565e-06	-4.60868464261	-0.0221233889188	0.0048003694404
cg00043800	ILMN_1705570	10	71871803	71871852	+	H2AFY2	NA	NA	TRANS	NA	NA	3.21902984395e-07	-5.13960171533	-0.0761513140579	0.0148165788471
cg00044050	ILMN_1790537	16	11445185	11445234	+	RMI2	NA	0	Promoter	NA	NA	2.13774575953e-08	5.63903254853	0.0454703351684	0.00806349932849
cg00044097	ILMN_1688959	12	6560714	6560763	+	CD27	NA	NA	TRANS	NA	NA	5.93831379777e-06	-4.54925701531	-0.0406561827759	0.00893688411955
cg00044097	ILMN_1669447	1	158946540	158946589	+	PYHIN1	NA	NA	TRANS	NA	NA	4.04299845535e-08	-5.52530848632	-0.041651830882	0.00753837201763
cg00044289	ILMN_2061318	1	109618543	109618582	-	TAF13	NA	NA	TRANS	NA	NA	9.62947284831e-07	4.92508819782	0.0424073220968	0.00861046957811
cg00044289	ILMN_1716596	8	59496208	59496257	-	NSMAF	NA	NA	TRANS	NA	NA	4.96464541087e-07	-5.05575272024	-0.0163656898109	0.00323704316973
cg00044289	ILMN_2061327	1	109618543	109618584	-	TAF13	NA	NA	TRANS	NA	NA	4.62054668395e-09	5.9043820859	0.0528825099107	0.00895648505489
cg00044466	ILMN_2205896	5	55234706	55234757	-	IL6ST	NA	NA	TRANS	NA	NA	1.5541791202e-06	-4.82871682779	-0.0457587755317	0.00947638413344
cg00044466	ILMN_1708029	9	35847058	35847107	+	TMEM8B	NA	NA	TRANS	NA	NA	3.40846892241e-08	-5.5559804048	-0.0523556247893	0.00942329183596
cg00044466	ILMN_1702231	1	150252065	150252113	+	C1orf54	NA	NA	TRANS	NA	NA	1.71946234956e-08	-5.6774247556	-0.0606621753205	0.0106848048071
cg00044466	ILMN_1784217	17	7491596	7491645	-	SOX15	NA	NA	TRANS	NA	NA	1.01471407736e-07	-5.35729264993	-0.0570473112872	0.0106485336932
cg00044466	ILMN_1653708	11	67205653	67205702	-	CORO1B	NA	NA	TRANS	NA	NA	3.09173431729e-08	-5.57343500482	-0.0209259029929	0.00375457917331
cg00044466	ILMN_1776188	20	33148072	33148121	+	MAP1LC3A	NA	NA	TRANS	NA	NA	2.43242966978e-07	-5.19318288746	-0.0458027050462	0.00881977508569
cg00044505	ILMN_1700147	22	24095108	24095157	-	VPREB3	NA	NA	TRANS	NA	NA	1.16129488665e-09	6.13479164039	0.0861448076063	0.0140420103332
cg00044505	ILMN_2246956	18	60791053	60791102	-	BCL2	NA	NA	TRANS	NA	NA	4.85691756544e-09	5.89590792657	0.0593212897192	0.0100614342113
cg00044505	ILMN_2401779	9	130702888	130702937	-	FAM102A	NA	NA	TRANS	NA	NA	1.22154599078e-07	5.32284864749	0.0493035523209	0.00926262525691
cg00044505	ILMN_1855278	7	130589742	130589791	-	ILMN_1855278	NA	NA	TRANS	NA	NA	6.71577429784e-06	4.52284137287	0.0511015914024	0.0112985592882
cg00044505	ILMN_2337974	8	79515320	79515369	+	PKIA	NA	-30779249	DISTAL	NA	NA	1.29254765015e-08	5.72739794009	0.0460538366785	0.00804097029056
cg00044505	ILMN_1785424	10	116191056	116191105	-	ABLIM1	NA	NA	TRANS	NA	NA	6.895883007e-10	6.21976874802	0.0670113183687	0.0107739244148
cg00044505	ILMN_1715131	17	38710167	38710216	-	CCR7	NA	NA	TRANS	NA	NA	6.67306140418e-16	8.19084189854	0.145858980871	0.0178075688284
cg00044505	ILMN_3248270	9	134361054	134361103	+	SNORD62A	NA	NA	TRANS	NA	NA	1.26900457923e-06	4.86973401733	0.0491547821019	0.0100939357113
cg00044505	ILMN_1712431	12	47630347	47630396	+	PCED1B	NA	NA	TRANS	NA	NA	6.18877019641e-06	4.54040261117	0.050359354634	0.0110913852684
cg00044505	ILMN_1900263	2	7198386	7198435	+	ILMN_1900263	NA	NA	TRANS	NA	NA	8.34741288131e-10	6.1887439139	0.0596267661945	0.00963471215226
cg00044505	ILMN_1659227	19	42383286	42383335	+	CD79A	NA	NA	TRANS	NA	NA	3.32997048512e-08	5.56015468484	0.064020815045	0.0115142147429
cg00044505	ILMN_2337928	11	118766721	118766770	+	CXCR5	NA	NA	TRANS	NA	NA	1.34007822852e-10	6.48038594439	0.075919004268	0.0117151979712
cg00044505	ILMN_1672417	11	67203056	67203105	-	PTPRCAP	NA	NA	TRANS	NA	NA	1.26239885548e-06	4.87078597299	0.0652447269013	0.0133951126703
cg00044505	ILMN_1903914	7	130615123	130615172	-	RP11-138A9.1	NA	NA	TRANS	NA	NA	1.30636607719e-06	4.86388171795	0.0587193840067	0.0120725353558
cg00044505	ILMN_1775542	1	207077928	207077977	-	FCMR	NA	NA	TRANS	NA	NA	6.59085708377e-06	4.5268813952	0.0861898274311	0.0190395594465
cg00044505	ILMN_1801119	18	60791159	60791208	-	BCL2	NA	NA	TRANS	NA	NA	7.28372001299e-07	4.98052552526	0.0574554249113	0.0115360165548
cg00044505	ILMN_1700428	6	32780840	32780889	-	HLA-DOB	NA	NA	TRANS	NA	NA	2.07710373307e-06	4.7694878831	0.0679664092448	0.0142502530483
cg00044505	ILMN_1655983	1	100950096	100950145	+	CDC14A	NA	NA	TRANS	NA	NA	6.68500744895e-08	5.43406468912	0.0446568434611	0.00821794476435
cg00044505	ILMN_1751400	17	46210848	46210897	-	SKAP1	NA	NA	TRANS	NA	NA	3.33675459525e-06	4.67124891205	0.0563107147136	0.0120547450529
cg00044665	ILMN_1715131	17	38710167	38710216	-	CCR7	NA	NA	TRANS	NA	NA	1.30989632844e-08	5.7250720282	0.100417810902	0.0175400083016
cg00044665	ILMN_1659227	19	42383286	42383335	+	CD79A	NA	NA	TRANS	NA	NA	4.85516688406e-06	4.59220311589	0.0515701501316	0.0112299366623
cg00044665	ILMN_1653504	1	101706255	101706304	+	S1PR1	NA	NA	TRANS	NA	NA	3.92737183179e-07	5.10126314068	0.0590651338643	0.0115785310884
cg00044665	ILMN_1785424	10	116191056	116191105	-	ABLIM1	NA	NA	TRANS	NA	NA	1.07691375785e-06	4.90272073683	0.051618956299	0.0105286348274
cg00044665	ILMN_3248270	9	134361054	134361103	+	SNORD62A	NA	NA	TRANS	NA	NA	3.39039645346e-09	5.95672243258	0.0581212883316	0.00975725980008
cg00044665	ILMN_2337928	11	118766721	118766770	+	CXCR5	NA	NA	TRANS	NA	NA	3.57632901702e-07	5.1193440666	0.0586353532198	0.0114536847801
cg00044665	ILMN_1688959	12	6560714	6560763	+	CD27	NA	NA	TRANS	NA	NA	2.01608421869e-08	5.64938695149	0.0606231787499	0.010730930501
cg00044665	ILMN_1700147	22	24095108	24095157	-	VPREB3	NA	NA	TRANS	NA	NA	3.50530908142e-08	5.55095756067	0.0759262248699	0.0136780409578
cg00044665	ILMN_1782704	16	28950460	28950502	+	CD19	NA	37449743	DISTAL	NA	NA	3.75078531152e-06	4.64672473283	0.057413196681	0.0123556268086
cg00044665	ILMN_1900263	2	7198386	7198435	+	ILMN_1900263	NA	NA	TRANS	NA	NA	2.46214553506e-09	6.01038471345	0.0562995648535	0.00936704845656
cg00044665	ILMN_1688279	7	99818935	99818984	+	PVRIG	NA	NA	TRANS	NA	NA	1.73513034665e-06	4.80630166288	0.0386702685743	0.0080457431278
cg00044665	ILMN_2337974	8	79515320	79515369	+	PKIA	NA	NA	TRANS	NA	NA	1.32023110662e-07	5.30836466422	0.0415407075917	0.00782551882158
cg00044665	ILMN_1672417	11	67203056	67203105	-	PTPRCAP	NA	NA	TRANS	NA	NA	7.63311164437e-06	4.49520571506	0.0585742706689	0.0130303871239
cg00044796	ILMN_1786016	1	146767173	146767222	+	CHD1L	NA	-161900	DISTAL	NA	NA	7.65322056259e-07	4.97073963638	0.0384129266444	0.0077278090293
cg00044950	ILMN_2319996	22	39708911	39708960	-	RPL3	NA	NA	TRANS	NA	NA	5.40175931716e-06	-4.56949716522	-0.0151428301669	0.00331389420311
cg00044995	ILMN_1708029	9	35847058	35847107	+	TMEM8B	NA	NA	TRANS	NA	NA	8.47757637621e-07	-4.95045502753	-0.046632606406	0.00941986264831
cg00044995	ILMN_1745282	14	102695281	102695330	-	MOK	NA	NA	TRANS	NA	NA	9.36946505614e-06	4.45065056949	0.0823065809878	0.0184931572818
cg00044995	ILMN_1751956	1	165623515	165623562	+	MGST3	NA	NA	TRANS	NA	NA	3.2474684385e-06	-4.67691940876	-0.0277176166293	0.00592646873013
cg00045114	ILMN_1800787	3	16357414	16357463	-	RFTN1	NA	NA	TRANS	NA	NA	9.35094230174e-06	-4.45108263457	-0.0146612529225	0.00329386221874
cg00045114	ILMN_1804279	1	198671550	198671599	+	PTPRC	NA	-25933938	DISTAL	NA	NA	1.65979819881e-06	-4.81534656743	-0.0500771388504	0.0103994880014
cg00045114	ILMN_1705570	10	71871803	71871852	+	H2AFY2	NA	NA	TRANS	NA	NA	2.31860957292e-07	5.20229795442	0.080121605436	0.0154011950369
cg00045114	ILMN_1653292	3	48555186	48555235	-	PFKFB4	NA	NA	TRANS	NA	NA	4.21282176441e-06	-4.62225383463	-0.0166370506191	0.00359933729612
cg00045439	ILMN_3249001	1	149676409	149676456	+	FAM231D	NA	NA	TRANS	NA	NA	5.56631363602e-06	-4.56309216669	-0.0324506920248	0.00711155743505
cg00045439	ILMN_2372379	15	42061836	42061885	+	MGA	NA	NA	TRANS	NA	NA	2.79438882937e-06	-4.70822429947	-0.0219339013374	0.00465863560067
cg00045515	ILMN_1688279	7	99818935	99818984	+	PVRIG	NA	NA	TRANS	NA	NA	8.42242556651e-06	-4.47386365458	-0.0323872779428	0.00723921881473
cg00045515	ILMN_1669447	1	158946540	158946589	+	PYHIN1	NA	NA	TRANS	NA	NA	8.38079211423e-08	-5.39259649506	-0.0440932051367	0.00817661866173
cg00045607	ILMN_1656482	20	60871052	60871101	+	OSBPL2	NA	NA	TRANS	NA	NA	5.9591600052e-07	5.02004302157	0.0172317126065	0.00343258265565
cg00045787	ILMN_2210482	16	1822972	1823021	-	MRPS34	NA	-67494887	DISTAL	NA	NA	6.32654578579e-06	4.53567713668	0.0232374334238	0.00512325562942
cg00045902	ILMN_1846922	10	134143888	134143937	-	STK32C	NA	-76867	DISTAL	NA	NA	4.79695843958e-06	-4.59476399436	-0.0576875651867	0.0125550659963
cg00046099	ILMN_1709772	20	17922613	17922662	-	SNX5	NA	NA	TRANS	NA	NA	7.13505661805e-06	-4.50978844734	-0.0722277696791	0.0160157777959
cg00046105	ILMN_3251132	15	52107694	52107743	+	TMOD2	NA	NA	TRANS	NA	NA	9.91958741974e-06	4.43817723423	0.0340491831526	0.00767188450475
cg00046625	ILMN_1812721	12	123347398	123347447	+	HIP1R	NA	NA	TRANS	NA	NA	3.55930208173e-07	5.12026410181	0.035806318668	0.00699306089608
cg00046913	ILMN_1701457	16	1877805	1877854	+	FAHD1	NA	-74	Promoter	HAGH	0	1.16148023865e-12	-7.18812071829	-0.0474030554531	0.00659463819695
cg00046913	ILMN_2246661	16	1878814	1878863	+	FAHD1	NA	-74	Promoter	HAGH	0	1.8890691656e-16	-8.35000419491	-0.0489031455226	0.00585666119215
cg00046913	ILMN_1810977	23	73888777	73888825	-	ILMN_1810977	NA	NA	TRANS	NA	NA	9.86785879035e-07	4.92020586646	0.0165600433004	0.00336572162828
cg00046991	ILMN_1729033	4	39460071	39460120	-	RPL9	NA	NA	TRANS	NA	NA	2.92419948295e-08	-5.583383513	-0.0252998758943	0.00453128033126
cg00046991	ILMN_1866217	6	166689042	166689091	-	ILMN_1866217	NA	NA	TRANS	NA	NA	1.30867238794e-06	4.86352576056	0.0352407259432	0.00724592151418
cg00047287	ILMN_1761321	16	3017470	3017519	+	KREMEN2	NA	NA	TRANS	NA	NA	1.94908648463e-06	4.78253483538	0.0428768567699	0.00896529941668
cg00047287	ILMN_1784217	17	7491596	7491645	-	SOX15	NA	NA	TRANS	NA	NA	1.2394506481e-08	-5.73471010431	-0.0555255761057	0.00968236843636
cg00047287	ILMN_1659054	22	51018676	51018700	-	CHKB-CPT1B	4529	0	IN	NA	NA	1.31224020016e-10	-6.4836650041	-0.0323098544274	0.00498327017311
cg00047287	ILMN_2331205	22	51017639	51017685	-	CHKB-CPT1B	4529	0	IN	NA	NA	1.17733571833e-12	-7.18618778551	-0.032233973707	0.0044855456981
cg00047287	ILMN_3223126	22	50965648	50965697	-	TYMP	NA	-48385	Mult. Closer/TSS/BTW	KLHDC7B	27447	2.1005251606e-07	5.2210414104	0.0346135111656	0.00662961820157
cg00047287	ILMN_3297126	22	50965618	50965667	-	TYMP	NA	-48385	Mult. Closer/TSS/BTW	KLHDC7B	27447	2.4913392004e-06	4.73201563205	0.0306182410051	0.00647044375715
cg00047753	ILMN_1873946	1	21498022	21498071	-	ILMN_1873946	NA	NA	TRANS	NA	NA	4.6411548345e-06	-4.60176808067	-0.0315034142123	0.00684593696598
cg00048759	ILMN_1716469	10	120793654	120793703	+	NANOS1	NA	NA	TRANS	NA	NA	6.12297961412e-06	4.54269478715	0.0316374552249	0.0069644686045
cg00048759	ILMN_2069632	12	54855893	54855923	-	GTSF1	NA	NA	TRANS	NA	NA	8.89103892044e-06	4.46208160604	0.0993122778991	0.0222569389508
cg00048832	ILMN_2076640	1	32509133	32509182	+	KHDRBS1	NA	NA	TRANS	NA	NA	8.7236621997e-06	4.46622013413	0.0102632103162	0.00229796338021
cg00049156	ILMN_1803279	1	93617763	93617812	-	TMED5	NA	0	Promoter	NA	NA	4.56299994564e-06	-4.6053668863	-0.01516615541	0.00329314814311
cg00049253	ILMN_1660345	15	90809468	90809517	+	NGRN	NA	NA	TRANS	NA	NA	5.25381201209e-06	4.57541750014	0.0222338130219	0.00485940638668
cg00049323	ILMN_1789419	5	467105	467154	+	EXOC3	NA	5155	Mult. Closer/TSS/BTW	LOC100288152	-786	4.27916289126e-06	4.61895367751	0.0216864212714	0.00469509390773
cg00049323	ILMN_1836218	5	470649	470694	-	PP7080	NA	0	Promoter	NA	NA	7.22506552552e-26	-10.7701040006	-0.100069510692	0.0092914154484
cg00049323	ILMN_3239925	5	470670	470719	-	PP7080	NA	0	Promoter	NA	NA	1.09268646422e-13	-7.51838127677	-0.0606392435775	0.00806546533692
cg00049380	ILMN_1822327	5	126183188	126183237	+	ILMN_1822327	NA	NA	TRANS	NA	NA	1.53609488565e-06	-4.8310934576	-0.0360824850988	0.00746880295641
cg00049382	ILMN_1653292	3	48555186	48555235	-	PFKFB4	NA	NA	TRANS	NA	NA	5.71107306888e-06	-4.55760596827	-0.013907283952	0.00305144500179
cg00049382	ILMN_1652490	12	12483020	12483069	-	MANSC1	NA	NA	TRANS	NA	NA	9.82618372636e-06	-4.44024765987	-0.0321868064303	0.00724887639066
cg00049440	ILMN_1778523	9	72999838	72999887	-	KLF9	2930	0	IN	NA	NA	4.92261438972e-22	-9.84521808353	-0.0776251593995	0.0078845545869
cg00049595	ILMN_3293681	19	44085726	44085775	+	PINLYP	NA	NA	TRANS	NA	NA	3.11576421732e-08	-5.57205119893	-0.0563196136143	0.0101075190453
cg00049595	ILMN_1784217	17	7491596	7491645	-	SOX15	NA	NA	TRANS	NA	NA	2.57323994297e-06	-4.72532268871	-0.0506668271816	0.0107224057529
cg00049664	ILMN_1766814	16	66544991	66545040	-	TK2	NA	-29019	Mult. Closer/TSS/BTW	CKLF	13144	2.97616297102e-06	4.69511730651	0.02446493104	0.00521071773991
cg00049664	ILMN_1778488	5	76728181	76728230	-	WDR41	NA	NA	TRANS	NA	NA	1.84369416783e-07	-5.24569615378	-0.0535388354409	0.0102062402913
cg00049709	ILMN_1697309	7	74191613	74191638	+	NCF1	NA	NA	TRANS	NA	NA	2.77668887976e-06	-4.70954403617	-0.0331182248449	0.00703215100879
cg00049729	ILMN_1758895	1	150768988	150769037	-	CTSK	NA	NA	TRANS	NA	NA	8.94164599524e-06	-4.46084497467	-0.0501594578305	0.0112443848901
cg00049883	ILMN_2224486	3	62317048	62317074	+	C3orf14	NA	NA	TRANS	NA	NA	2.07000061728e-06	4.77019126662	0.0668329322141	0.0140105351083
cg00050152	ILMN_1655422	18	47018148	47018197	-	RPL17	NA	NA	TRANS	NA	NA	2.24232154134e-06	-4.75374816823	-0.022098016149	0.00464854581417
cg00050247	ILMN_3246401	9	133998442	133998491	+	AIF1L	NA	NA	TRANS	NA	NA	3.87088398041e-06	4.64009680083	0.0773049759832	0.0166602075994
cg00050250	ILMN_1734353	19	1105776	1105808	+	GPX4	NA	NA	TRANS	NA	NA	3.68165546686e-06	-4.6506328129	-0.0345906874625	0.00743784531139
cg00050250	ILMN_2378952	19	1106397	1106446	+	GPX4	NA	NA	TRANS	NA	NA	3.67910423571e-06	-4.65077838425	-0.0286455795228	0.00615930864816
cg00050250	ILMN_1661002	1	175914087	175914136	-	RFWD2	NA	NA	TRANS	NA	NA	7.03903263546e-06	-4.51271170707	-0.0163456277778	0.00362212984983
cg00050250	ILMN_1691402	4	120382958	120383007	+	LOC645513	NA	NA	TRANS	NA	NA	4.00052731672e-07	-5.09769253909	-0.0415105635317	0.00814301043333
cg00050289	ILMN_1785285	13	108884783	108884832	+	ABHD13	NA	NA	TRANS	NA	NA	6.80006954728e-06	4.52015560454	0.0304436139574	0.00673508096199
cg00050294	ILMN_1813975	2	3502323	3502372	-	ADI1	NA	NA	TRANS	NA	NA	5.52927316768e-06	-4.56451792309	-0.0353643740249	0.00774766900269
cg00050312	ILMN_2148913	3	100295941	100295990	+	TMEM45A	NA	NA	TRANS	NA	NA	4.30364530651e-06	4.6177481805	0.0430290795747	0.00931819533954
cg00050336	ILMN_1653292	3	48555186	48555235	-	PFKFB4	NA	NA	TRANS	NA	NA	8.82545232681e-08	-5.38307376053	-0.0188285819632	0.00349773805837
cg00050336	ILMN_1677376	8	61779109	61779158	+	CHD7	NA	NA	TRANS	NA	NA	1.75283803419e-06	4.80423046002	0.0459454922916	0.00956354876684
cg00050336	ILMN_1769299	1	149900686	149900735	-	MTMR11	NA	NA	TRANS	NA	NA	1.58218428129e-07	-5.2744825394	-0.0271100197147	0.00513984443254
cg00050336	ILMN_3307752	13	51287145	51287194	-	DLEU7	NA	NA	TRANS	NA	NA	1.97791832637e-19	-9.17366000284	-0.0642559192455	0.00700439292776
cg00050336	ILMN_1807825	6	6655008	6655057	+	LY86	NA	NA	TRANS	NA	NA	5.32444086937e-09	-5.88026923302	-0.0369966769331	0.00629166377712
cg00050336	ILMN_1704730	20	23060360	23060409	-	CD93	NA	NA	TRANS	NA	NA	2.20195471385e-10	-6.40237761727	-0.0261517361376	0.00408469129765
cg00050336	ILMN_1782881	13	51286294	51286343	-	DLEU7	NA	NA	TRANS	NA	NA	3.58710712004e-11	-6.68348024867	-0.0560185025143	0.00838163657707
cg00050336	ILMN_2255579	17	72743276	72743325	+	RAB37	NA	NA	TRANS	NA	NA	5.8874212843e-06	4.55109989688	0.0328215463152	0.00721178331808
cg00050336	ILMN_1752591	8	29965333	29965382	+	LEPROTL1	NA	NA	TRANS	NA	NA	3.52325438411e-06	-4.65986005641	-0.0287792989908	0.0061760007044
cg00050336	ILMN_1703263	2	231103009	231103058	+	SP140	NA	NA	TRANS	NA	NA	1.48429452141e-09	-6.09441515893	-0.0490565810417	0.00804943210504
cg00050336	ILMN_1771987	19	10755176	10755225	+	SLC44A2	NA	NA	TRANS	NA	NA	1.90301748727e-06	-4.78743256731	-0.0390214931826	0.0081508183424
cg00050336	ILMN_1783276	1	78408661	78408710	+	NEXN	NA	NA	TRANS	NA	NA	8.35710586391e-07	-4.9532974804	-0.044032980158	0.00888962965222
cg00050336	ILMN_2246882	2	231103633	231103682	+	SP140	NA	NA	TRANS	NA	NA	3.1697141663e-13	-7.37118301335	-0.0563359411889	0.00764272723752
cg00050496	ILMN_2246882	2	231103633	231103682	+	SP140	NA	NA	TRANS	NA	NA	5.827252017e-06	-4.55329849773	-0.0329308408367	0.00723230441692
cg00050618	ILMN_1688279	7	99818935	99818984	+	PVRIG	NA	NA	TRANS	NA	NA	4.03694828635e-06	-4.63125013406	-0.0347098462206	0.00749470342041
cg00050618	ILMN_3248270	9	134361054	134361103	+	SNORD62A	NA	NA	TRANS	NA	NA	1.80603432524e-07	-5.24958819014	-0.0478367311612	0.00911247309857
cg00050618	ILMN_1900263	2	7198386	7198435	+	ILMN_1900263	NA	NA	TRANS	NA	NA	8.49030491464e-07	-4.95015698124	-0.0433704196896	0.00876142309305
cg00050654	ILMN_1702231	1	150252065	150252113	+	C1orf54	NA	NA	TRANS	NA	NA	7.56780295492e-07	-4.97296069799	-0.0489386869959	0.009840955915
cg00050692	ILMN_1785424	10	116191056	116191105	-	ABLIM1	NA	NA	TRANS	NA	NA	1.16063293987e-06	4.88769909576	0.0498497334101	0.0101990184816
cg00050692	ILMN_2149766	17	58520632	58520681	-	APPBP2	NA	NA	TRANS	NA	NA	6.60529084235e-07	-4.99981002489	-0.0189306069845	0.00378626525613
cg00050692	ILMN_3248270	9	134361054	134361103	+	SNORD62A	NA	NA	TRANS	NA	NA	1.57727902255e-07	5.27506543886	0.0500132886465	0.00948107454327
cg00050692	ILMN_1788841	14	96176618	96176667	-	TCL1A	NA	NA	TRANS	NA	NA	1.70380618106e-08	5.67903248765	0.0773077813606	0.013612843654
cg00050692	ILMN_1715131	17	38710167	38710216	-	CCR7	NA	NA	TRANS	NA	NA	8.93798448978e-17	8.44316284485	0.141226992098	0.0167267876616
cg00050692	ILMN_1700147	22	24095108	24095157	-	VPREB3	NA	NA	TRANS	NA	NA	2.6204930116e-06	4.72155370369	0.0627768499441	0.0132958034333
cg00050692	ILMN_1893633	10	6626183	6626232	+	PRKCQ-AS1	NA	NA	TRANS	NA	NA	4.00445363239e-09	5.92862915521	0.0816394341361	0.0137703728803
cg00050692	ILMN_2376205	6	31548395	31548444	-	LTB	NA	NA	TRANS	NA	NA	5.67819743814e-08	5.4638312483	0.0436232684697	0.0079840072812
cg00050692	ILMN_1669881	7	16823330	16823379	+	TSPAN13	NA	NA	TRANS	NA	NA	1.02338697873e-08	5.76799585713	0.0718175928009	0.0124510479168
cg00051483	ILMN_1880612	13	111375467	111375516	-	ILMN_1880612	NA	NA	TRANS	NA	NA	2.42085460285e-06	-4.73794718499	-0.0388006278413	0.00818933312812
cg00051782	ILMN_1656145	10	101156895	101156944	-	GOT1	NA	NA	TRANS	NA	NA	3.26644488514e-06	4.67570180681	0.0249150464215	0.00532862176651
cg00051979	ILMN_2341815	3	100467642	100467691	+	TFG	NA	NA	TRANS	NA	NA	6.93635025801e-06	-4.51588022744	-0.0559625229748	0.0123923842432
cg00052046	ILMN_2096604	16	57186730	57186779	-	FAM192A	NA	NA	TRANS	NA	NA	7.75247889023e-06	4.49184624742	0.0218780671844	0.00487061799966
cg00052385	ILMN_1766000	6	89874733	89874782	+	PM20D2	NA	NA	TRANS	NA	NA	6.90942927799e-06	-4.51671837359	-0.0385373877296	0.0085321652895
cg00052385	ILMN_1703564	20	33128462	33128511	+	DYNLRB1	NA	NA	TRANS	NA	NA	9.32858404844e-06	4.45160525905	0.0141201670088	0.00317192702117
cg00052385	ILMN_1809478	7	141443464	141443505	+	SSBP1	NA	NA	TRANS	NA	NA	2.86842020261e-06	4.70279006344	0.0121422132835	0.0025819169301
cg00052772	ILMN_1753534	3	101295436	101295485	-	RP11-234A1.1	NA	NA	TRANS	NA	NA	8.3995367438e-06	4.47445507869	0.0173241979569	0.00387180062203
cg00052772	ILMN_1784217	17	7491596	7491645	-	SOX15	NA	NA	TRANS	NA	NA	6.23291475233e-07	-5.01122408286	-0.0509930337385	0.010175764024
cg00052772	ILMN_1653292	3	48555186	48555235	-	PFKFB4	NA	NA	TRANS	NA	NA	3.48533687268e-07	-5.12431075888	-0.0160066814917	0.00312367501599
cg00052772	ILMN_1690682	6	33246284	33246333	+	B3GALT4	NA	0	Promoter	NA	NA	1.67653481214e-08	-5.68186760022	-0.0253566817989	0.00446273718132
cg00052853	ILMN_1686194	5	64314194	64314243	+	CWC27	NA	NA	TRANS	NA	NA	9.59887649502e-06	-4.44536596412	-0.0142629398928	0.00320849622009
cg00052932	ILMN_1700847	2	190738356	190738382	+	PMS1	NA	-109032	DISTAL	NA	NA	1.15645307792e-06	4.88842394392	0.0306677805651	0.00627355174529
cg00052932	ILMN_2221673	2	190532523	190532572	+	ASNSD1	NA	4221	TSS	ANKAR	-932	3.71358273466e-47	-15.0848012515	-0.0575426750965	0.00381461274413
cg00052932	ILMN_1698406	2	190636257	190636306	-	ORMDL1	NA	95214	DISTAL	NA	NA	2.6764515108e-10	-6.37149193061	-0.0233967853284	0.00367210467866
cg00052932	ILMN_2045975	2	190635397	190635446	-	ORMDL1	NA	95214	DISTAL	NA	NA	1.07753974382e-52	16.067511676	0.173032980475	0.0107691211909
cg00053010	ILMN_1683328	3	48732522	48732571	-	IP6K2	NA	NA	TRANS	NA	NA	6.47124940823e-06	-4.53081903214	-0.0191177016225	0.00421948029416
cg00053073	ILMN_1773716	1	151732467	151732516	-	MRPL9	NA	NA	TRANS	NA	NA	6.76695516197e-06	-4.5212068533	-0.0217501959122	0.00481070577346
cg00053073	ILMN_1738047	10	50339452	50339501	-	FAM170B	NA	NA	TRANS	NA	NA	3.12310727184e-06	-4.6850721974	-0.0285758819018	0.00609934718138
cg00053135	ILMN_2396648	10	99196104	99196153	-	EXOSC1	NA	NA	TRANS	NA	NA	2.29677892875e-07	5.20409558885	0.0163414110297	0.00314010585522
cg00053135	ILMN_1752953	19	50176954	50176998	+	BCL2L12	NA	NA	TRANS	NA	NA	3.08655459769e-08	5.57373465686	0.0228635494524	0.00410201612742
cg00053135	ILMN_2230592	3	131181174	131181223	-	MRPL3	NA	NA	TRANS	NA	NA	1.70177254412e-06	-4.81025925583	-0.0313502053191	0.006517362922
cg00053755	ILMN_1769839	1	62677123	62677172	+	L1TD1	NA	NA	TRANS	NA	NA	4.87763920936e-06	-4.59122231707	-0.0814676018234	0.0177442075764
cg00053755	ILMN_1716465	1	10075863	10075912	+	RBP7	NA	NA	TRANS	NA	NA	7.74342312195e-09	5.81614899023	0.0292383533017	0.00502709840321
cg00053755	ILMN_2122420	1	24128466	24128515	-	HMGCL	NA	NA	TRANS	NA	NA	7.52990633689e-06	4.4981511135	0.016720625722	0.00371722187629
cg00053755	ILMN_1667857	12	113629848	113629897	+	RITA1	NA	NA	TRANS	NA	NA	3.24697108823e-07	-5.13794105885	-0.0210428720873	0.0040955845632
cg00053755	ILMN_1696187	14	51372224	51372273	-	PYGL	NA	NA	TRANS	NA	NA	6.30235589189e-13	7.27480525024	0.0244491375462	0.00336079615951
cg00053755	ILMN_1784863	7	80305834	80305883	+	CD36	NA	NA	TRANS	NA	NA	5.71295930093e-09	5.86825952001	0.0680190206646	0.0115910041866
cg00053755	ILMN_1796094	7	80303299	80303324	+	CD36	NA	NA	TRANS	NA	NA	1.7057122783e-14	7.76921718044	0.0701131692809	0.00902448311747
cg00053851	ILMN_1669447	1	158946540	158946589	+	PYHIN1	NA	67323593	DISTAL	NA	NA	6.11545138271e-07	-5.01496141304	-0.037087024049	0.00739527605387
cg00053870	ILMN_1683133	3	126061816	126061865	-	KLF15	NA	NA	TRANS	NA	NA	1.91748789684e-06	-4.78588200024	-0.0341702573682	0.00713980356525
cg00053916	ILMN_1782881	13	51286294	51286343	-	DLEU7	NA	NA	TRANS	NA	NA	7.79399875768e-07	-4.96713072238	-0.0439910178003	0.00885642441463
cg00053916	ILMN_1724040	2	110376439	110376488	+	SOWAHC	NA	NA	TRANS	NA	NA	1.92908205295e-06	-4.78464773735	-0.0416836659658	0.00871196130917
cg00053916	ILMN_1689953	11	2418501	2418550	+	CD81	NA	NA	TRANS	NA	NA	4.62841580767e-06	-4.60235069194	-0.0380889151005	0.00827596974894
cg00053916	ILMN_1704730	20	23060360	23060409	-	CD93	NA	NA	TRANS	NA	NA	4.50658487713e-07	-5.07459396613	-0.0218596839868	0.00430767153642
cg00053916	ILMN_2361603	14	21485404	21485453	-	NDRG2	NA	NA	TRANS	NA	NA	1.75145578584e-07	-5.2553704648	-0.0622704859533	0.0118489241378
cg00053916	ILMN_3307752	13	51287145	51287194	-	DLEU7	NA	NA	TRANS	NA	NA	9.10077484814e-14	-7.54340216562	-0.0559787689501	0.0074208914918
cg00054210	ILMN_1758895	1	150768988	150769037	-	CTSK	NA	NA	TRANS	NA	NA	4.81023950499e-06	-4.59417708053	-0.0504561985574	0.0109826412158
cg00054409	ILMN_1781236	6	29855729	29855770	+	HLA-H	NA	1488945	DISTAL	NA	NA	1.47347536806e-07	5.28783063953	0.133449741818	0.0252371437202
cg00054409	ILMN_3241692	6	31380109	31380158	+	MICA	NA	-19758	Closest DS gene	NA	NA	2.01220192167e-06	4.77600261222	0.0463181780825	0.00969810568443
cg00054472	ILMN_1707336	3	9848394	9848443	+	ARPC4	NA	3563	Mult. Closer/TSS/BTW	ARPC4-TTLL3	0	6.6560540781e-09	5.84212993376	0.0162957412232	0.00278934933115
cg00054525	ILMN_1694367	19	50001014	50001063	+	SNORD35B	NA	NA	TRANS	NA	NA	2.50717443928e-06	4.73070524265	0.0331237913072	0.00700187173121
cg00054741	ILMN_1668012	7	95749801	95749850	-	SLC25A13	NA	NA	TRANS	NA	NA	1.94176202232e-17	8.63052786244	0.0485863928718	0.00562959689677
cg00054774	ILMN_1652512	21	43305265	43305314	-	C2CD2	NA	0	Promoter	NA	NA	1.78793247489e-09	-6.06363294821	-0.0315588102448	0.00520460432127
cg00054791	ILMN_1745623	11	831889	831938	+	CRACR2B	NA	NA	TRANS	NA	NA	4.91265583497e-07	5.05780472519	0.0409941429222	0.00810512567202
cg00054971	ILMN_2274923	5	52405546	52405595	-	MOCS2	NA	NA	TRANS	NA	NA	7.09263107518e-06	4.51107533422	0.0243208067595	0.00539135460119
cg00054971	ILMN_2354391	19	41314246	41314295	+	EGLN2	NA	NA	TRANS	NA	NA	6.1229133037e-06	-4.54269710932	-0.0152422507815	0.00335533063611
cg00055073	ILMN_1761260	2	165541413	165541462	-	COBLL1	NA	122138576	DISTAL	NA	NA	1.29268038328e-08	5.72738002973	0.0539378944916	0.00941755116852
cg00055073	ILMN_1769299	1	149900686	149900735	-	MTMR11	NA	NA	TRANS	NA	NA	4.84250899861e-06	-4.59275748441	-0.0236001393125	0.0051385555176
cg00055073	ILMN_1653292	3	48555186	48555235	-	PFKFB4	NA	NA	TRANS	NA	NA	1.73526556214e-06	-4.8062857703	-0.016800942235	0.00349561866229
cg00055073	ILMN_3307752	13	51287145	51287194	-	DLEU7	NA	NA	TRANS	NA	NA	8.28468341586e-08	-5.39471902476	-0.0385188003103	0.0071400938832
cg00055073	ILMN_2246882	2	231103633	231103682	+	SP140	NA	-187692326	DISTAL	NA	NA	2.98959846393e-10	-6.35392056478	-0.0486896554359	0.00766293108947
cg00055073	ILMN_1833858	2	70883922	70883971	-	ADD2	NA	27436631	DISTAL	NA	NA	7.01626656646e-06	4.51341037386	0.0457981145595	0.0101471195318
cg00055073	ILMN_1704730	20	23060360	23060409	-	CD93	NA	NA	TRANS	NA	NA	1.26985836811e-08	-5.73048612099	-0.0234144150649	0.0040859387093
cg00055073	ILMN_1659227	19	42383286	42383335	+	CD79A	NA	NA	TRANS	NA	NA	9.51725056619e-06	4.44723227618	0.0424725323322	0.00955032921479
cg00055073	ILMN_1782704	16	28950460	28950502	+	CD19	NA	NA	TRANS	NA	NA	4.21023138556e-06	4.62238370284	0.0485485055618	0.0105029155265
cg00055073	ILMN_1807825	6	6655008	6655057	+	LY86	NA	NA	TRANS	NA	NA	6.15817742199e-07	-5.0135940453	-0.031570887843	0.00629705707278
cg00055292	ILMN_1778187	1	150479549	150479598	+	TARS2	NA	NA	TRANS	NA	NA	2.05721783587e-06	-4.77146294469	-0.0338319591298	0.0070904792769
cg00055341	ILMN_1713764	2	200325884	200325933	+	ILMN_1713764	NA	120912	DISTAL	NA	NA	6.82921066909e-07	-4.99324180289	-0.0310957910831	0.00622757565338
cg00055341	ILMN_1702231	1	150252065	150252113	+	C1orf54	NA	NA	TRANS	NA	NA	2.98450933266e-09	-5.97816268569	-0.0574481720005	0.00960967023164
cg00055679	ILMN_3293681	19	44085726	44085775	+	PINLYP	NA	NA	TRANS	NA	NA	1.63477763899e-07	-5.26834045835	-0.0505468298233	0.00959445013528
cg00055679	ILMN_1708029	9	35847058	35847107	+	TMEM8B	NA	NA	TRANS	NA	NA	1.60222178201e-06	-4.82253004873	-0.0433996919922	0.00899936165326
cg00055679	ILMN_1702231	1	150252065	150252113	+	C1orf54	NA	NA	TRANS	NA	NA	2.73239087833e-12	-7.06525173391	-0.07135038797	0.0100987750553
cg00055881	ILMN_2289775	1	154245893	154245942	+	HAX1	NA	-148091965	DISTAL	NA	NA	3.12203997414e-06	-4.68514350717	-0.039871943057	0.00851029280021
cg00056066	ILMN_1776188	20	33148072	33148121	+	MAP1LC3A	NA	NA	TRANS	NA	NA	3.61359450319e-06	-4.65454989716	-0.0380067621153	0.00816550750449
cg00056066	ILMN_1657077	11	83500546	83500594	-	ILMN_1657077	NA	NA	TRANS	NA	NA	6.19206818844e-06	4.54028832295	0.0389054867307	0.00856894627902
cg00056066	ILMN_3293681	19	44085726	44085775	+	PINLYP	NA	NA	TRANS	NA	NA	9.51127617309e-06	-4.44736947661	-0.0415421232179	0.00934083022253
cg00056066	ILMN_1702231	1	150252065	150252113	+	C1orf54	NA	NA	TRANS	NA	NA	9.41831676634e-07	-4.92951114285	-0.0488162775307	0.00990286381673
cg00056066	ILMN_1784217	17	7491596	7491645	-	SOX15	NA	NA	TRANS	NA	NA	6.47435881155e-06	-4.53071578705	-0.0447196469808	0.00987032713653
cg00056074	ILMN_1763027	7	44256959	44257008	-	CAMK2B	NA	NA	TRANS	NA	NA	2.68004793503e-06	-4.71689545966	-0.0402694929059	0.00853728755498
cg00056257	ILMN_1738095	2	239152804	239152853	-	PER2	NA	NA	TRANS	NA	NA	2.24774175961e-07	5.20819455659	0.0226719718128	0.00435313457791
cg00056433	ILMN_3248403	1	161326464	161326497	+	SDHC	NA	57272	DISTAL	NA	NA	4.62239810959e-09	-5.90431408343	-0.019240417889	0.0032587050108
cg00056433	ILMN_2323366	1	161334453	161334502	+	SDHC	NA	57272	DISTAL	NA	NA	2.63737863988e-37	-13.2186063493	-0.0548989988962	0.00415316088893
cg00056433	ILMN_1779032	1	161332351	161332400	+	SDHC	NA	57272	DISTAL	NA	NA	9.78567374462e-06	-4.44115147928	-0.027140293925	0.00611109394752
cg00056489	ILMN_1861414	7	150562027	150562076	-	ILMN_1861414	NA	NA	TRANS	NA	NA	9.59379738264e-07	4.92582886342	0.0333689938855	0.00677429013689
cg00056541	ILMN_2067708	1	246704300	246704349	-	TFB2M	NA	NA	TRANS	NA	NA	3.54976415501e-06	4.65828839624	0.0152705912597	0.00327815497041
cg00056754	ILMN_1789394	11	65784321	65784370	-	CATSPER1	NA	NA	TRANS	NA	NA	7.38376577935e-06	-4.50238865432	-0.0222968774597	0.00495223295269
cg00056754	ILMN_1701731	7	134127429	134127478	-	AKR1B1	NA	NA	TRANS	NA	NA	2.764730348e-06	-4.71044026675	-0.0353898608924	0.00751306860681
cg00056754	ILMN_1689953	11	2418501	2418550	+	CD81	NA	NA	TRANS	NA	NA	4.44322382514e-06	-4.6109986275	-0.0362980743038	0.00787206356718
cg00056754	ILMN_3307752	13	51287145	51287194	-	DLEU7	NA	NA	TRANS	NA	NA	5.08124191569e-09	-5.88822936687	-0.0418641742835	0.00710980698529
cg00056985	ILMN_1732296	1	23884782	23884831	-	ID3	NA	NA	TRANS	NA	NA	4.34652465396e-06	4.61565259705	0.0352137883414	0.00762921116809
cg00056985	ILMN_1682781	19	49843968	49844017	-	TEAD2	NA	NA	TRANS	NA	NA	2.84437272739e-06	4.70454033128	0.0333999320638	0.00709951019904
cg00057476	ILMN_2268921	8	41348085	41348134	+	GOLGA7	NA	NA	TRANS	NA	NA	4.84453133754e-06	-4.59266882025	-0.0298000145862	0.00648860515585
cg00057966	ILMN_2222317	1	78482537	78482586	+	DNAJB4	NA	NA	TRANS	NA	NA	6.8587527849e-06	4.51830463367	0.0326623993809	0.00722890597893
cg00058009	ILMN_2153466	6	3851238	3851287	+	FAM50B	NA	NA	TRANS	NA	NA	3.72088849775e-06	-4.64840631648	-0.0403519907394	0.00868082262867
cg00058163	ILMN_1701681	18	56822995	56823041	+	SEC11C	NA	-50915140	DISTAL	NA	NA	8.83189286231e-07	-4.94231534359	-0.0173468403678	0.00350986109988
cg00058291	ILMN_3307752	13	51287145	51287194	-	DLEU7	NA	NA	TRANS	NA	NA	3.97745152085e-09	-5.92977333436	-0.0498140847857	0.00840067266939
cg00058291	ILMN_1900263	2	7198386	7198435	+	ILMN_1900263	NA	NA	TRANS	NA	NA	5.14084609155e-06	4.58004661865	0.0432800871823	0.0094497045087
cg00058291	ILMN_3248270	9	134361054	134361103	+	SNORD62A	NA	NA	TRANS	NA	NA	5.51630607616e-07	5.03517313312	0.0494600708756	0.00982291364527
cg00058329	ILMN_1748034	16	87741499	87741548	-	KLHDC4	NA	NA	TRANS	NA	NA	6.43546453426e-06	-4.53201067115	-0.0322904124338	0.00712496390164
cg00058799	ILMN_2392286	3	49761730	49761779	-	IP6K1	NA	NA	TRANS	NA	NA	9.77105928247e-07	4.92217454015	0.022356387329	0.00454197370422
cg00058857	ILMN_1749419	7	151574125	151574174	-	PRKAG2	NA	NA	TRANS	NA	NA	4.45890418795e-06	4.61025312684	0.0296904135058	0.00644008315572
cg00059053	ILMN_1718936	6	31555457	31555506	+	LST1	NA	NA	TRANS	NA	NA	8.94521982505e-06	-4.46075789811	-0.0569611854174	0.012769396304
cg00059459	ILMN_1769299	1	149900686	149900735	-	MTMR11	NA	141556967	DISTAL	NA	NA	3.36585514752e-06	-4.66943220892	-0.0215403394689	0.00461305325897
cg00059740	ILMN_1741200	1	151313407	151313456	-	RFX5	NA	NA	TRANS	NA	NA	5.85634299685e-06	4.55223280286	0.0128224016959	0.00281672802142
cg00059911	ILMN_2077680	19	51870373	51870422	-	CLDND2	NA	NA	TRANS	NA	NA	7.24717682177e-06	4.50642247256	0.034072407618	0.00756085516293
cg00059930	ILMN_1717207	16	3110523	3110572	+	MMP25	NA	NA	TRANS	NA	NA	6.76083250627e-06	4.52140176262	0.0410041355225	0.0090688989113
cg00059930	ILMN_1810100	9	128729419	128729468	+	PBX3	NA	NA	TRANS	NA	NA	8.77119103266e-06	-4.46503727313	-0.0145544160512	0.00325964043768
cg00059930	ILMN_2246882	2	231103633	231103682	+	SP140	NA	NA	TRANS	NA	NA	7.23804744801e-06	-4.50669467523	-0.0315470562088	0.00700004293219
cg00060304	ILMN_2090040	1	3653898	3653947	-	TP73-AS1	NA	NA	TRANS	NA	NA	3.3868444186e-06	-4.66813121872	-0.034113168454	0.00730767128335
cg00060484	ILMN_2395375	6	29570536	29570585	-	GABBR1	NA	NA	TRANS	NA	NA	5.02021939445e-06	-4.58509859656	-0.0326666009996	0.00712451440502
cg00060484	ILMN_1705849	2	73119046	73119095	+	SPR	NA	NA	TRANS	NA	NA	9.81743564467e-06	-4.44044253649	-0.04803626519	0.0108179004221
cg00060606	ILMN_1679134	10	123718852	123718901	-	NSMCE4A	NA	NA	TRANS	NA	NA	3.18234517244e-06	-4.68115056598	-0.0143038007236	0.00305561646053
cg00060641	ILMN_1778087	10	47158291	47158340	-	ANXA8	NA	22727	Mult. Closer/TSS/BTW	HNRNPA1P33	-1420	5.61616582078e-20	-9.31802697393	-0.119037282572	0.0127749450506
cg00060800	ILMN_1769299	1	149900686	149900735	-	MTMR11	NA	NA	TRANS	NA	NA	1.09091070131e-06	-4.90013260696	-0.0294251794429	0.00600497615128
cg00060800	ILMN_1815500	6	33664212	33664261	+	ITPR3	NA	NA	TRANS	NA	NA	9.53509554474e-06	4.44682296075	0.0554815181991	0.0124766645061
cg00060800	ILMN_1704730	20	23060360	23060409	-	CD93	NA	NA	TRANS	NA	NA	5.31442350437e-10	-6.26185594916	-0.0298576147267	0.00476817336091
cg00060800	ILMN_1703263	2	231103009	231103058	+	SP140	NA	NA	TRANS	NA	NA	5.82787657537e-06	-4.55327556467	-0.0430435819849	0.00945332242109
cg00060800	ILMN_2337928	11	118766721	118766770	+	CXCR5	NA	NA	TRANS	NA	NA	3.22061435771e-06	4.67865419774	0.0533880710327	0.0114109888819
cg00060800	ILMN_1785424	10	116191056	116191105	-	ABLIM1	NA	NA	TRANS	NA	NA	3.97016835994e-07	5.09916659049	0.0533480329524	0.0104621082692
cg00060800	ILMN_1715131	17	38710167	38710216	-	CCR7	NA	NA	TRANS	NA	NA	2.42436376888e-07	5.19381510479	0.0908147308729	0.0174851682319
cg00060800	ILMN_1653292	3	48555186	48555235	-	PFKFB4	NA	NA	TRANS	NA	NA	3.35024283931e-08	-5.5590675892	-0.0226631767296	0.00407679460016
cg00060800	ILMN_1807825	6	6655008	6655057	+	LY86	NA	NA	TRANS	NA	NA	5.08749604584e-06	-4.58226680476	-0.0338189460767	0.0073803965412
cg00060800	ILMN_3248270	9	134361054	134361103	+	SNORD62A	NA	NA	TRANS	NA	NA	8.8080621734e-06	4.46412386927	0.0435970200413	0.00976608654195
cg00060800	ILMN_2376205	6	31548395	31548444	-	LTB	NA	NA	TRANS	NA	NA	1.64540415113e-06	4.81711968052	0.039595315501	0.0082197076525
cg00060800	ILMN_3307752	13	51287145	51287194	-	DLEU7	NA	NA	TRANS	NA	NA	1.44314949617e-11	-6.82064747983	-0.0565750541013	0.0082946749951
cg00060800	ILMN_1655983	1	100950096	100950145	+	CDC14A	NA	NA	TRANS	NA	NA	3.31243007327e-06	4.67277916636	0.0368126303864	0.00787810189093
cg00060800	ILMN_1700147	22	24095108	24095157	-	VPREB3	NA	NA	TRANS	NA	NA	4.12239439983e-06	4.62683339365	0.0631828134962	0.0136557356016
cg00060800	ILMN_1783276	1	78408661	78408710	+	NEXN	NA	NA	TRANS	NA	NA	3.58513153287e-07	-5.11887008914	-0.0530437761226	0.0103623993575
cg00060800	ILMN_2246882	2	231103633	231103682	+	SP140	NA	NA	TRANS	NA	NA	5.7264101181e-11	-6.61203678288	-0.0592015004421	0.00895359514566
cg00060933	ILMN_1657144	1	228369647	228369696	+	IBA57	NA	NA	TRANS	NA	NA	9.82270549511e-06	4.4403251228	0.0269954648694	0.0060796144703
cg00061031	ILMN_1694325	19	13209426	13209475	+	NFIX	NA	NA	TRANS	NA	NA	1.12664452917e-06	4.89366757137	0.0378961265017	0.00774391107467
cg00061031	ILMN_1708029	9	35847058	35847107	+	TMEM8B	NA	64889182	DISTAL	NA	NA	2.5116862759e-08	-5.61045812219	-0.0570801808781	0.0101738894819
cg00061039	ILMN_2251804	3	160117438	160117487	+	SMC4	NA	NA	TRANS	NA	NA	8.03636569145e-06	4.48405135508	0.0322859358393	0.00720017084612
cg00061520	ILMN_1798712	3	49315099	49315148	-	USP4	NA	NA	TRANS	NA	NA	6.99168557519e-06	4.51416718047	0.0154585075921	0.00342444286491
cg00061520	ILMN_1654287	16	4012981	4013030	-	ADCY9	95815	0	IN	NA	NA	3.43542945684e-18	-8.83896149622	-0.0749756967741	0.00848241015714
cg00061635	ILMN_1705064	17	8371343	8371392	+	NDEL1	NA	-27333	Mult. Closer/TSS/BTW	RNF222	-10692	8.26419708857e-08	5.39517454432	0.0140134807143	0.00259741007434
cg00061792	ILMN_3307752	13	51287145	51287194	-	DLEU7	NA	NA	TRANS	NA	NA	9.60886098627e-06	-4.44513871947	-0.0279028596496	0.00627716285374
cg00062020	ILMN_1814622	5	102432357	102432406	-	GIN1	NA	NA	TRANS	NA	NA	6.52411929689e-06	-4.52906996333	-0.0218909804507	0.00483343835002
cg00062282	ILMN_2246956	18	60791053	60791102	-	BCL2	NA	NA	TRANS	NA	NA	1.07195591891e-07	5.34712398593	0.0475324523867	0.00888934921124
cg00062282	ILMN_3248270	9	134361054	134361103	+	SNORD62A	NA	NA	TRANS	NA	NA	6.35421088652e-07	5.00743547288	0.0445181633844	0.00889041179373
cg00062282	ILMN_1672417	11	67203056	67203105	-	PTPRCAP	NA	NA	TRANS	NA	NA	5.47778814404e-06	4.56651495879	0.0539703428636	0.0118187158808
cg00062282	ILMN_1655983	1	100950096	100950145	+	CDC14A	NA	NA	TRANS	NA	NA	2.98755853663e-06	4.69432145041	0.0342166910445	0.00728895355932
cg00062282	ILMN_1688279	7	99818935	99818984	+	PVRIG	NA	NA	TRANS	NA	NA	1.01504482073e-07	5.35723231402	0.0390148266222	0.00728264602602
cg00062282	ILMN_2337974	8	79515320	79515369	+	PKIA	NA	NA	TRANS	NA	NA	3.71339664525e-06	4.64882973709	0.0330954288384	0.00711908818135
cg00062282	ILMN_2320330	2	95719213	95719262	+	MAL	NA	NA	TRANS	NA	NA	2.48406409128e-06	4.73262034406	0.0404483345743	0.00854671020147
cg00062282	ILMN_1900263	2	7198386	7198435	+	ILMN_1900263	NA	NA	TRANS	NA	NA	1.40592037531e-07	5.2966148018	0.0451621174552	0.00852660031835
cg00062282	ILMN_1688959	12	6560714	6560763	+	CD27	NA	NA	TRANS	NA	NA	2.55911871611e-09	6.00392766892	0.0583532010007	0.00971917121899
cg00063111	ILMN_3287068	1	102252073	102252122	-	RP11-556K13.1	NA	NA	TRANS	NA	NA	5.24700713467e-07	-5.04495805776	-0.0197267508524	0.00391019124967
cg00063111	ILMN_1685678	2	207024352	207024401	+	EEF1B2	NA	NA	TRANS	NA	NA	7.24998596779e-06	-4.50633878073	-0.0144432044902	0.00320508625583
cg00063111	ILMN_1710885	12	68947365	68947414	-	RP11-254B13.1	NA	NA	TRANS	NA	NA	3.89967978354e-07	-5.10263153566	-0.0198569976709	0.00389152097934
cg00063111	ILMN_3208973	14	77101201	77101249	-	RP11-187O7.1	NA	NA	TRANS	NA	NA	1.87281910998e-09	-6.05593969412	-0.0177613615063	0.00293288282305
cg00063111	ILMN_2050112	12	68946859	68946906	-	RP11-254B13.1	NA	NA	TRANS	NA	NA	2.60974327946e-10	-6.37549414045	-0.0169378136377	0.00265670601597
cg00063174	ILMN_1751627	1	36602247	36602296	-	TRAPPC3	NA	NA	TRANS	NA	NA	7.30534402245e-12	-6.92163381545	-0.0273639935177	0.00395340092343
cg00063174	ILMN_1807662	6	160527406	160527455	+	IGF2R	NA	NA	TRANS	NA	NA	5.73389671933e-07	-5.02759818809	-0.0179918039575	0.00357860817122
cg00063174	ILMN_1674337	11	64010670	64010709	+	FKBP2	NA	NA	TRANS	NA	NA	6.95982886595e-07	-4.98950570247	-0.0171285802454	0.00343292126852
cg00063748	ILMN_1702231	1	150252065	150252113	+	C1orf54	NA	-146891700	DISTAL	NA	NA	6.88065342326e-14	-7.58152541966	-0.0879249507126	0.0115972638546
cg00063748	ILMN_1708029	9	35847058	35847107	+	TMEM8B	NA	NA	TRANS	NA	NA	2.57343594138e-08	-5.60614168118	-0.0579194023053	0.0103314196464
cg00063748	ILMN_1668283	3	50355682	50355731	-	HYAL2	NA	NA	TRANS	NA	NA	1.80674625192e-06	-4.79804673066	-0.0334926252449	0.00698047083011
cg00063773	ILMN_1694810	22	50618647	50618696	+	PANX2	NA	NA	TRANS	NA	NA	2.40828013478e-07	5.19508186061	0.0531656221219	0.0102338372231
cg00063828	ILMN_1671237	17	47283893	47283942	-	GNGT2	NA	NA	TRANS	NA	NA	5.1422360248e-06	-4.5799890717	-0.0250705570807	0.00547393382128
cg00063909	ILMN_1708029	9	35847058	35847107	+	TMEM8B	NA	NA	TRANS	NA	NA	1.45317650914e-06	-4.8423474181	-0.0442478370937	0.00913768329144
cg00064020	ILMN_1702231	1	150252065	150252113	+	C1orf54	NA	NA	TRANS	NA	NA	6.91684523033e-06	-4.51648717686	-0.0435957522642	0.00965257966137
cg00064080	ILMN_1662896	10	122668300	122668349	+	WDR11	NA	-12432	Mult. Closer/TSS/BTW	MIR5694	0	2.55403893559e-12	7.07501494256	0.0374025948165	0.00528657467442
cg00064235	ILMN_1786273	1	38274738	38274787	+	C1orf122	NA	NA	TRANS	NA	NA	9.73232216354e-06	-4.44234728336	-0.0255746989668	0.00575702378393
cg00064255	ILMN_1757210	15	68489790	68489839	-	CALML4	NA	NA	TRANS	NA	NA	1.88436355842e-06	-4.78944823732	-0.0282804603013	0.00590474286389
cg00065048	ILMN_1672097	3	121796769	121796818	+	CD86	NA	NA	TRANS	NA	NA	8.36170361753e-06	-4.47543603848	-0.0429609673519	0.00959928082594
cg00065215	ILMN_1679134	10	123718852	123718901	-	NSMCE4A	NA	NA	TRANS	NA	NA	7.49161543029e-06	-4.49925374527	-0.0155438665411	0.00345476548359
cg00065215	ILMN_1800889	6	110146366	110146415	+	FIG4	NA	NA	TRANS	NA	NA	3.33336306606e-07	-5.13289246411	-0.0193528605647	0.00377036158463
cg00066153	ILMN_1690982	22	24313755	24313804	-	DDT	NA	NA	TRANS	NA	NA	7.83128135402e-06	-4.48965546311	-0.0338530388814	0.00754023090626
cg00066239	ILMN_1685825	19	12297521	12297570	+	ZNF136	NA	NA	TRANS	NA	NA	7.46580304336e-06	4.50000009219	0.0287082332776	0.00637960726433
cg00066499	ILMN_1809484	15	52201556	52201605	+	TMOD3	NA	NA	TRANS	NA	NA	5.55292248592e-06	-4.5636065645	-0.0251850663309	0.00551867606793
cg00066554	ILMN_3240538	19	10980174	10980223	+	C19orf38	NA	NA	TRANS	NA	NA	7.73379185319e-06	4.49236889145	0.0241084383389	0.00536653131597
cg00066663	ILMN_1669881	7	16823330	16823379	+	TSPAN13	NA	NA	TRANS	NA	NA	2.99645260237e-08	5.5790268107	0.0900151441492	0.0161345602385
cg00066663	ILMN_1678859	22	22453461	22453510	+	IGLV8-61	NA	NA	TRANS	NA	NA	5.27523036426e-06	4.57455059208	0.0513782840965	0.0112313292994
cg00066663	ILMN_2246956	18	60791053	60791102	-	BCL2	NA	NA	TRANS	NA	NA	1.9161604164e-09	6.05214191995	0.0741208174271	0.0122470388843
cg00066663	ILMN_2376205	6	31548395	31548444	-	LTB	NA	NA	TRANS	NA	NA	3.26616364859e-07	5.1368083546	0.0531745846503	0.0103516777305
cg00066663	ILMN_1682799	10	90682993	90683042	+	STAMBPL1	NA	NA	TRANS	NA	NA	4.07141865204e-06	4.62945765242	0.0711994089621	0.0153796436446
cg00066663	ILMN_1691693	1	157646452	157646501	-	FCRL3	NA	NA	TRANS	NA	NA	6.13461929566e-13	7.27860917634	0.127180414698	0.0174731753851
cg00066663	ILMN_1669447	1	158946540	158946589	+	PYHIN1	NA	NA	TRANS	NA	NA	1.36578822129e-07	5.30202882557	0.0605268713984	0.0114157944798
cg00066663	ILMN_1794927	14	107258949	107258998	-	ILMN_1794927	NA	NA	TRANS	NA	NA	1.8720076642e-06	4.79079396225	0.0990940208491	0.0206842585237
cg00066663	ILMN_1761260	2	165541413	165541462	-	COBLL1	NA	NA	TRANS	NA	NA	9.85605880544e-18	8.71263707002	0.118970403011	0.0136549246864
cg00066663	ILMN_2315979	2	30482541	30482590	+	LBH	NA	NA	TRANS	NA	NA	3.53358933897e-08	5.54951614914	0.07144820624	0.0128746730922
cg00066663	ILMN_2366212	17	62006099	62006148	-	CD79B	NA	54213423	DISTAL	NA	NA	1.23442007314e-08	5.73541861382	0.055767656849	0.00972338038494
cg00066663	ILMN_3248270	9	134361054	134361103	+	SNORD62A	NA	NA	TRANS	NA	NA	4.02440767405e-06	4.63190589976	0.057007462231	0.0123075605301
cg00066663	ILMN_1688279	7	99818935	99818984	+	PVRIG	NA	NA	TRANS	NA	NA	3.88502075693e-12	7.0141520166	0.0700191050456	0.00998254740984
cg00066663	ILMN_1785424	10	116191056	116191105	-	ABLIM1	NA	NA	TRANS	NA	NA	4.66425188166e-10	6.28284504748	0.0824316735394	0.0131201188182
cg00066663	ILMN_1688959	12	6560714	6560763	+	CD27	NA	NA	TRANS	NA	NA	1.86080947397e-10	6.42891364932	0.0861836385024	0.0134056301272
cg00066663	ILMN_1727045	2	33789441	33789490	+	RASGRP3	NA	NA	TRANS	NA	NA	1.82123248814e-13	7.44808977992	0.08666603746	0.0116360086976
cg00066663	ILMN_1659227	19	42383286	42383335	+	CD79A	NA	NA	TRANS	NA	NA	1.15842247196e-20	9.49642802098	0.130058662633	0.0136955350312
cg00066663	ILMN_1661646	4	102995469	102995518	+	BANK1	NA	NA	TRANS	NA	NA	5.81852932573e-06	4.55361903126	0.0693318280478	0.0152256540505
cg00066663	ILMN_1734878	19	42385350	42385399	+	CD79A	NA	NA	TRANS	NA	NA	2.12550167193e-17	8.61952949248	0.170060724281	0.0197296992172
cg00066663	ILMN_1739508	2	89266201	89266230	-	IGKV1-6	NA	NA	TRANS	NA	NA	1.12562767049e-08	5.75147042556	0.129106644099	0.0224475889722
cg00066663	ILMN_1812721	7	21730863	21730912	-	ILMN_1812721	NA	NA	TRANS	NA	NA	9.07342681308e-10	6.17515560579	0.0678284617644	0.0109840894861
cg00066663	ILMN_2401714	11	60237627	60237676	+	MS4A1	NA	NA	TRANS	NA	NA	1.29554169789e-06	4.8655604869	0.0645961511452	0.0132761993853
cg00066663	ILMN_3247998	4	68472253	68472302	+	STAP1	NA	NA	TRANS	NA	NA	6.33936107437e-09	5.85047811275	0.0843308594995	0.0144143534724
cg00066663	ILMN_1785439	17	62006160	62006209	-	CD79B	NA	54213423	DISTAL	NA	NA	9.30199064866e-06	4.45222844257	0.0541267905176	0.012157235689
cg00066663	ILMN_1801119	18	60791159	60791208	-	BCL2	NA	NA	TRANS	NA	NA	6.47610968321e-07	5.00369770851	0.0703087530032	0.0140513590347
cg00066663	ILMN_1700428	6	32780840	32780889	-	HLA-DOB	NA	NA	TRANS	NA	NA	2.22300552019e-06	4.7555296751	0.0825561673824	0.0173600362152
cg00066663	ILMN_1775542	1	207077928	207077977	-	FCMR	NA	NA	TRANS	NA	NA	1.42133788945e-11	6.82292094395	0.156558164179	0.0229459150216
cg00066663	ILMN_2337928	11	118766721	118766770	+	CXCR5	NA	NA	TRANS	NA	NA	1.48067953892e-20	9.46887514915	0.132573451877	0.014000971582
cg00066663	ILMN_3240375	2	89339931	89339974	-	IGKV1-12	NA	NA	TRANS	NA	NA	1.58656349467e-08	5.69154974336	0.13139413514	0.0230858274222
cg00066663	ILMN_1652199	2	89278455	89278486	-	IGKV3-7	NA	NA	TRANS	NA	NA	8.36088520666e-14	7.55497982767	0.179174583514	0.0237160902611
cg00066663	ILMN_1723004	9	35610250	35610298	-	CD72	NA	NA	TRANS	NA	NA	1.3453938624e-06	4.85793809364	0.0516942810962	0.0106411979938
cg00066663	ILMN_1674228	2	89544540	89544577	-	IGKV2-30	NA	NA	TRANS	NA	NA	2.22463766066e-07	5.21015587957	0.0835621123286	0.0160383132981
cg00066663	ILMN_1788841	14	96176618	96176667	-	TCL1A	NA	NA	TRANS	NA	NA	1.8617361151e-06	4.79191919398	0.0847800444319	0.0176922942562
cg00066663	ILMN_1700147	22	24095108	24095157	-	VPREB3	NA	NA	TRANS	NA	NA	3.95587950081e-17	8.54363510446	0.144068936651	0.0168627211824
cg00066663	ILMN_2143314	19	50931945	50931994	+	SPIB	NA	NA	TRANS	NA	NA	5.00119345843e-07	5.05432256882	0.0595789181582	0.0117877158307
cg00066663	ILMN_2316236	4	57514626	57514675	-	HOPX	NA	NA	TRANS	NA	NA	5.493000077e-06	4.56592304192	0.101419134167	0.0222121865034
cg00066663	ILMN_1719905	4	38774891	38774940	-	TLR10	NA	NA	TRANS	NA	NA	1.68298067904e-11	6.7976593082	0.100162908291	0.0147349114967
cg00066663	ILMN_1672417	11	67203056	67203105	-	PTPRCAP	NA	NA	TRANS	NA	NA	5.26726868483e-18	8.78792424462	0.14031648428	0.0159669656194
cg00066663	ILMN_1710017	17	62007504	62007553	-	CD79B	NA	54213423	DISTAL	NA	NA	9.65191152132e-07	4.92462369776	0.0745637852007	0.0151410117355
cg00066663	ILMN_1680274	2	89619463	89619499	-	IGKV1-39	NA	NA	TRANS	NA	NA	3.40438818922e-06	4.66704971898	0.0901448289949	0.0193151636307
cg00066663	ILMN_1782704	16	28950460	28950502	+	CD19	NA	NA	TRANS	NA	NA	2.45000296855e-27	11.1080097218	0.165271697657	0.0148786057806
cg00066663	ILMN_1690907	6	167551908	167551957	+	CCR6	NA	NA	TRANS	NA	NA	4.33933094843e-07	5.0819380872	0.0759948042262	0.0149539020197
cg00066671	ILMN_1668634	4	153332475	153332524	-	FBXW7	NA	NA	TRANS	NA	NA	8.14296970173e-06	4.48119215588	0.0313865602857	0.00700406480998
cg00066828	ILMN_1705151	1	38422678	38422727	-	SF3A3	NA	NA	TRANS	NA	NA	2.4574134034e-06	4.73485020247	0.0188388498444	0.00397876364379
cg00066854	ILMN_1900263	2	7198386	7198435	+	ILMN_1900263	NA	NA	TRANS	NA	NA	3.956000128e-07	5.09985824702	0.0468418911978	0.00918493984124
cg00066854	ILMN_2337928	11	118766721	118766770	+	CXCR5	NA	NA	TRANS	NA	NA	6.23883260125e-06	4.53867400117	0.0508800075957	0.0112103243332
cg00066854	ILMN_1785424	10	116191056	116191105	-	ABLIM1	NA	2203492	DISTAL	NA	NA	2.98091563066e-06	4.69478502979	0.0483069999029	0.0102895019892
cg00066854	ILMN_1700147	22	24095108	24095157	-	VPREB3	NA	NA	TRANS	NA	NA	9.74459394281e-06	4.44207167368	0.0596026087009	0.013417750338
cg00066854	ILMN_1734878	19	42385350	42385399	+	CD79A	NA	NA	TRANS	NA	NA	5.35925915311e-06	4.57118180081	0.0717655632347	0.0156995644369
cg00066854	ILMN_1655983	1	100950096	100950145	+	CDC14A	NA	NA	TRANS	NA	NA	2.75955005997e-06	4.71082965952	0.036815470851	0.00781507155042
cg00066854	ILMN_1715131	17	38710167	38710216	-	CCR7	NA	NA	TRANS	NA	NA	4.30663362865e-12	6.99913107962	0.11908522946	0.017014287646
cg00066854	ILMN_2246956	18	60791053	60791102	-	BCL2	NA	NA	TRANS	NA	NA	2.53629045884e-06	4.72831647488	0.0453555832746	0.00959233239053
cg00066919	ILMN_1780444	10	104433726	104433775	-	ARL3	NA	NA	TRANS	NA	NA	9.797932435e-06	-4.44087759826	-0.0232340947155	0.00523187009807
cg00066942	ILMN_1661886	14	20925583	20925632	+	APEX1	NA	NA	TRANS	NA	NA	6.70530724792e-06	4.52317711921	0.0123332294721	0.00272667400525
cg00067126	ILMN_1668012	7	95749801	95749850	-	SLC25A13	NA	NA	TRANS	NA	NA	1.14482516608e-11	-6.85514560796	-0.0424794768547	0.00619672860127
cg00067141	ILMN_3235044	15	32820848	32820897	-	WHAMMP1	NA	1881549	DISTAL	NA	NA	2.65529640107e-44	-14.5613331532	-0.112535151139	0.00772835494901
cg00067141	ILMN_1775307	15	32726850	32726898	-	ULK4P3	NA	1768301	DISTAL	NA	NA	2.48627453195e-25	10.644566253	0.0762967653291	0.00716767254914
cg00067141	ILMN_3251728	15	31231485	31231534	-	MTMR10	NA	300644	DISTAL	NA	NA	2.01139718071e-13	-7.43435718348	-0.0254829918858	0.00342773305841
cg00067720	ILMN_1740493	1	211548028	211548077	+	TRAF5	NA	NA	TRANS	NA	NA	5.16443158477e-07	5.04805571618	0.0502789297209	0.0099600583963
cg00067720	ILMN_3248270	9	134361054	134361103	+	SNORD62A	NA	NA	TRANS	NA	NA	5.83262031215e-13	7.28572311164	0.0809819985025	0.0111151628001
cg00067720	ILMN_2376205	6	31548395	31548444	-	LTB	NA	NA	TRANS	NA	NA	5.03275536937e-08	5.48574266672	0.0518749841597	0.00945632839731
cg00067720	ILMN_1765257	14	102814839	102814888	-	CINP	NA	NA	TRANS	NA	NA	3.09305342274e-07	-5.1472663244	-0.0586000457692	0.0113846927818
cg00067720	ILMN_2246956	18	60791053	60791102	-	BCL2	NA	NA	TRANS	NA	NA	3.34081008092e-10	6.3362377987	0.0708946048782	0.0111887538206
cg00067720	ILMN_1688279	7	99818935	99818984	+	PVRIG	NA	NA	TRANS	NA	NA	6.21464005337e-06	4.53950768228	0.0419497245164	0.009241029524
cg00067720	ILMN_1893633	10	6626183	6626232	+	PRKCQ-AS1	NA	NA	TRANS	NA	NA	8.4166994217e-07	4.95188649132	0.0811269827122	0.0163830457048
cg00067720	ILMN_1782704	16	28950460	28950502	+	CD19	NA	NA	TRANS	NA	NA	3.43264226172e-06	4.66531917225	0.0661331711744	0.014175486978
cg00067720	ILMN_1775542	1	207077928	207077977	-	FCMR	NA	NA	TRANS	NA	NA	1.05349523193e-06	4.90712435114	0.10397240284	0.0211880513718
cg00067720	ILMN_1688959	12	6560714	6560763	+	CD27	NA	NA	TRANS	NA	NA	6.60843483589e-09	5.84336016651	0.0718796688379	0.0123010847851
cg00067720	ILMN_1672417	11	67203056	67203105	-	PTPRCAP	NA	NA	TRANS	NA	NA	4.480499734e-09	5.90960450635	0.0878169108526	0.0148600317937
cg00067720	ILMN_1727045	2	33789441	33789490	+	RASGRP3	NA	NA	TRANS	NA	NA	2.22812304071e-06	4.75505624384	0.0513075487019	0.0107901034332
cg00067720	ILMN_1691693	1	157646452	157646501	-	FCRL3	NA	NA	TRANS	NA	NA	3.92106883784e-06	4.63738552122	0.0750978525414	0.0161940067734
cg00067720	ILMN_1659227	19	42383286	42383335	+	CD79A	NA	NA	TRANS	NA	NA	1.10609000518e-09	6.14277686903	0.0786072735629	0.0127967001307
cg00067720	ILMN_1690139	12	55343658	55343707	-	TESPA1	NA	NA	TRANS	NA	NA	5.97960407224e-06	4.5477729299	0.0537174542353	0.0118118153794
cg00067720	ILMN_1690907	6	167551908	167551957	+	CCR6	NA	NA	TRANS	NA	NA	5.56163024574e-07	5.03357177255	0.0688803948546	0.0136841984116
cg00067720	ILMN_1788841	14	96176618	96176667	-	TCL1A	NA	NA	TRANS	NA	NA	2.73303549378e-06	4.71283377437	0.076309504808	0.0161918515401
cg00067720	ILMN_2337974	8	79515320	79515369	+	PKIA	NA	NA	TRANS	NA	NA	2.66439743041e-12	7.06889786951	0.0629062943232	0.00889902435775
cg00067720	ILMN_2337928	11	118766721	118766770	+	CXCR5	NA	NA	TRANS	NA	NA	3.47917532178e-11	6.68812304058	0.0872268223166	0.0130420480884
cg00067720	ILMN_1785424	10	116191056	116191105	-	ABLIM1	NA	NA	TRANS	NA	NA	3.30144241911e-09	5.96119860991	0.0716719907399	0.0120230838511
cg00067720	ILMN_1669881	7	16823330	16823379	+	TSPAN13	NA	NA	TRANS	NA	NA	9.88980972652e-06	4.43883526728	0.065835065089	0.0148316080965
cg00067720	ILMN_1769911	12	46581917	46581966	-	SLC38A1	NA	NA	TRANS	NA	NA	1.93158468283e-06	4.78438225494	0.0694067893146	0.0145069489886
cg00067720	ILMN_2401779	9	130702888	130702937	-	FAM102A	NA	NA	TRANS	NA	NA	9.93438549953e-07	4.91886363313	0.0508655098648	0.0103409066928
cg00067720	ILMN_1700147	22	24095108	24095157	-	VPREB3	NA	NA	TRANS	NA	NA	6.82734210962e-10	6.22138729529	0.0973211082744	0.0156429914511
cg00067720	ILMN_1900263	2	7198386	7198435	+	ILMN_1900263	NA	NA	TRANS	NA	NA	8.55208010005e-11	6.55022448557	0.0702033748913	0.0107177051788
cg00067720	ILMN_2315979	2	30482541	30482590	+	LBH	NA	NA	TRANS	NA	NA	4.15304892559e-06	4.62527023434	0.0546941017565	0.0118250608041
cg00067720	ILMN_1903914	7	130615123	130615172	-	RP11-138A9.1	NA	NA	TRANS	NA	NA	8.33161271707e-08	5.39367964068	0.0724082404479	0.0134246461176
cg00067720	ILMN_1801119	18	60791159	60791208	-	BCL2	NA	NA	TRANS	NA	NA	3.79083481626e-09	5.93789429612	0.0760145123929	0.0128015940672
cg00067720	ILMN_1655983	1	100950096	100950145	+	CDC14A	NA	NA	TRANS	NA	NA	3.08685134432e-10	6.34882874159	0.0574306578818	0.00904586660301
cg00067720	ILMN_2376204	6	31548534	31548583	-	LTB	NA	NA	TRANS	NA	NA	5.71672876512e-08	5.46260086809	0.0641594639983	0.0117452227515
cg00067720	ILMN_1715131	17	38710167	38710216	-	CCR7	NA	NA	TRANS	NA	NA	3.04737690816e-16	8.29000462409	0.164420672085	0.0198336043875
cg00067768	ILMN_1775926	1	48764500	48764549	-	SPATA6	NA	NA	TRANS	NA	NA	7.52341411677e-06	4.49833768615	0.0307981419128	0.00684656067677
cg00067814	ILMN_1744980	9	37357952	37358001	+	ZCCHC7	NA	NA	TRANS	NA	NA	8.69834045216e-06	-4.46685284246	-0.0213292424839	0.00477500451349
cg00068038	ILMN_3307752	13	51287145	51287194	-	DLEU7	NA	NA	TRANS	NA	NA	9.93972771208e-06	-4.43773324038	-0.0314330422641	0.00708313018415
cg00068038	ILMN_2246882	2	231103633	231103682	+	SP140	NA	-194401880	DISTAL	NA	NA	2.65632979438e-08	-5.60050281166	-0.042565276684	0.00760025985441
cg00068102	ILMN_2210482	16	1822972	1823021	-	MRPS34	NA	NA	TRANS	NA	NA	1.37096919842e-06	-4.85413256944	-0.0214823895321	0.00442558772856
cg00068102	ILMN_1720745	6	24002242	24002291	+	HNRNPA1P58	NA	NA	TRANS	NA	NA	1.67685077075e-06	4.81326501856	0.0181335178602	0.00376740482609
cg00068155	ILMN_3210917	9	131457255	131457304	+	SET	NA	NA	TRANS	NA	NA	8.04755822755e-06	4.48374946271	0.0120136048592	0.00267936577615
cg00068433	ILMN_1702231	1	150252065	150252113	+	C1orf54	NA	-133704556	DISTAL	NA	NA	3.18788115222e-07	-5.1414695081	-0.0527300488646	0.0102558322638
cg00068433	ILMN_2205896	5	55234706	55234757	-	IL6ST	NA	NA	TRANS	NA	NA	6.26487649916e-08	-5.44591851249	-0.0492877717078	0.00905040565604
cg00068433	ILMN_1708029	9	35847058	35847107	+	TMEM8B	NA	NA	TRANS	NA	NA	6.15337846795e-06	-4.54163275836	-0.0411548559034	0.00906168730346
cg00068503	ILMN_1720442	3	196662826	196662875	-	NCBP2	NA	NA	TRANS	NA	NA	3.48988914688e-06	-4.66185436632	-0.0155666808947	0.00333916070119
cg00068750	ILMN_2077905	1	117532679	117532728	+	PTGFRN	NA	NA	TRANS	NA	NA	6.91779155978e-06	-4.51645769156	-0.0376211397042	0.00832978902349
cg00068750	ILMN_1773849	16	2569726	2569775	+	ATP6V0C	NA	-27771	Mult. Closer/TSS/BTW	C16orf59	20991	6.85590551128e-06	4.51839409087	0.0190799466328	0.00422272742242
cg00068750	ILMN_1657729	19	24312164	24312213	+	ZNF254	NA	NA	TRANS	NA	NA	3.9013145667e-06	-4.63844876597	-0.0293811142086	0.00633425433609
cg00069002	ILMN_1776188	20	33148072	33148121	+	MAP1LC3A	NA	NA	TRANS	NA	NA	4.36951626792e-06	-4.61453711357	-0.036752441524	0.00796449147974
cg00069014	ILMN_1807397	3	179341948	179341997	+	NDUFB5	NA	NA	TRANS	NA	NA	9.94481091829e-06	4.4376213168	0.0180144829271	0.00405949080397
cg00069014	ILMN_3187362	6	11351444	11351493	-	ILMN_3187362	NA	NA	TRANS	NA	NA	1.7512516566e-07	-5.25539241678	-0.0528126127774	0.0100492234621
cg00069314	ILMN_1801405	3	125695771	125695820	+	ROPN1B	NA	NA	TRANS	NA	NA	7.50300586591e-06	4.49892518151	0.0389830688192	0.0086649737985
cg00069314	ILMN_2061327	1	109618543	109618584	-	TAF13	NA	NA	TRANS	NA	NA	5.19112328844e-06	4.57797443723	0.0420312324772	0.0091811854901
cg00069642	ILMN_1812618	5	141033028	141033077	-	ARAP3	NA	-690	Promoter	NA	NA	2.67828851361e-06	-4.71703164531	-0.022818524167	0.00483747531983
cg00069642	ILMN_1694325	19	13209426	13209475	+	NFIX	NA	NA	TRANS	NA	NA	2.18614268716e-06	4.75897121258	0.0350666813475	0.00736854243935
cg00069642	ILMN_1784217	17	7491596	7491645	-	SOX15	NA	NA	TRANS	NA	NA	4.28263676987e-06	-4.61878222393	-0.0506667422303	0.0109697188077
cg00069642	ILMN_1702231	1	150252065	150252113	+	C1orf54	NA	NA	TRANS	NA	NA	2.19827282348e-11	-6.75755503407	-0.07374755384	0.0109133486103
cg00069642	ILMN_1708029	9	35847058	35847107	+	TMEM8B	NA	NA	TRANS	NA	NA	1.73009621595e-12	-7.131120814	-0.068452922001	0.00959918136102
cg00069771	ILMN_1657446	1	233113938	233113987	+	NTPCR	2906	0	IN	NA	NA	2.74733161339e-49	-15.4677832187	-0.103342298142	0.00668113178732
cg00069860	ILMN_1688959	12	6560714	6560763	+	CD27	NA	NA	TRANS	NA	NA	6.33436783963e-06	4.53541181975	0.0388351402671	0.00856264917288
cg00069860	ILMN_1732296	1	23884782	23884831	-	ID3	NA	-20996942	DISTAL	NA	NA	6.87830285588e-06	4.51769135761	0.0358994072572	0.00794640545702
cg00070370	ILMN_3229859	11	86531121	86531165	-	ILMN_3229859	NA	NA	TRANS	NA	NA	1.25395219906e-09	6.12218700714	0.023830882541	0.00389254403912
cg00070370	ILMN_1722583	16	85812578	85812627	-	EMC8	NA	NA	TRANS	NA	NA	7.48692795995e-07	4.97508604009	0.0298591625864	0.0060017379289
cg00070460	ILMN_1726030	1	53074304	53074353	+	GPX7	NA	NA	TRANS	NA	NA	8.31375404501e-06	4.4766854248	0.0774398112155	0.017298470602
cg00070899	ILMN_1702231	1	150252065	150252113	+	C1orf54	NA	NA	TRANS	NA	NA	2.85827286597e-07	-5.16239260865	-0.0492729330824	0.00954459236592
cg00070908	ILMN_1811050	2	55515100	55515149	-	CCDC88A	NA	NA	TRANS	NA	NA	1.32082665975e-06	4.86165978693	0.0207123580043	0.00426034706499
cg00070908	ILMN_1734440	14	77893381	77893430	-	VIPAS39	NA	NA	TRANS	NA	NA	7.84180403732e-07	4.96591949918	0.0183173325817	0.00368860844093
cg00070908	ILMN_1777342	20	47241146	47241195	-	PREX1	NA	NA	TRANS	NA	NA	1.19967145676e-19	9.23122237935	0.0484023123647	0.00524332643887
cg00070908	ILMN_1792910	17	2287619	2287668	-	MNT	NA	-27551175	DISTAL	NA	NA	5.28522496908e-06	-4.57414721441	-0.0135324999809	0.00295847495643
cg00070908	ILMN_2070896	2	203432027	203432076	+	BMPR2	NA	NA	TRANS	NA	NA	6.83055205708e-06	4.51919223237	0.0189952215447	0.00420323380109
cg00071051	ILMN_1688180	17	79966991	79967040	+	ASPSCR1	NA	NA	TRANS	NA	NA	8.53175428212e-06	4.47105976198	0.031994237895	0.00715585109531
cg00071241	ILMN_2394381	16	28488745	28488794	-	CLN3	NA	NA	TRANS	NA	NA	5.81211405685e-06	4.55385506774	0.0208795918197	0.00458503652599
cg00071250	ILMN_1752478	1	12628134	12628183	-	DHRS3	NA	-159950526	DISTAL	NA	NA	1.10394421862e-06	-4.89775123113	-0.043934473002	0.00897033575791
cg00071250	ILMN_1669447	1	158946540	158946589	+	PYHIN1	NA	13681414	DISTAL	NA	NA	1.34802912545e-06	-4.85754277074	-0.0386984686961	0.0079666758529
cg00071250	ILMN_1746565	11	60787642	60787691	+	CD6	NA	NA	TRANS	NA	NA	3.93316766685e-06	-4.636736855	-0.0469819973462	0.0101325563247
cg00071250	ILMN_3248270	9	134361054	134361103	+	SNORD62A	NA	NA	TRANS	NA	NA	3.22049569456e-07	-5.13951424844	-0.0439703656815	0.00855535436931
cg00071250	ILMN_1900263	2	7198386	7198435	+	ILMN_1900263	NA	NA	TRANS	NA	NA	3.95566353117e-11	-6.6685979894	-0.054380278716	0.00815467940974
cg00071250	ILMN_1688959	12	6560714	6560763	+	CD27	NA	NA	TRANS	NA	NA	5.66701418359e-07	-5.02989659363	-0.0472791708295	0.00939963077757
cg00071950	ILMN_1668312	4	9836511	9836560	-	SLC2A9	20990	0	IN	NA	NA	4.47652003522e-14	-7.63980302415	-0.0346163163869	0.00453104828455
cg00071950	ILMN_1780036	4	10076273	10076322	-	WDR1	NA	55080	DISTAL	NA	NA	1.11937034802e-06	4.89496745723	0.011021623255	0.00225162339715
cg00072407	ILMN_2401618	17	40724112	40724161	+	MLX	NA	NA	TRANS	NA	NA	5.59301896823e-06	4.5620698595	0.0211833735139	0.00464336894574
cg00072407	ILMN_3264073	1	202441163	202441212	-	RP11-175B9.3	NA	NA	TRANS	NA	NA	7.96869855021e-06	-4.48588513402	-0.0155604025602	0.00346874743675
cg00072675	ILMN_1766851	11	85347090	85347125	+	TMEM126B	NA	NA	TRANS	NA	NA	4.66257150631e-06	-4.60079205093	-0.0177555339982	0.00385923419307
cg00072720	ILMN_2133638	17	7147310	7147359	-	CTDNEP1	NA	-10572	Mult. Closer/TSS/BTW	ELP5	2572	5.89901865834e-06	-4.55067860217	-0.0178148276208	0.00391476286905
cg00073090	ILMN_1708029	9	35847058	35847107	+	TMEM8B	NA	NA	TRANS	NA	NA	6.84269879471e-10	-6.22102328218	-0.0595463310654	0.00957179042168
cg00073090	ILMN_2127328	5	139495769	139495818	+	PURA	NA	NA	TRANS	NA	NA	1.52919853242e-06	4.83200687655	0.0226888875303	0.00469554123368
cg00073090	ILMN_1784217	17	7491596	7491645	-	SOX15	NA	NA	TRANS	NA	NA	4.16511410343e-07	-5.08988460569	-0.0552952296438	0.0108637491667
cg00073090	ILMN_3223317	5	176730976	176731020	+	PRELID1	NA	NA	TRANS	NA	NA	1.71797735313e-06	4.80832747098	0.0279029772617	0.00580305260616
cg00073090	ILMN_1702231	1	150252065	150252113	+	C1orf54	NA	NA	TRANS	NA	NA	1.1591886803e-10	-6.50300665094	-0.0705144500466	0.0108433612068
cg00073380	ILMN_1780298	16	5135644	5135693	-	EEF2KMT	NA	12215	Mult. Closer/TSS/BTW	ALG1	0	2.21560432509e-15	-8.03697294074	-0.0672532983787	0.00836798865377
cg00073380	ILMN_1655051	8	12051484	12051531	-	FAM86B1	NA	NA	TRANS	NA	NA	1.38814843963e-06	-4.851614549	-0.0413947383016	0.00853215726096
cg00073460	ILMN_1702231	1	150252065	150252113	+	C1orf54	NA	NA	TRANS	NA	NA	1.56543218799e-06	-4.82725134911	-0.0531584392901	0.0110121548363
cg00073460	ILMN_1668283	3	50355682	50355731	-	HYAL2	NA	NA	TRANS	NA	NA	9.95114832665e-06	-4.43748185442	-0.0292264418078	0.00658626733959
cg00073650	ILMN_3235517	7	149128610	149128659	-	ZNF777	NA	NA	TRANS	NA	NA	7.64722322457e-06	4.49480594802	0.0242114288143	0.00538653483472
cg00073650	ILMN_1722491	16	88876156	88876205	-	APRT	NA	-43824	Mult. Closer/TSS/BTW	CBFA2T3	19096	1.11423435315e-14	7.82573579241	0.0367964608898	0.00470198098504
cg00073650	ILMN_1726410	16	88876525	88876558	-	APRT	NA	-43824	Mult. Closer/TSS/BTW	CBFA2T3	19096	1.14135884196e-16	8.41282490734	0.0403987525591	0.00480204366596
cg00073771	ILMN_1651346	5	114914376	114914425	-	TICAM2	NA	NA	TRANS	NA	NA	5.22161480499e-07	-5.0459055596	-0.0160150648627	0.00317387328667
cg00073794	ILMN_2162819	4	70066295	70066344	-	UGT2B11	NA	NA	TRANS	NA	NA	8.9713683514e-06	-4.46012179867	-0.0260237107723	0.00583475338724
cg00074415	ILMN_2259292	7	6865866	6865915	-	CCZ1B	NA	NA	TRANS	NA	NA	3.86259199476e-06	-4.64054802722	-0.0368821449413	0.00794779942476
cg00074818	ILMN_2051469	20	32264560	32264609	-	E2F1	NA	NA	TRANS	NA	NA	3.00016064476e-06	-4.69344471884	-0.048225038615	0.0102749774428
cg00074818	ILMN_1725338	8	8561463	8561512	+	CLDN23	NA	0	Promoter	NA	NA	6.57329166057e-37	13.1395793028	0.109921957005	0.00836571357972
cg00074818	ILMN_1702231	1	150252065	150252113	+	C1orf54	NA	NA	TRANS	NA	NA	1.21200420592e-07	-5.32430869173	-0.0515726671998	0.00968626542633
cg00075103	ILMN_1727815	4	110662176	110662225	-	CFI	NA	NA	TRANS	NA	NA	6.47251362489e-06	4.53077704917	0.037797066368	0.008342292273
cg00075967	ILMN_1702231	1	150252065	150252113	+	C1orf54	NA	NA	TRANS	NA	NA	2.02254381651e-08	-5.64882210285	-0.0568317646036	0.0100608168515
cg00075975	ILMN_1786789	1	109181618	109181667	+	FAM102B	NA	121309692	DISTAL	NA	NA	7.44391720237e-06	4.50063484381	0.0180444063008	0.00400930244889
cg00076353	ILMN_2071898	16	85833071	85833120	+	ILMN_2071898	NA	NA	TRANS	NA	NA	7.5167736048e-06	-4.49852867992	-0.0329242367001	0.00731889002889
cg00076487	ILMN_3248218	17	62223468	62223517	+	SNORD104	NA	NA	TRANS	NA	NA	9.88962792891e-06	4.43883929049	0.0361132748447	0.00813574731621
cg00076538	ILMN_1688959	12	6560714	6560763	+	CD27	NA	NA	TRANS	NA	NA	3.62366707643e-06	4.65396575205	0.0383421695013	0.0082386015592
cg00076538	ILMN_1782704	16	28950460	28950502	+	CD19	NA	NA	TRANS	NA	NA	2.92470019487e-06	4.69874827352	0.0443744461185	0.00944388665564
cg00076653	ILMN_1705570	10	71871803	71871852	+	H2AFY2	NA	NA	TRANS	NA	NA	7.1753452149e-07	-4.9834866662	-0.0711673325506	0.0142806306744
cg00076653	ILMN_1702231	1	150252065	150252113	+	C1orf54	NA	NA	TRANS	NA	NA	4.33666805347e-06	-4.61613254398	-0.0503625691802	0.0109101219907
cg00076653	ILMN_1708029	9	35847058	35847107	+	TMEM8B	NA	NA	TRANS	NA	NA	2.63424549539e-06	-4.72046904923	-0.0453764982261	0.00961270961695
cg00076797	ILMN_1688959	12	6560714	6560763	+	CD27	NA	NA	TRANS	NA	NA	3.66158603894e-06	-4.6517805844	-0.0489355424454	0.0105197443339
cg00077477	ILMN_1745522	4	74719113	74719162	+	PF4V1	NA	NA	TRANS	NA	NA	9.3574669427e-06	-4.4509303463	-0.0403307330618	0.0090611916889
cg00077477	ILMN_1692779	14	45584404	45584453	+	PRPF39	NA	NA	TRANS	NA	NA	3.569493701e-06	-4.65712600565	-0.0243490794053	0.00522834885201
cg00077477	ILMN_1741957	9	127996156	127996205	+	RABEPK	NA	NA	TRANS	NA	NA	9.69376432032e-07	4.92376008299	0.0200186948388	0.00406573320011
cg00077566	ILMN_3309443	16	14403144	14403193	+	MIR365A	NA	NA	TRANS	NA	NA	1.39619162581e-06	4.85044592775	0.0296932008129	0.00612174658891
cg00077566	ILMN_1669703	3	195590326	195590375	-	TNK2	NA	NA	TRANS	NA	NA	7.59863572554e-06	-4.49618536727	-0.0138264925079	0.00307516069257
cg00077877	ILMN_1765520	2	55464537	55464566	-	MTIF2	NA	NA	TRANS	NA	NA	8.52345858066e-08	5.38948887221	0.0207873018474	0.00385700802809
cg00077898	ILMN_1752631	3	88101556	88101605	-	CGGBP1	NA	NA	TRANS	NA	NA	9.25019938766e-06	-4.45344701398	-0.0163983380298	0.00368216753861
cg00078299	ILMN_2246882	2	231103633	231103682	+	SP140	NA	NA	TRANS	NA	NA	6.17457952722e-10	-6.23764973466	-0.0501131614564	0.00803398132119
cg00078334	ILMN_1782352	13	84480224	84480270	-	ILMN_1782352	NA	NA	TRANS	NA	NA	9.28440988221e-06	4.45264136263	0.0476161745346	0.0106939164098
cg00078348	ILMN_2219134	2	172373982	172374031	-	AC007969.5	NA	NA	TRANS	NA	NA	4.83516877733e-06	4.59307959584	0.0137940773461	0.00300323063388
cg00078456	ILMN_1708029	9	35847058	35847107	+	TMEM8B	NA	NA	TRANS	NA	NA	5.37042254431e-06	-4.57073806583	-0.0399407668463	0.00873836266069
cg00078746	ILMN_1745737	2	233201377	233201426	+	DIS3L2	NA	NA	TRANS	NA	NA	1.02351105515e-06	-4.91290236423	-0.0274781843203	0.005593065419
cg00078857	ILMN_1749009	11	114320758	114320807	+	REXO2	NA	NA	TRANS	NA	NA	6.47907892715e-06	-4.53055915038	-0.0149414076646	0.0032979169168
cg00078867	ILMN_1772706	10	104614127	104614176	+	BORCS7	NA	NA	TRANS	NA	NA	3.94752243783e-06	4.63596971799	0.0919905760475	0.0198427905365
cg00078968	ILMN_1777895	17	30380326	30380375	+	LRRC37B	NA	NA	TRANS	NA	NA	7.9306942473e-08	5.40274820421	0.0210432184235	0.00389491007689
cg00078996	ILMN_1668194	19	48988559	48988608	-	LMTK3	NA	NA	TRANS	NA	NA	9.9662906215e-06	4.43714897343	0.0273454122965	0.0061628339414
cg00079023	ILMN_1708029	9	35847058	35847107	+	TMEM8B	NA	NA	TRANS	NA	NA	1.98533982299e-06	-4.77875830768	-0.0426008099601	0.00891461907408
cg00079023	ILMN_2127328	5	139495769	139495818	+	PURA	NA	-1172	Promoter	NA	NA	5.42081027185e-07	5.03858911333	0.0218724062636	0.00434097835161
cg00079023	ILMN_1725183	1	235611717	235611755	+	TBCE	NA	NA	TRANS	NA	NA	1.81735843943e-06	4.79685036477	0.01903100355	0.00396739570818
cg00079477	ILMN_1767481	12	58350468	58350510	+	XRCC6BP1	NA	-555119	DISTAL	NA	NA	5.36801471826e-09	5.87888053121	0.0890396090911	0.0151456741838
cg00079477	ILMN_1723846	12	58176187	58176236	+	METTL21B	NA	-386178	DISTAL	NA	NA	9.76279483171e-06	-4.44166351387	-0.0425701734389	0.00958428600139
cg00079485	ILMN_2307744	1	207967950	207967999	+	CD46	NA	NA	TRANS	NA	NA	2.06830673753e-06	-4.77035934522	-0.0255832044744	0.00536295122088
cg00079598	ILMN_1787514	19	39221297	39221346	-	CAPN12	NA	NA	TRANS	NA	NA	6.60639767016e-06	4.52637481222	0.0318367810407	0.00703361572151
cg00079785	ILMN_1784217	17	7491596	7491645	-	SOX15	NA	NA	TRANS	NA	NA	1.98782877091e-06	-4.77850147184	-0.0452798025377	0.00947573267573
cg00080060	ILMN_2415011	4	183811961	183812010	-	DCTD	NA	NA	TRANS	NA	NA	7.57944491433e-06	-4.49673252992	-0.0263526200657	0.00586039304991
cg00080068	ILMN_1718907	18	73001252	73001301	+	TSHZ1	NA	NA	TRANS	NA	NA	4.68759238043e-06	-4.59965719712	-0.0182998173322	0.00397851764773
cg00080125	ILMN_1776188	20	33148072	33148121	+	MAP1LC3A	NA	NA	TRANS	NA	NA	2.16974115222e-08	-5.63640461782	-0.0460796834907	0.00817536827377
cg00080125	ILMN_1702231	1	150252065	150252113	+	C1orf54	NA	NA	TRANS	NA	NA	3.32603202313e-14	-7.67985045443	-0.0753873064923	0.00981624667558
cg00080125	ILMN_2205896	17	15692693	15692742	+	MEIS3P1	NA	43797594	DISTAL	NA	NA	8.32365219266e-09	-5.80370589902	-0.0508626132765	0.00876381645821
cg00080125	ILMN_1659766	10	121437038	121437087	+	BAG3	NA	NA	TRANS	NA	NA	6.94616708135e-06	-4.51557536966	-0.0357124760846	0.00790873214619
cg00080125	ILMN_1653708	11	67205653	67205702	-	CORO1B	NA	NA	TRANS	NA	NA	5.27924679349e-06	-4.57438840285	-0.0160186890051	0.00350182091995
cg00080125	ILMN_1668283	3	50355682	50355731	-	HYAL2	NA	NA	TRANS	NA	NA	1.98151115884e-07	-5.23208087223	-0.0310716424343	0.00593867778291
cg00080125	ILMN_1708029	9	35847058	35847107	+	TMEM8B	NA	NA	TRANS	NA	NA	8.96808815143e-14	-7.54540859956	-0.0653399247769	0.0086595608329
cg00080188	ILMN_1808824	10	21070340	21070389	-	NEBL	NA	-95085	DISTAL	NA	NA	1.84311739145e-22	9.95162807398	0.322796923068	0.0324365943611
cg00080333	ILMN_1681301	1	159035731	159035780	-	AIM2	NA	NA	TRANS	NA	NA	4.21697924539e-09	-5.91987760063	-0.0626024252959	0.0105749526459
cg00080333	ILMN_1704730	20	23060360	23060409	-	CD93	NA	NA	TRANS	NA	NA	1.67386151218e-06	-4.81362843023	-0.0207233857907	0.00430514861939
cg00080333	ILMN_2246882	2	231103633	231103682	+	SP140	NA	NA	TRANS	NA	NA	8.29820974572e-13	-7.23590953103	-0.0579069292834	0.00800271604213
cg00080333	ILMN_1783276	1	78408661	78408710	+	NEXN	NA	NA	TRANS	NA	NA	8.81706242579e-08	-5.38324909029	-0.0499771491632	0.00928382624042
cg00080333	ILMN_3307752	13	51287145	51287194	-	DLEU7	NA	NA	TRANS	NA	NA	1.9667330373e-14	-7.75023742677	-0.0573453848959	0.00739917782361
cg00080333	ILMN_1703263	2	231103009	231103058	+	SP140	NA	NA	TRANS	NA	NA	1.86737045377e-08	-5.66290215268	-0.0477915984053	0.00843941800808
cg00080972	ILMN_2101920	5	179041915	179041962	-	HNRNPH1	NA	54887	DISTAL	NA	NA	5.59747150495e-28	-11.2528840389	-0.0797499261452	0.0070870654909
cg00080972	ILMN_3246409	5	179041855	179041904	-	HNRNPH1	NA	54887	DISTAL	NA	NA	3.47299288153e-42	-14.1646857805	-0.0930106909439	0.00656637869594
cg00081019	ILMN_3182171	1	60228233	60228282	+	FGGY	NA	183430398	DISTAL	NA	NA	4.69390145476e-06	4.59937195818	0.0446465216661	0.00970709089677
cg00081251	ILMN_1815527	11	5254175	5254224	-	HBD	NA	NA	TRANS	NA	NA	1.57107611703e-06	4.8265201584	0.0377717284841	0.00782587190035
cg00081251	ILMN_1811264	15	40845458	40845507	-	C15orf57	NA	NA	TRANS	NA	NA	3.59234263779e-08	-5.54655703864	-0.0191913031047	0.00346003889818
cg00081324	ILMN_1708029	9	35847058	35847107	+	TMEM8B	NA	NA	TRANS	NA	NA	4.08622291081e-10	-6.30406162332	-0.0641288634686	0.0101726263638
cg00081324	ILMN_1702231	1	150252065	150252113	+	C1orf54	NA	NA	TRANS	NA	NA	2.78445659965e-17	-8.58660747053	-0.0977471869703	0.0113836794457
cg00081324	ILMN_1784217	17	7491596	7491645	-	SOX15	NA	-40707745	DISTAL	NA	NA	2.90193502272e-07	-5.15949076059	-0.0595776270541	0.0115471913448
cg00081324	ILMN_2205896	5	55234706	55234757	-	IL6ST	NA	NA	TRANS	NA	NA	1.92218639152e-07	-5.23782567518	-0.053686629923	0.0102497931876
cg00081324	ILMN_1694810	22	50618647	50618696	+	PANX2	NA	NA	TRANS	NA	NA	2.86350658896e-06	4.70314654625	0.0573036207414	0.0121841027444
cg00081324	ILMN_1666976	8	51469629	51469673	-	ILMN_1666976	NA	NA	TRANS	NA	NA	5.21573263165e-06	-4.57696716413	-0.0283991008367	0.00620478579337
cg00081324	ILMN_2174369	6	53132645	53132694	-	ELOVL5	NA	NA	TRANS	NA	NA	7.90115666544e-06	4.487730443	0.0200437627124	0.00446634729225
cg00081417	ILMN_1689665	16	66839679	66839720	-	NAE1	NA	NA	TRANS	NA	NA	4.46531312013e-06	-4.60994914699	-0.0174458213125	0.00378438476352
cg00081439	ILMN_1758311	10	5500027	5500076	+	NET1	NA	-4710752	DISTAL	NA	NA	1.4435455222e-06	-4.84369442857	-0.0492879567035	0.010175694902
cg00081574	ILMN_2112049	9	139256413	139256462	-	DNLZ	NA	NA	TRANS	NA	NA	2.51257980179e-06	-4.73025976148	-0.0579033285876	0.0122410462654
cg00081602	ILMN_1708029	9	35847058	35847107	+	TMEM8B	NA	NA	TRANS	NA	NA	3.56399975389e-07	-5.12000984315	-0.0423410971294	0.00826972963461
cg00081602	ILMN_2302118	3	191109635	191109684	+	CCDC50	NA	NA	TRANS	NA	NA	5.3676237079e-07	5.04051692491	0.0340492406194	0.00675510887607
cg00082219	ILMN_1708029	9	35847058	35847107	+	TMEM8B	NA	NA	TRANS	NA	NA	3.81807799191e-08	-5.53560895222	-0.0506532863458	0.00915044519636
cg00082540	ILMN_1679655	3	52289329	52289378	-	WDR82	NA	NA	TRANS	NA	NA	4.60784911555e-06	4.60329455036	0.018140667702	0.00394080098579
cg00082540	ILMN_1674768	22	21828945	21828969	-	PI4KAP2	NA	NA	TRANS	NA	NA	4.64660770814e-06	-4.60151916562	-0.0353845685349	0.00768975793892
cg00082833	ILMN_1658798	9	123421660	123421709	-	MEGF9	NA	NA	TRANS	NA	NA	8.66613878507e-06	-4.46766000829	-0.0286434400488	0.00641128465362
cg00082874	ILMN_3243961	8	146199160	146199209	-	ZNF252P	NA	NA	TRANS	NA	NA	2.73634416084e-06	-4.71258266969	-0.0259970986993	0.00551652894421
cg00082874	ILMN_1772658	5	5489943	5489992	+	ICE1	NA	NA	TRANS	NA	NA	6.14308884381e-06	-4.54199167764	-0.0206280453433	0.00454162992962
cg00082939	ILMN_3293681	19	44085726	44085775	+	PINLYP	NA	NA	TRANS	NA	NA	3.99617204349e-06	-4.63338958646	-0.0457190125779	0.00986729298816
cg00082939	ILMN_2205896	17	15692693	15692742	+	MEIS3P1	NA	NA	TRANS	NA	NA	3.71787724106e-06	-4.64857640667	-0.0430485791033	0.00926059406951
cg00082939	ILMN_1702231	1	150252065	150252113	+	C1orf54	NA	NA	TRANS	NA	NA	1.56776302766e-18	-8.93199967313	-0.0914245450124	0.0102356189384
cg00082939	ILMN_1776188	20	33148072	33148121	+	MAP1LC3A	NA	NA	TRANS	NA	NA	4.16587145431e-14	-7.64951542646	-0.0650408814794	0.00850261459105
cg00082939	ILMN_1708029	9	35847058	35847107	+	TMEM8B	NA	NA	TRANS	NA	NA	9.62345637447e-13	-7.21488584167	-0.0658203601237	0.00912285538097
cg00082939	ILMN_1787265	10	77158302	77158351	-	ZNF503	NA	-3641	Mult. Closer/TSS/BTW	LOC101929234	-3621	1.50812644848e-13	7.47411309993	0.0589125796889	0.00788221677961
cg00082939	ILMN_1671237	17	47283893	47283942	-	GNGT2	NA	NA	TRANS	NA	NA	6.70455705344e-06	-4.5232012021	-0.0257052655862	0.00568298080003
cg00083059	ILMN_2246956	18	60791053	60791102	-	BCL2	NA	NA	TRANS	NA	NA	7.9387151254e-06	4.48670245473	0.0351565611768	0.00783572379304
cg00083059	ILMN_1682799	10	90682993	90683042	+	STAMBPL1	NA	NA	TRANS	NA	NA	6.38200004018e-06	4.53380292258	0.044325669531	0.00977670849129
cg00083059	ILMN_1775074	10	135094776	135094811	-	TUBGCP2	NA	NA	TRANS	NA	NA	9.267483433e-06	-4.45303962205	-0.0315849879063	0.00709290520343
cg00083188	ILMN_2366212	17	62006099	62006148	-	CD79B	NA	NA	TRANS	NA	NA	5.75082368071e-06	4.55612279228	0.0326485222495	0.00716585652713
cg00083188	ILMN_2297765	10	78644683	78644732	-	KCNMA1	82733	0	IN	NA	NA	4.98322722464e-13	-7.3078633945	-0.0822288160744	0.0112521008721
cg00083188	ILMN_2335704	22	37271747	37271796	+	NCF4	NA	NA	TRANS	NA	NA	4.03816298672e-06	-4.63118671961	-0.0248651006138	0.00536905595029
cg00083188	ILMN_1653292	3	48555186	48555235	-	PFKFB4	NA	NA	TRANS	NA	NA	3.8793749202e-07	-5.10364087401	-0.0192782523517	0.00377735284037
cg00083193	ILMN_2202481	7	83840177	83840226	-	ILMN_2202481	NA	NA	TRANS	NA	NA	4.13615007501e-06	4.62613057888	0.0151551889916	0.00327599680407
cg00083206	ILMN_2393461	6	110714102	110714151	-	DDO	15448	0	IN	NA	NA	5.23283151258e-08	5.4786720698	0.0391714330927	0.00714980429449
cg00083206	ILMN_2393456	6	110713977	110714026	-	DDO	15448	0	IN	NA	NA	4.77277318067e-14	7.63114011642	0.0596664201176	0.00781880809516
cg00083359	ILMN_1705774	8	144682335	144682384	+	TIGD5	NA	-3963	eQTM in diff. gene	EEF1D	0	6.70610257052e-14	7.58502001465	0.0388415882303	0.00512082870648
cg00083359	ILMN_1665428	8	144645135	144645184	+	GSDMD	NA	30879	Mult. Closer/TSS/BTW	MROH6	-21182	1.89574355176e-10	-6.42598641941	-0.0410162639802	0.00638287436405
cg00083359	ILMN_2408039	8	144662715	144662764	-	EEF1D	3735	0	IN	NA	NA	2.08511534715e-12	7.10428375542	0.0263759825403	0.00371268708407
cg00083596	ILMN_1727045	2	33789441	33789490	+	RASGRP3	NA	NA	TRANS	NA	NA	3.8085486286e-07	-5.1072019962	-0.0355679077446	0.00696426492844
cg00083616	ILMN_2392286	3	49761730	49761779	-	IP6K1	NA	NA	TRANS	NA	NA	3.65992773913e-07	5.11488742243	0.0221883042334	0.00433798486672
cg00083833	ILMN_1702231	1	150252065	150252113	+	C1orf54	NA	NA	TRANS	NA	NA	5.3222959587e-10	-6.26161750851	-0.0610659347231	0.00975242174089
cg00083959	ILMN_1747622	19	51742900	51742949	+	CD33	NA	NA	TRANS	NA	NA	5.52453967024e-06	4.56470078351	0.0228212623854	0.00499950894216
cg00084019	ILMN_1881909	19	47333852	47333897	-	SNAR-E	NA	NA	TRANS	NA	NA	4.08131715945e-07	-5.09382189084	-0.0565675797228	0.011105134992
cg00084019	ILMN_1657796	1	26226892	26226941	-	STMN1	NA	NA	TRANS	NA	NA	8.88505988532e-06	-4.46222815396	-0.0313355138583	0.00702239167902
cg00084019	ILMN_1806040	19	36173560	36173606	-	ILMN_1806040	NA	NA	TRANS	NA	NA	5.89572136901e-07	-5.02214243979	-0.0396110510918	0.00788728148728
cg00084019	ILMN_1676197	6	150140520	150140569	-	LRP11	NA	NA	TRANS	NA	NA	2.27880834457e-06	-4.75042290475	-0.0336016864272	0.00707340948395
cg00084019	ILMN_1756992	1	155158302	155158351	-	MUC1	NA	NA	TRANS	NA	NA	9.97990186474e-07	-4.91795028362	-0.0352795289	0.00717362455197
cg00084271	ILMN_1771376	1	160185048	160185097	+	PEA15	NA	-53621	DISTAL	NA	NA	2.91272391615e-09	-5.9822486281	-0.0201326478466	0.00336539804648
cg00084398	ILMN_2174729	6	43304135	43304184	-	ZNF318	NA	53824	DISTAL	NA	NA	3.19193802535e-07	5.14122524599	0.0290620062988	0.00565273935848
cg00084398	ILMN_1809478	7	141443464	141443505	+	SSBP1	NA	NA	TRANS	NA	NA	7.23385819758e-06	4.50681969256	0.011380506148	0.0025251744965
cg00084577	ILMN_1811472	15	69739243	69739281	+	KIF23	NA	NA	TRANS	NA	NA	1.02549540263e-07	-5.35533561213	-0.0483774543211	0.00903350561477
cg00084577	ILMN_1702231	1	150252065	150252113	+	C1orf54	NA	NA	TRANS	NA	NA	1.2457892496e-08	-5.73382134425	-0.059529743018	0.0103822109975
cg00084577	ILMN_3223317	5	176730976	176731020	+	PRELID1	NA	NA	TRANS	NA	NA	2.33613463002e-06	4.74530041689	0.0262711317281	0.00553624205428
cg00084643	ILMN_1728787	7	16918180	16918229	-	AGR3	NA	NA	TRANS	NA	NA	9.87608633049e-06	-4.43913916756	-0.0282966956515	0.00637436552074
cg00085013	ILMN_2302118	3	191109635	191109684	+	CCDC50	NA	-176175303	DISTAL	NA	NA	5.38958713601e-08	5.47331335499	0.0437145383913	0.00798685102717
cg00085123	ILMN_1746565	11	60787642	60787691	+	CD6	NA	NA	TRANS	NA	NA	8.04540453288e-06	4.48380752232	0.0447642650574	0.00998353850708
cg00085123	ILMN_1782057	1	154323423	154323472	+	ATP8B2	NA	NA	TRANS	NA	NA	5.27426305135e-07	5.04394593087	0.0357757201999	0.00709280406456
cg00085123	ILMN_1768958	15	38780533	38780582	-	RASGRP1	NA	NA	TRANS	NA	NA	1.13220461216e-06	4.89267943351	0.0389505042606	0.00796097614608
cg00085123	ILMN_1717197	11	118223115	118223155	+	CD3G	NA	NA	TRANS	NA	NA	6.38030111275e-07	5.00662968683	0.0390956976019	0.00780878555983
cg00085486	ILMN_2072296	9	91930169	91930212	+	CKS2	NA	NA	TRANS	NA	NA	1.37701310684e-06	4.85324324615	0.0244507618064	0.0050380252063
cg00085493	ILMN_2369666	1	207662760	207662809	+	CR2	NA	376963	DISTAL	NA	NA	9.33380270609e-06	4.45148316574	0.0370948447245	0.00833314276239
cg00085493	ILMN_2376205	6	31548395	31548444	-	LTB	NA	NA	TRANS	NA	NA	8.78245120435e-06	4.46475793734	0.0345299949838	0.00773390080008
cg00085493	ILMN_1833858	2	70883922	70883971	-	ADD2	NA	NA	TRANS	NA	NA	1.03230228802e-06	4.91119155087	0.0547018538924	0.011138204105
cg00085493	ILMN_1674228	2	89544540	89544577	-	IGKV2-30	NA	NA	TRANS	NA	NA	9.81912205633e-06	4.44040495623	0.0532285512119	0.0119873191154
cg00085493	ILMN_1700147	22	24095108	24095157	-	VPREB3	NA	NA	TRANS	NA	NA	3.63597968467e-09	5.94493457615	0.0758427993387	0.0127575498716
cg00085493	ILMN_1669881	7	16823330	16823379	+	TSPAN13	NA	NA	TRANS	NA	NA	2.3848902426e-06	4.74103799274	0.0572017474076	0.0120652370842
cg00085493	ILMN_1688279	7	99818935	99818984	+	PVRIG	NA	NA	TRANS	NA	NA	8.65940387292e-06	4.46782918819	0.0336342588865	0.00752809865145
cg00085790	ILMN_1782057	1	154323423	154323472	+	ATP8B2	NA	57398320	DISTAL	NA	NA	2.45473058704e-06	-4.73507595949	-0.03302785262	0.00697514736882
cg00086334	ILMN_1767542	15	71173941	71173990	-	THAP10	NA	NA	TRANS	NA	NA	8.52871715701e-06	-4.47113718797	-0.0422078715241	0.0094400752537
cg00086334	ILMN_1735199	16	57462344	57462393	-	CIAPIN1	NA	-31423392	DISTAL	NA	NA	1.98167837839e-08	5.65242547312	0.0205800662538	0.00364092659897
cg00086577	ILMN_1702231	1	150252065	150252113	+	C1orf54	NA	NA	TRANS	NA	NA	3.5612349991e-06	-4.65761182486	-0.0509176684453	0.0109321408395
cg00086577	ILMN_1697499	6	32485397	32485446	-	HLA-DRB5	NA	362259	DISTAL	NA	NA	3.76535367781e-11	-6.67610448705	-0.518146996341	0.0776121759847
cg00086710	ILMN_2211122	19	57875047	57875071	+	TRAPPC2B	NA	NA	TRANS	NA	NA	8.07990300472e-07	4.95999098823	0.065537019841	0.0132131328457
cg00086710	ILMN_1713454	19	58231339	58231388	-	ZNF671	NA	NA	TRANS	NA	NA	2.30235978864e-06	4.74830359623	0.0306619460041	0.00645745272658
cg00087511	ILMN_1688959	12	6560714	6560763	+	CD27	NA	NA	TRANS	NA	NA	8.28978157292e-07	-4.95490322847	-0.0494384416339	0.00997768056294
cg00087511	ILMN_1782704	16	28950460	28950502	+	CD19	NA	NA	TRANS	NA	NA	8.61616729474e-06	-4.46891829213	-0.0512189465177	0.0114611508132
cg00087511	ILMN_1727045	2	33789441	33789490	+	RASGRP3	NA	NA	TRANS	NA	NA	3.52906586702e-06	-4.65951454712	-0.0406344951392	0.00872075722229
cg00087645	ILMN_2320906	11	63526865	63526914	+	RTN3	NA	NA	TRANS	NA	NA	9.55522346256e-06	4.44636215928	0.0194979992504	0.00438515769789
cg00087884	ILMN_1705570	10	71871803	71871852	+	H2AFY2	NA	NA	TRANS	NA	NA	8.40562759608e-07	-4.95214790736	-0.0692449666434	0.0139828147177
cg00087884	ILMN_1708029	9	35847058	35847107	+	TMEM8B	NA	NA	TRANS	NA	NA	8.7255766792e-08	-5.38517150099	-0.0505392400629	0.00938488960912
cg00087884	ILMN_1784217	17	7491596	7491645	-	SOX15	NA	NA	TRANS	NA	NA	1.34528909761e-07	-5.30485400044	-0.0562283353899	0.0105994124221
cg00087884	ILMN_1702231	1	150252065	150252113	+	C1orf54	NA	-143719135	DISTAL	NA	NA	3.19762698731e-09	-5.96657374175	-0.0633551621302	0.0106183489675
cg00087884	ILMN_1776188	20	33148072	33148121	+	MAP1LC3A	NA	NA	TRANS	NA	NA	4.2593287973e-06	-4.61993515613	-0.0406441284613	0.00879755388068
cg00087884	ILMN_1659766	10	121437038	121437087	+	BAG3	NA	NA	TRANS	NA	NA	5.94774444687e-07	-5.02041920793	-0.0424581046009	0.00845708353076
cg00087884	ILMN_2399036	1	26144615	26144664	+	SEPN1	NA	-19601115	DISTAL	NA	NA	1.84843337758e-07	-5.24521183128	-0.023681823939	0.00451494137907
cg00088033	ILMN_1792885	11	88070718	88070767	-	CTSC	NA	NA	TRANS	NA	NA	8.93875594587e-06	4.46091541524	0.0209091434672	0.00468718671415
cg00088079	ILMN_1669447	1	158946540	158946589	+	PYHIN1	NA	NA	TRANS	NA	NA	4.5166747872e-06	-4.60752803728	-0.0342227224329	0.00742756683323
cg00088797	ILMN_1705570	10	71871803	71871852	+	H2AFY2	NA	NA	TRANS	NA	NA	4.6664127479e-09	-5.90270520183	-0.0811435542151	0.0137468417345
cg00088797	ILMN_1784217	17	7491596	7491645	-	SOX15	NA	NA	TRANS	NA	NA	6.04031975237e-07	-5.01738837703	-0.0525714656385	0.0104778545506
cg00088797	ILMN_1668283	3	50355682	50355731	-	HYAL2	NA	37378932	DISTAL	NA	NA	1.37495646892e-06	-4.85354544492	-0.030385138801	0.00626040059702
cg00088797	ILMN_1670093	1	149783285	149783334	-	HIST2H2BF	NA	NA	TRANS	NA	NA	5.10235522385e-07	-5.05041603885	-0.0416246918222	0.00824183423741
cg00088797	ILMN_1776188	20	33148072	33148121	+	MAP1LC3A	NA	NA	TRANS	NA	NA	2.25975008826e-06	-4.75215336004	-0.0412559278714	0.00868152282675
cg00088797	ILMN_1708029	9	35847058	35847107	+	TMEM8B	NA	NA	TRANS	NA	NA	1.76682868822e-09	-6.06560087841	-0.0560231912297	0.00923621457341
cg00088797	ILMN_1653708	11	67205653	67205702	-	CORO1B	NA	NA	TRANS	NA	NA	6.52213542804e-07	-5.00230405987	-0.0184996891937	0.0036982336484
cg00088797	ILMN_1702231	1	150252065	150252113	+	C1orf54	NA	NA	TRANS	NA	NA	1.28954012219e-13	-7.49565320549	-0.0779262063136	0.0103961861865
cg00088916	ILMN_3242908	6	31504157	31504206	-	SNORD117	NA	NA	TRANS	NA	NA	1.31259868342e-08	-5.72471242742	-0.0547949789414	0.00957165615498
cg00089091	ILMN_1848214	9	37242422	37242471	+	ILMN_1848214	NA	NA	TRANS	NA	NA	2.23875023084e-06	-4.75407643371	-0.0338370458389	0.00711748040039
cg00089353	ILMN_1766247	6	151685389	151685438	-	ZBTB2	NA	NA	TRANS	NA	NA	6.19228563379e-06	-4.54028078968	-0.0269357149678	0.00593260994541
cg00089453	ILMN_1776188	20	33148072	33148121	+	MAP1LC3A	NA	NA	TRANS	NA	NA	1.19890965076e-06	-4.88117592938	-0.0450092449718	0.00922098396432
cg00089453	ILMN_1708029	9	35847058	35847107	+	TMEM8B	NA	NA	TRANS	NA	NA	1.23731788188e-07	-5.32045935179	-0.0524041073203	0.0098495456605
cg00089453	ILMN_1668283	3	50355682	50355731	-	HYAL2	NA	NA	TRANS	NA	NA	1.51789534085e-09	-6.09072024572	-0.0402492471026	0.0066082902315
cg00089453	ILMN_1653708	11	67205653	67205702	-	CORO1B	NA	NA	TRANS	NA	NA	2.23112795758e-06	-4.7547787404	-0.0187053086673	0.00393400191441
cg00089453	ILMN_1702231	1	150252065	150252113	+	C1orf54	NA	NA	TRANS	NA	NA	8.90542819095e-27	-10.9801245847	-0.118271460427	0.01077141334
cg00089486	ILMN_2202481	5	158712875	158712924	+	UBLCP1	NA	NA	TRANS	NA	NA	1.66013865065e-07	-5.26544674853	-0.014542489098	0.00276187183966
cg00089486	ILMN_2075436	1	146651233	146651282	+	PDIA3P1	NA	NA	TRANS	NA	NA	1.73440569372e-07	5.25721261607	0.0309541217169	0.00588793415398
cg00089486	ILMN_1744574	10	116734891	116734940	+	TRUB1	NA	NA	TRANS	NA	NA	5.48700919758e-06	4.56615596736	0.0314342423866	0.00688418061304
cg00089486	ILMN_1701991	21	34001100	34001149	-	SYNJ1	NA	NA	TRANS	NA	NA	8.4000816043e-06	4.47444098214	0.0143826544729	0.00321440254332
cg00089486	ILMN_1688702	5	108670470	108670519	-	PJA2	NA	NA	TRANS	NA	NA	3.32244862928e-06	-4.67214759688	-0.032275938089	0.00690815891829
cg00089528	ILMN_1752406	21	9909123	9909172	-	TEKT4P2	NA	NA	TRANS	NA	NA	9.58745353988e-08	5.36778761661	0.0818263427935	0.0152439605733
cg00089528	ILMN_3227226	21	9909124	9909173	-	TEKT4P2	NA	NA	TRANS	NA	NA	2.88009346323e-06	4.70194551491	0.0758298730833	0.0161273398092
cg00089528	ILMN_1786382	21	9918120	9918169	-	ILMN_1786382	NA	NA	TRANS	NA	NA	7.55180242766e-07	4.97337943735	0.0419386370618	0.0084326236496
cg00089550	ILMN_1752968	3	49158742	49158791	-	LAMB2	NA	NA	TRANS	NA	NA	1.11934443945e-09	-6.14082473029	-0.0422575437948	0.00688141180554
cg00089550	ILMN_1702231	1	150252065	150252113	+	C1orf54	NA	NA	TRANS	NA	NA	3.22105431925e-12	-7.04140416427	-0.0698498267783	0.00991987182509
cg00089719	ILMN_1716862	2	44461075	44461124	+	PPM1B	NA	NA	TRANS	NA	NA	2.85004050674e-06	-4.70412653153	-0.0128161382241	0.00272444589622
cg00090091	ILMN_3239789	14	75303481	75303530	+	YLPM1	NA	NA	TRANS	NA	NA	4.82093763336e-06	-4.59370544026	-0.0265273785115	0.00577472344636
cg00090338	ILMN_3241099	5	92954203	92954252	-	FAM172A	NA	NA	TRANS	NA	NA	7.43616613363e-06	-4.50086007537	-0.0223881877225	0.00497420211862
cg00090338	ILMN_1767541	4	36166573	36166622	-	ARAP2	NA	NA	TRANS	NA	NA	9.02288361094e-06	-4.45887379092	-0.0347112076462	0.00778474773538
cg00090431	ILMN_1688959	12	6560714	6560763	+	CD27	NA	NA	TRANS	NA	NA	5.59314774895e-06	-4.56206494098	-0.0409491986925	0.00897602274895
cg00090767	ILMN_2310896	1	247611954	247612003	+	NLRP3	NA	NA	TRANS	NA	NA	9.95711059641e-06	4.43735072494	0.0179554780974	0.00404644104341
cg00090787	ILMN_2319825	14	75530235	75530265	-	ACYP1	NA	NA	TRANS	NA	NA	4.10210703232e-06	4.62787404788	0.0280268338015	0.0060560926057
cg00090813	ILMN_1671703	10	90694928	90694977	-	ACTA2	NA	NA	TRANS	NA	NA	8.98685100515e-06	4.45974599706	0.0831442897318	0.0186432791883
cg00091044	ILMN_1811775	19	18054486	18054535	+	CCDC124	NA	NA	TRANS	NA	NA	7.91463813329e-06	4.48736091336	0.0311503349164	0.00694179396705
cg00091064	ILMN_1758895	1	150768988	150769037	-	CTSK	NA	NA	TRANS	NA	NA	9.35080720543e-06	-4.45108578886	-0.0516124705173	0.0115954787136
cg00091302	ILMN_1795285	5	133918702	133918751	+	JADE2	NA	NA	TRANS	NA	NA	7.69730152678e-06	4.49339295717	0.0253889211283	0.00565027839103
cg00091302	ILMN_1807825	6	6655008	6655057	+	LY86	NA	NA	TRANS	NA	NA	6.96231836219e-06	-4.51507469444	-0.0267608928043	0.00592700998662
cg00091302	ILMN_1704730	20	23060360	23060409	-	CD93	NA	NA	TRANS	NA	NA	4.57321691996e-07	-5.07174125323	-0.0195238948	0.00384954472737
cg00091302	ILMN_1783276	1	78408661	78408710	+	NEXN	NA	104193408	DISTAL	NA	NA	4.00891722937e-06	-4.63271862863	-0.0386185145941	0.00833603715008
cg00091302	ILMN_1703263	2	231103009	231103058	+	SP140	NA	NA	TRANS	NA	NA	4.54345358249e-06	-4.60627618054	-0.0349536401661	0.00758826409797
cg00091302	ILMN_2246882	2	231103633	231103682	+	SP140	NA	NA	TRANS	NA	NA	1.51628868871e-08	-5.69949119631	-0.0411603128498	0.00722175215859
cg00091302	ILMN_3307752	13	51287145	51287194	-	DLEU7	NA	NA	TRANS	NA	NA	3.48680549896e-12	-7.02988806857	-0.0467607783791	0.00665171022966
cg00091302	ILMN_1785615	20	52491434	52491483	-	SUMO1P1	NA	NA	TRANS	NA	NA	7.19654382085e-06	-4.50793631239	-0.0433148067664	0.00960856670652
cg00091349	ILMN_1785424	10	116191056	116191105	-	ABLIM1	NA	NA	TRANS	NA	NA	3.00285950644e-08	5.57864542814	0.0562935277988	0.0100908954555
cg00091349	ILMN_1715131	17	38710167	38710216	-	CCR7	NA	NA	TRANS	NA	NA	5.2889256862e-08	5.47673679877	0.0924440565461	0.0168794046423
cg00091349	ILMN_2337974	8	79515320	79515369	+	PKIA	NA	NA	TRANS	NA	NA	8.39167594537e-06	4.47465854965	0.0337731047953	0.00754763842214
cg00091349	ILMN_1669881	7	16823330	16823379	+	TSPAN13	NA	NA	TRANS	NA	NA	6.57359334816e-07	5.00075711822	0.0620001416445	0.0123981509557
cg00091349	ILMN_2376205	6	31548395	31548444	-	LTB	NA	NA	TRANS	NA	NA	1.20440355189e-06	4.88025615886	0.0387630173464	0.00794282432819
cg00091349	ILMN_2337928	11	118766721	118766770	+	CXCR5	NA	NA	TRANS	NA	NA	6.16057603802e-09	5.85537219995	0.0642513540365	0.0109730606087
cg00091349	ILMN_1690907	6	167551908	167551957	+	CCR6	NA	NA	TRANS	NA	NA	1.80662600238e-06	4.7980603257	0.0550588293641	0.0114752265763
cg00091349	ILMN_1700147	22	24095108	24095157	-	VPREB3	NA	NA	TRANS	NA	NA	3.14852540608e-09	5.96917555486	0.078326160261	0.0131217719333
cg00091349	ILMN_3248270	9	134361054	134361103	+	SNORD62A	NA	NA	TRANS	NA	NA	1.87866212722e-06	4.79006814263	0.045159264796	0.00942768734208
cg00091349	ILMN_1716465	1	10075863	10075912	+	RBP7	NA	NA	TRANS	NA	NA	6.31926548854e-06	-4.53592436025	-0.031728448482	0.00699492450978
cg00091349	ILMN_1788841	14	96176618	96176667	-	TCL1A	NA	NA	TRANS	NA	NA	7.00288858435e-07	4.98828887067	0.0675914611314	0.0135500294558
cg00091483	ILMN_1776464	13	24995270	24995319	-	PARP4	NA	NA	TRANS	NA	NA	6.04096537726e-06	-4.54558547797	-0.0176222218351	0.00387677713257
cg00091569	ILMN_1748077	1	200613522	200613571	-	DDX59	NA	NA	TRANS	NA	NA	2.20348706902e-06	4.75734503526	0.0192201911838	0.00404010872479
cg00091569	ILMN_2404850	3	40503778	40503827	+	RPL14	NA	-70399	DISTAL	NA	NA	2.62854612804e-19	9.14078348879	0.216901285959	0.0237289600202
cg00091633	ILMN_1700967	3	192514840	192514889	-	MB21D2	NA	72344221	DISTAL	NA	NA	3.8741981583e-07	5.10389902323	0.052288366828	0.0102447886586
cg00091633	ILMN_1702231	1	150252065	150252113	+	C1orf54	NA	NA	TRANS	NA	NA	1.46743271908e-11	-6.81815569914	-0.0662546801203	0.00971739030961
cg00091633	ILMN_1653708	11	67205653	67205702	-	CORO1B	NA	NA	TRANS	NA	NA	2.06133856159e-06	-4.7710521717	-0.0164430993266	0.00344643041721
cg00091633	ILMN_1724658	10	133781339	133781388	-	BNIP3	NA	NA	TRANS	NA	NA	4.66751898061e-06	4.60056718936	0.0431523605057	0.00937979138867
cg00091633	ILMN_2205896	17	15692693	15692742	+	MEIS3P1	NA	NA	TRANS	NA	NA	4.82619270456e-07	-5.06126428008	-0.0438333901452	0.00866056141698
cg00091633	ILMN_1776188	20	33148072	33148121	+	MAP1LC3A	NA	NA	TRANS	NA	NA	1.2957738207e-06	-4.86552434511	-0.0393094783066	0.00807918643878
cg00091633	ILMN_1708029	9	35847058	35847107	+	TMEM8B	NA	NA	TRANS	NA	NA	2.23152706484e-08	-5.6314347597	-0.0485275043361	0.0086172541114
cg00091964	ILMN_1731181	17	62224961	62225010	-	TEX2	NA	NA	TRANS	NA	NA	8.81297705338e-06	-4.46400239004	-0.0181124916449	0.00405745563338
cg00091964	ILMN_1661306	12	95861069	95861118	-	ILMN_1661306	NA	NA	TRANS	NA	NA	7.03387380729e-06	-4.51286983628	-0.013717179908	0.00303956914461
cg00092287	ILMN_1685378	1	233424738	233424787	-	RPS7P3	NA	NA	TRANS	NA	NA	4.81836882487e-07	-5.0615802755	-0.014174096576	0.00280033029301
cg00092400	ILMN_1807825	6	6655008	6655057	+	LY86	NA	NA	TRANS	NA	NA	8.70962387063e-11	-6.54739898481	-0.0439035477769	0.00670549448395
cg00092400	ILMN_1769299	1	149900686	149900735	-	MTMR11	NA	NA	TRANS	NA	NA	2.35891543452e-11	-6.74693015376	-0.0368164783463	0.00545677478604
cg00092400	ILMN_1677376	8	61779109	61779158	+	CHD7	NA	NA	TRANS	NA	NA	2.12351877534e-06	4.76494780915	0.0487399515735	0.0102288531849
cg00092400	ILMN_1799106	1	220987410	220987459	+	MARC1	NA	NA	TRANS	NA	NA	3.82769050842e-06	-4.64245751582	-0.0370011371301	0.00797016170939
cg00092400	ILMN_1704730	20	23060360	23060409	-	CD93	NA	NA	TRANS	NA	NA	1.51853380945e-13	-7.47316580381	-0.0324475429314	0.00434187381669
cg00092400	ILMN_1716465	1	10075863	10075912	+	RBP7	NA	NA	TRANS	NA	NA	4.93226946403e-06	-4.58885594832	-0.0304393182715	0.00663331309902
cg00092400	ILMN_2140990	3	9799475	9799524	-	CAMK1	NA	NA	TRANS	NA	NA	1.21811775146e-08	-5.73773410111	-0.0351649233515	0.00612871261229
cg00092400	ILMN_1783276	1	78408661	78408710	+	NEXN	NA	NA	TRANS	NA	NA	4.7783649251e-08	-5.49513745933	-0.052117769759	0.00948434322975
cg00092400	ILMN_1653292	3	48555186	48555235	-	PFKFB4	NA	NA	TRANS	NA	NA	2.47858442117e-10	-6.38366354891	-0.0237627329275	0.00372242878175
cg00092400	ILMN_1651438	16	88601281	88601330	+	ZFPM1	NA	NA	TRANS	NA	NA	2.27020866987e-07	-5.20630594108	-0.0328483885918	0.00630934658155
cg00092400	ILMN_2246882	2	231103633	231103682	+	SP140	NA	NA	TRANS	NA	NA	9.71801144253e-20	-9.25538327775	-0.0747049020585	0.0080715082041
cg00092400	ILMN_3307752	13	51287145	51287194	-	DLEU7	NA	NA	TRANS	NA	NA	1.38975039276e-10	-6.47469724123	-0.0493283837618	0.00761863943965
cg00092400	ILMN_2255579	17	72743276	72743325	+	RAB37	NA	NA	TRANS	NA	NA	3.77817699393e-06	4.64519530891	0.035812166419	0.00770950714393
cg00092400	ILMN_1703263	2	231103009	231103058	+	SP140	NA	NA	TRANS	NA	NA	4.17739067452e-13	-7.3326069012	-0.0626935088245	0.00854996178975
cg00092518	ILMN_3235642	8	48686637	48686687	-	PRKDC	NA	NA	TRANS	NA	NA	9.57190820182e-07	4.92628462448	0.0413465750324	0.00839305443842
cg00092518	ILMN_1689336	7	27210507	27210556	-	HOXA10	NA	NA	TRANS	NA	NA	2.56237229205e-07	5.18326800039	0.0598329494402	0.0115434797961
cg00092518	ILMN_1653292	3	48555186	48555235	-	PFKFB4	NA	NA	TRANS	NA	NA	1.16182287831e-06	-4.88749320319	-0.0183505862126	0.00375460086587
cg00092518	ILMN_1704730	20	23060360	23060409	-	CD93	NA	NA	TRANS	NA	NA	3.25068872471e-09	-5.9638055144	-0.0261522877124	0.00438516776734
cg00092518	ILMN_1729816	8	42263233	42263282	+	VDAC3	NA	NA	TRANS	NA	NA	1.73965949673e-11	6.79269748883	0.0174762199393	0.00257279526551
cg00092518	ILMN_1651438	16	88601281	88601330	+	ZFPM1	NA	NA	TRANS	NA	NA	5.60449875802e-15	-7.9162035711	-0.0493092896662	0.00622890622043
cg00092682	ILMN_1691402	4	120382958	120383007	+	LOC645513	NA	NA	TRANS	NA	NA	9.17072558963e-07	-4.93482068097	-0.0332007749913	0.00672785844466
cg00092682	ILMN_1676385	3	196533503	196533552	+	PAK2	NA	NA	TRANS	NA	NA	4.69948324538e-06	-4.59911990679	-0.0388707770852	0.00845178596623
cg00092821	ILMN_1756723	9	140008753	140008802	-	DPP7	NA	NA	TRANS	NA	NA	1.41329355435e-06	4.84798252651	0.0276594617388	0.00570535508071
cg00092992	ILMN_2283325	1	68591452	68591501	-	WLS	NA	34968041	DISTAL	NA	NA	1.67310743837e-06	4.81372020353	0.0398583382904	0.00828015268963
cg00092992	ILMN_1702231	1	150252065	150252113	+	C1orf54	NA	-116648586	DISTAL	NA	NA	5.41281582391e-06	-4.56906098649	-0.0576014628616	0.0126068492042
cg00092992	ILMN_1669447	1	158946540	158946589	+	PYHIN1	NA	-125305236	DISTAL	NA	NA	6.33435239386e-06	-4.53541234335	-0.0387644898989	0.00854707068824
cg00093433	ILMN_1783276	1	78408661	78408710	+	NEXN	NA	NA	TRANS	NA	NA	1.0592052259e-10	-6.51704257929	-0.0583194205462	0.00894875548789
cg00093433	ILMN_3307752	13	51287145	51287194	-	DLEU7	NA	NA	TRANS	NA	NA	5.58957156679e-12	-6.96098789294	-0.050157450026	0.00720550743622
cg00093433	ILMN_1703263	2	231103009	231103058	+	SP140	NA	NA	TRANS	NA	NA	2.58337832366e-08	-5.60545610816	-0.0458649508486	0.0081821978379
cg00093433	ILMN_1807825	6	6655008	6655057	+	LY86	NA	NA	TRANS	NA	NA	1.37593364658e-10	-6.47625937211	-0.0411967180155	0.00636119025636
cg00093433	ILMN_2159453	19	7712292	7712341	+	STXBP2	NA	NA	TRANS	NA	NA	5.85924260952e-06	-4.55212685904	-0.0276394273882	0.00607176123253
cg00093433	ILMN_2246882	2	231103633	231103682	+	SP140	NA	NA	TRANS	NA	NA	2.47713537748e-12	-7.07943307887	-0.0549631955715	0.00776378489056
cg00093433	ILMN_1770378	4	145916709	145916756	-	ANAPC10	NA	NA	TRANS	NA	NA	6.79870032067e-07	-4.99412442636	-0.0173817621934	0.00348044235775
cg00093433	ILMN_1782881	13	51286294	51286343	-	DLEU7	NA	NA	TRANS	NA	NA	8.36274183212e-07	-4.95316362359	-0.0424510867331	0.00857049957544
cg00093433	ILMN_1752591	8	29965333	29965382	+	LEPROTL1	NA	NA	TRANS	NA	NA	2.48965462662e-06	-4.73215550382	-0.0296925563166	0.0062746366413
cg00093433	ILMN_1801767	18	19231604	19231653	-	ABHD3	NA	NA	TRANS	NA	NA	4.19977336015e-07	-5.08827843285	-0.0253290910798	0.00497792945375
cg00093433	ILMN_1681301	1	159035731	159035780	-	AIM2	NA	NA	TRANS	NA	NA	3.36237910577e-06	-4.66964841801	-0.0481259603608	0.0103061207296
cg00093433	ILMN_1769299	1	149900686	149900735	-	MTMR11	NA	NA	TRANS	NA	NA	2.10503400486e-08	-5.64175914143	-0.0293582034336	0.00520373215121
cg00093478	ILMN_1729691	17	66264632	66264681	-	SLC16A6	NA	NA	TRANS	NA	NA	2.12108395334e-06	4.76518358795	0.0229987902127	0.00482642269459
cg00093542	ILMN_1800354	20	23614555	23614604	-	CST3	NA	NA	TRANS	NA	NA	4.50995328975e-06	4.60784337194	0.0149700511875	0.00324881945394
cg00093688	ILMN_1775008	12	6640571	6640620	+	NCAPD2	NA	NA	TRANS	NA	NA	7.82525321336e-06	-4.48982230413	-0.0416363886553	0.00927350479261
cg00093695	ILMN_3216794	6	151256540	151256589	+	RP1-99E18.2	NA	NA	TRANS	NA	NA	9.89830556959e-06	-4.43864733157	-0.0404372141583	0.00911025615185
cg00093890	ILMN_1804737	1	65298673	65298722	+	RAVER2	NA	NA	TRANS	NA	NA	5.00337128906e-07	5.05423766764	0.0565546919764	0.0111895592759
cg00093971	ILMN_1770673	9	117098715	117098764	-	AKNA	NA	NA	TRANS	NA	NA	6.75175007736e-06	4.52169120532	0.0155876414604	0.00344730339879
cg00094303	ILMN_2222991	5	137842185	137842234	-	ETF1	NA	NA	TRANS	NA	NA	5.47243374256e-07	5.03673534253	0.0208452756265	0.0041386481935
cg00094359	ILMN_1663858	17	15621112	15621161	+	ZNF286A	NA	NA	TRANS	NA	NA	9.64016581087e-06	4.44442769043	0.0248535556003	0.00559207109024
cg00094412	ILMN_1702231	1	150252065	150252113	+	C1orf54	NA	NA	TRANS	NA	NA	1.81427841518e-11	-6.78640150797	-0.069441625619	0.0102324664312
cg00094734	ILMN_1732296	1	23884782	23884831	-	ID3	NA	NA	TRANS	NA	NA	3.07412094333e-07	-5.14844421662	-0.0437742328808	0.00850241957356
cg00094734	ILMN_1688959	12	6560714	6560763	+	CD27	NA	NA	TRANS	NA	NA	1.08253725212e-07	-5.34530206978	-0.0489339550106	0.00915457243983
cg00094734	ILMN_1669447	1	158946540	158946589	+	PYHIN1	NA	NA	TRANS	NA	NA	1.7303518905e-09	-6.06905705493	-0.0468966787958	0.00772717711686
cg00095214	ILMN_1666178	17	27900075	27900124	+	TP53I13	NA	NA	TRANS	NA	NA	1.69124102027e-06	-4.81152423845	-0.0307717240213	0.00639542117971
cg00095594	ILMN_1691693	1	157646452	157646501	-	FCRL3	NA	-78557978	DISTAL	NA	NA	9.89761225711e-06	4.43866266248	0.046841637197	0.010553096903
cg00095608	ILMN_1749342	6	26658840	26658875	-	ZNF322	NA	NA	TRANS	NA	NA	5.44282605411e-06	-4.5678813753	-0.0318922707993	0.00698185179934
cg00095859	ILMN_1676523	12	28702579	28702628	+	CCDC91	NA	NA	TRANS	NA	NA	7.04642172812e-06	-4.51248540866	-0.0183790403486	0.00407293069874
cg00095930	ILMN_1683120	12	109548497	109548546	+	UNG	NA	20318	TSS	ACACB	-8085	4.00279012664e-10	6.30736401611	0.0360873269291	0.00572145936669
cg00095930	ILMN_1763852	12	109705959	109706008	+	ACACB	NA	-8085	Closest DS gene	NA	NA	5.6448551755e-12	6.95954455589	0.0637155462947	0.00915513160135
cg00096536	ILMN_2401779	9	130702888	130702937	-	FAM102A	NA	NA	TRANS	NA	NA	9.6234378872e-06	4.44480735791	0.0366321832155	0.00824156825387
cg00096536	ILMN_1900263	2	7198386	7198435	+	ILMN_1900263	NA	NA	TRANS	NA	NA	9.26363654132e-08	5.37413427201	0.04608519786	0.00857537149751
cg00096536	ILMN_1893633	10	6626183	6626232	+	PRKCQ-AS1	NA	NA	TRANS	NA	NA	9.60902250727e-07	4.92551244732	0.0642012670335	0.0130344340249
cg00096536	ILMN_1746565	11	60787642	60787691	+	CD6	NA	NA	TRANS	NA	NA	3.42319885121e-06	4.66589604948	0.0493939194389	0.0105861594247
cg00097088	ILMN_3238740	16	90036506	90036555	-	CENPBD1	NA	NA	TRANS	NA	NA	2.05376734247e-06	4.77180751501	0.0330564119995	0.00692744036626
cg00097088	ILMN_2119774	11	14900700	14900749	-	CYP2R1	NA	NA	TRANS	NA	NA	3.29060380475e-06	-4.67416146886	-0.0268921055013	0.00575335398243
cg00097088	ILMN_3246401	9	133998442	133998491	+	AIF1L	NA	NA	TRANS	NA	NA	2.03323167969e-07	-5.22720666177	-0.0820051160936	0.015688133529
cg00097088	ILMN_1692072	16	90036258	90036307	-	CENPBD1	NA	NA	TRANS	NA	NA	1.11444090981e-06	4.89585297556	0.0314827135671	0.00643048590803
cg00097088	ILMN_1801606	17	62965467	62965516	-	AMZ2P1	NA	NA	TRANS	NA	NA	2.55302233617e-07	5.18396499862	0.0173586515122	0.00334852791576
cg00097088	ILMN_1796316	20	44644913	44644962	+	MMP9	NA	NA	TRANS	NA	NA	6.94483212711e-06	-4.51561680192	-0.0864004644543	0.0191337016059
cg00097225	ILMN_2230862	3	148745033	148745082	+	GYG1	NA	NA	TRANS	NA	NA	5.42975743422e-06	-4.56839429484	-0.0135474722132	0.00296547787665
cg00097639	ILMN_1652631	9	36163798	36163847	+	GLIPR2	NA	NA	TRANS	NA	NA	7.46788692455e-06	4.49993974664	0.0118372109562	0.0026305265454
cg00097794	ILMN_1750299	6	26522071	26522113	+	HCG11	NA	NA	TRANS	NA	NA	3.36462779863e-06	-4.66950852528	-0.0305592468422	0.00654442468127
cg00098063	ILMN_2086238	17	1683046	1683095	-	SMYD4	NA	NA	TRANS	NA	NA	3.42502852089e-06	-4.66578415973	-0.0248193041357	0.00531942826458
cg00098144	ILMN_1830367	3	47243171	47243220	+	ILMN_1830367	NA	NA	TRANS	NA	NA	8.38710445464e-06	4.47477696321	0.0345147035452	0.0077131673442
cg00098162	ILMN_1682799	10	90682993	90683042	+	STAMBPL1	NA	-20370	TSS	ANKRD22	-7841	1.15645477636e-07	-5.33303633716	-0.0477073303064	0.00894562258539
cg00098814	ILMN_2136446	9	111706020	111706069	-	CTNNAL1	NA	NA	TRANS	NA	NA	2.94815832199e-06	-4.69708563096	-0.0459030789418	0.00977267236502
cg00099017	ILMN_3221156	1	148346589	148346638	-	NBPF8	NA	NA	TRANS	NA	NA	5.58411047383e-06	-4.56241036468	-0.0309590997862	0.00678568942985
cg00099017	ILMN_2384241	3	30735190	30735239	+	TGFBR2	NA	NA	TRANS	NA	NA	2.62042702652e-06	4.72155892109	0.0126915610945	0.0026880022693
cg00099094	ILMN_3245331	14	24520454	24520503	+	DHRS4L1	NA	NA	TRANS	NA	NA	9.56484061643e-06	4.44614231523	0.0290977783551	0.00654449999394
cg00099216	ILMN_3262909	6	166337830	166337879	-	LINC00473	NA	NA	TRANS	NA	NA	3.94662273801e-06	-4.63601772038	-0.0331653790502	0.00715385079406
cg00099306	ILMN_3246708	7	45144505	45144554	-	SNORA5C	NA	NA	TRANS	NA	NA	7.04335273545e-06	-4.51257937205	-0.0298418231301	0.00661303008096
cg00099306	ILMN_1813795	1	206760869	206760918	+	RASSF5	NA	NA	TRANS	NA	NA	1.25163685049e-06	4.87251122124	0.0300553371436	0.00616834641911
cg00099427	ILMN_3293681	19	44085726	44085775	+	PINLYP	NA	NA	TRANS	NA	NA	8.70361692328e-06	-4.46672085534	-0.0422915735571	0.00946814787106
cg00099427	ILMN_1702231	1	150252065	150252113	+	C1orf54	NA	9616799	DISTAL	NA	NA	1.30938121998e-07	-5.30990481652	-0.0532179630968	0.0100223949272
cg00099427	ILMN_1776188	20	33148072	33148121	+	MAP1LC3A	NA	NA	TRANS	NA	NA	2.66965072281e-07	-5.17544230252	-0.0427483732189	0.0082598492496
cg00099427	ILMN_1666976	19	40884322	40884371	+	PLD3	NA	NA	TRANS	NA	NA	1.79366404633e-06	-4.79953089358	-0.0257168426167	0.00535819920465
cg00099766	ILMN_2320330	2	95719213	95719262	+	MAL	NA	NA	TRANS	NA	NA	6.60029622302e-08	5.43639547365	0.0441389236596	0.00811915245561
cg00099766	ILMN_1785424	10	116191056	116191105	-	ABLIM1	NA	NA	TRANS	NA	NA	1.3883679637e-06	4.85158256716	0.0441644878431	0.00910310960016
cg00099766	ILMN_1760509	3	27757930	27757979	-	EOMES	NA	NA	TRANS	NA	NA	3.84658581185e-06	4.64142167388	0.0380506143191	0.00819805158692
cg00099766	ILMN_1746565	11	60787642	60787691	+	CD6	NA	NA	TRANS	NA	NA	6.79505622827e-07	4.99423010044	0.0500044174337	0.0100124376387
cg00099766	ILMN_1688279	7	99818935	99818984	+	PVRIG	NA	NA	TRANS	NA	NA	1.7446089741e-07	5.25610812341	0.036487515611	0.00694192637485
cg00099766	ILMN_2337974	8	79515320	79515369	+	PKIA	NA	NA	TRANS	NA	NA	4.46205639991e-06	4.61010356302	0.0312750470776	0.00678402266891
cg00100114	ILMN_1657317	7	102113848	102113897	-	POLR2J	NA	180645	DISTAL	NA	NA	5.90069715218e-08	-5.45683515267	-0.0696683742871	0.0127671759065
cg00100399	ILMN_1692072	16	90036258	90036307	-	CENPBD1	NA	NA	TRANS	NA	NA	5.50464619355e-06	-4.56547093677	-0.0277617594161	0.00608080958144
cg00100420	ILMN_2135232	6	36570925	36570974	+	SRSF3	NA	NA	TRANS	NA	NA	5.47421188212e-06	-4.56665434472	-0.0394432650696	0.00863723463442
cg00100420	ILMN_2085862	11	60704641	60704690	-	SLC15A3	NA	NA	TRANS	NA	NA	8.65136870342e-07	-4.94642234929	-0.0149849854925	0.0030294593616
cg00100703	ILMN_3273268	9	84672583	84672619	-	SPATA31B1	NA	NA	TRANS	NA	NA	6.30603006454e-06	4.53637450717	0.0275312169737	0.00606899120217
cg00100762	ILMN_3192867	22	25019073	25019114	+	GGT1	NA	NA	TRANS	NA	NA	6.68014250756e-06	-4.52398637478	-0.0377265185565	0.00833922019898
cg00100892	ILMN_1810591	2	61169535	61169570	-	PUS10	NA	NA	TRANS	NA	NA	3.27091219592e-06	-4.67541615484	-0.0302814718734	0.00647674364602
cg00100892	ILMN_2148913	3	100295941	100295990	+	TMEM45A	NA	72817280	DISTAL	NA	NA	3.24414760839e-06	4.67713318824	0.0421165557051	0.00900478006719
cg00101154	ILMN_1741371	16	422151	422200	-	TMEM8A	NA	667	eQTM in diff. gene	MRPL28	0	3.88781001474e-29	11.5109336965	0.0871078761666	0.00756740317193
cg00101260	ILMN_1702231	1	150252065	150252113	+	C1orf54	NA	NA	TRANS	NA	NA	2.78393818745e-09	-5.98983137276	-0.0674449085744	0.0112599010518
cg00101260	ILMN_2399036	1	26144615	26144664	+	SEPN1	NA	NA	TRANS	NA	NA	1.94196835734e-06	-4.78328426334	-0.0229476779168	0.00479747316978
cg00101260	ILMN_2205896	5	55234706	55234757	-	IL6ST	NA	NA	TRANS	NA	NA	1.17971555214e-06	-4.88442152525	-0.0488401717954	0.00999917217278
cg00101260	ILMN_1784217	17	7491596	7491645	-	SOX15	NA	-45933169	DISTAL	NA	NA	1.38013541849e-07	-5.30007583162	-0.0595799499109	0.0112413391438
cg00101260	ILMN_1708029	9	35847058	35847107	+	TMEM8B	NA	NA	TRANS	NA	NA	5.06395151441e-09	-5.88880934844	-0.0584747094957	0.00992980177074
cg00101287	ILMN_1735979	19	41930843	41930892	+	BCKDHA	NA	NA	TRANS	NA	NA	6.56720379895e-06	-4.52765463149	-0.016152099917	0.00356743197784
cg00101453	ILMN_1656869	17	18392284	18392333	+	LGALS9C	NA	NA	TRANS	NA	NA	2.88242158024e-06	-4.70177747142	-0.04167273864	0.00886318820772
cg00101453	ILMN_1742260	2	182786891	182786940	+	SSFA2	NA	NA	TRANS	NA	NA	6.98883201436e-06	-4.51425520173	-0.0235526694906	0.00521739875972
cg00101457	ILMN_1660900	3	129116056	129116105	-	SNORA7B	NA	NA	TRANS	NA	NA	6.2289448261e-06	-4.53901436141	-0.0255595766328	0.00563108520873
cg00101457	ILMN_3307752	13	51287145	51287194	-	DLEU7	NA	NA	TRANS	NA	NA	2.17492162771e-06	-4.76002990087	-0.0319785083191	0.00671813181535
cg00101629	ILMN_3247821	1	212538087	212538136	-	TMEM206	NA	197468849	DISTAL	NA	NA	2.80177718373e-06	-4.70767578642	-0.0189246094718	0.00401994749221
cg00101715	ILMN_1704730	20	23060360	23060409	-	CD93	NA	NA	TRANS	NA	NA	1.06046998043e-06	-4.90580303722	-0.0211151070702	0.00430410819799
cg00101715	ILMN_2246882	2	231103633	231103682	+	SP140	NA	NA	TRANS	NA	NA	5.50424223586e-11	-6.61810718446	-0.0531543167126	0.00803164941744
cg00101715	ILMN_1703263	2	231103009	231103058	+	SP140	NA	NA	TRANS	NA	NA	1.75657593553e-06	-4.80379582598	-0.0406974987685	0.00847194598662
cg00101715	ILMN_1653292	3	48555186	48555235	-	PFKFB4	NA	-52898862	DISTAL	NA	NA	4.28862133453e-09	-5.9170241005	-0.021602771943	0.0036509521638
cg00101728	ILMN_1674285	6	3019504	3019553	-	ILMN_1674285	NA	66477	DISTAL	NA	NA	6.97893263545e-06	4.51456082615	0.168696251723	0.0373671456026
cg00101728	ILMN_1712400	6	2948415	2948464	-	SERPINB6	19372	0	IN	NA	NA	1.87798628766e-62	17.7137875815	0.0532936841388	0.00300859903019
cg00101986	ILMN_1805742	12	125434718	125434767	-	DHX37	NA	NA	TRANS	NA	NA	5.28434381544e-06	-4.57418274796	-0.0304759026196	0.00666258964691
cg00102439	ILMN_1719039	17	4172790	4172839	-	UBE2G1	NA	NA	TRANS	NA	NA	1.3143906459e-06	-4.86264580043	-0.0157617785397	0.00324139967963
cg00102685	ILMN_2186319	1	115590697	115590746	-	TSPAN2	NA	NA	TRANS	NA	NA	5.5196460766e-06	-4.56488998658	-0.0389035615582	0.00852234373063
cg00102714	ILMN_1769606	11	94354041	94354080	+	PIWIL4	NA	NA	TRANS	NA	NA	1.01598374485e-06	4.9143785045	0.0359458343938	0.0073144212154
cg00102731	ILMN_1702231	1	150252065	150252113	+	C1orf54	NA	NA	TRANS	NA	NA	2.11406400854e-11	-6.76343277485	-0.0671420015806	0.00992720764969
cg00102731	ILMN_2127328	5	139495769	139495818	+	PURA	NA	NA	TRANS	NA	NA	4.35059882232e-06	4.6154545187	0.0198858483071	0.00430853521067
cg00102731	ILMN_1776188	20	33148072	33148121	+	MAP1LC3A	NA	-30405442	DISTAL	NA	NA	4.28400060736e-09	-5.91720673739	-0.048595670489	0.00821260311591
cg00102731	ILMN_1708029	9	35847058	35847107	+	TMEM8B	NA	NA	TRANS	NA	NA	9.64753081934e-08	-5.36663302154	-0.0472866466774	0.00881123163958
cg00102996	ILMN_1666939	22	42174818	42174867	+	MEI1	NA	NA	TRANS	NA	NA	1.80272402553e-06	-4.79850194437	-0.0318692129771	0.00664149214621
cg00103299	ILMN_1782057	1	154323423	154323472	+	ATP8B2	NA	NA	TRANS	NA	NA	2.25076658407e-10	-6.39891411296	-0.0469428898937	0.007336071256
cg00103299	ILMN_1715131	17	38710167	38710216	-	CCR7	NA	NA	TRANS	NA	NA	5.20439867563e-06	-4.57743050151	-0.0722423798147	0.0157822996528
cg00103299	ILMN_1719986	22	31677803	31677852	-	PIK3IP1	NA	NA	TRANS	NA	NA	5.87426527894e-07	-5.02285743777	-0.0321854495151	0.00640779673997
cg00103299	ILMN_1900263	2	7198386	7198435	+	ILMN_1900263	NA	NA	TRANS	NA	NA	3.9425196559e-10	-6.30979173623	-0.0528418277414	0.00837457557244
cg00103299	ILMN_1893633	10	6626183	6626232	+	PRKCQ-AS1	NA	NA	TRANS	NA	NA	8.31499625964e-07	-4.95430036637	-0.0633409896928	0.0127850523805
cg00103778	ILMN_3293681	19	44085726	44085775	+	PINLYP	NA	NA	TRANS	NA	NA	1.59299670427e-06	-4.82370404738	-0.0532364597191	0.0110364274417
cg00103778	ILMN_1708029	9	35847058	35847107	+	TMEM8B	NA	NA	TRANS	NA	NA	1.19802586844e-06	-4.88132426823	-0.0504252509309	0.0103302399431
cg00103778	ILMN_2205896	5	55234706	55234757	-	IL6ST	NA	NA	TRANS	NA	NA	7.40474983243e-06	-4.50177528221	-0.0466895982836	0.0103713747037
cg00103778	ILMN_1702231	1	150252065	150252113	+	C1orf54	NA	NA	TRANS	NA	NA	2.15850542466e-11	-6.76030275872	-0.078520082977	0.011614876697
cg00103783	ILMN_1686319	2	219315184	219315233	-	USP37	NA	NA	TRANS	NA	NA	4.64250756374e-06	-4.60170630457	-0.0250127161322	0.00543553075244
cg00103908	ILMN_2075436	1	146651233	146651282	+	PDIA3P1	NA	-143465323	DISTAL	NA	NA	3.56594057514e-22	-9.8802457724	-0.0554569894303	0.00561291598487
cg00103908	ILMN_2202481	7	83840177	83840226	-	ILMN_2202481	NA	NA	TRANS	NA	NA	2.33544803322e-18	8.88483609358	0.0235697611347	0.00265280764738
cg00103908	ILMN_1703650	5	150409674	150409723	-	TNIP1	NA	NA	TRANS	NA	NA	7.16012168115e-06	4.50903159204	0.0153645931558	0.00340751508215
cg00103908	ILMN_1651819	7	151818943	151818992	+	GALNT11	NA	NA	TRANS	NA	NA	3.27440627042e-14	7.68195428823	0.0258245870813	0.00336172100384
cg00103908	ILMN_1713807	1	26110513	26110562	+	MAN1C1	NA	-22759852	DISTAL	NA	NA	6.73655209143e-06	4.52217637636	0.0303275365644	0.00670640285569
cg00103908	ILMN_1703111	4	122749212	122749261	-	BBS7	NA	NA	TRANS	NA	NA	7.27577907664e-06	4.50557178454	0.0302877938117	0.00672229747081
cg00104131	ILMN_2077680	19	51870373	51870422	-	CLDND2	NA	NA	TRANS	NA	NA	2.29974439492e-07	5.20385043111	0.042189447054	0.00810735197188
cg00104131	ILMN_1715901	5	107196794	107196843	-	FBXL17	NA	NA	TRANS	NA	NA	5.22381627758e-07	5.04582323685	0.0357623954684	0.00708752443155
cg00104562	ILMN_1727045	2	33789441	33789490	+	RASGRP3	NA	NA	TRANS	NA	NA	4.87132964703e-07	-5.05945086605	-0.039248537513	0.00775746984249
cg00104608	ILMN_1751941	17	41371846	41371895	+	TMEM106A	NA	NA	TRANS	NA	NA	6.77295025316e-06	4.52101616848	0.0184951998552	0.00409093866644
cg00104608	ILMN_1789944	12	133297771	133297820	+	PGAM5	NA	NA	TRANS	NA	NA	2.28880860681e-06	4.74952045715	0.0265696816799	0.00559418196418
cg00104707	ILMN_1808821	11	36295735	36295784	-	COMMD9	NA	NA	TRANS	NA	NA	6.61471846575e-13	7.26797948515	0.0302136413932	0.00415708952604
cg00104707	ILMN_2224103	4	108534976	108535025	-	PAPSS1	NA	NA	TRANS	NA	NA	1.32783088215e-10	6.4818202758	0.0447409624405	0.00690253054493
cg00105253	ILMN_1669788	14	105639392	105639441	-	NUDT14	NA	0	Promoter	NA	NA	2.70188964846e-11	-6.7264385404	-0.065975408083	0.00980837150101
cg00105306	ILMN_1689953	11	2418501	2418550	+	CD81	NA	NA	TRANS	NA	NA	3.18245192342e-06	-4.68114356241	-0.0359774916012	0.00768562021686
cg00105400	ILMN_1718520	10	90044870	90044919	-	RNLS	NA	NA	TRANS	NA	NA	8.75085280211e-06	-4.46554268282	-0.0219694623974	0.00491977436068
cg00105400	ILMN_2393994	8	68108160	68108209	+	CSPP1	NA	NA	TRANS	NA	NA	9.21830821327e-06	-4.45420061691	-0.0218061415884	0.00489563525845
cg00105512	ILMN_1702231	1	150252065	150252113	+	C1orf54	NA	NA	TRANS	NA	NA	2.32433614968e-06	-4.74634473832	-0.0466874430955	0.00983650486205
cg00105606	ILMN_1769083	6	52770609	52770653	-	GSTA3	NA	NA	TRANS	NA	NA	7.44410995191e-06	4.50062924573	0.028885102279	0.00641801417133
cg00105640	ILMN_2228453	1	3731514	3731563	-	CEP104	NA	36650	Mult. Closer/TSS/BTW	CCDC27	3785	4.4385042735e-08	-5.50847636051	-0.0523818302711	0.00950931379985
cg00105640	ILMN_1749834	1	3692414	3692463	+	SMIM1	2670	0	IN	NA	NA	6.96395255262e-13	-7.26071345169	-0.0824399112404	0.0113542438755
cg00106345	ILMN_1753613	7	27181335	27181384	-	HOXA5	NA	42274	Mult. Closer/TSS/BTW	HOTAIRM1	0	1.15337461984e-17	8.69366219651	0.11508449892	0.0132377467997
cg00106345	ILMN_1891277	7	31828802	31828851	+	ILMN_1891277	NA	-4690406	DISTAL	NA	NA	3.09694525711e-06	4.68682695267	0.0294831863732	0.00629064965933
cg00106432	ILMN_2066020	8	74868146	74868176	-	TCEB1	NA	NA	TRANS	NA	NA	2.43668516273e-07	-5.19285015228	-0.0116745065534	0.00224818860762
cg00106432	ILMN_1704730	20	23060360	23060409	-	CD93	NA	NA	TRANS	NA	NA	8.7818644786e-07	4.94344534531	0.0195376859276	0.00395224070721
cg00106432	ILMN_1651438	16	88601281	88601330	+	ZFPM1	NA	NA	TRANS	NA	NA	6.17048192363e-17	8.48896237531	0.0472602984879	0.00556726445453
cg00106591	ILMN_1657864	17	42268624	42268673	+	TMUB2	NA	NA	TRANS	NA	NA	9.69092398952e-06	-4.44327949572	-0.0155906543086	0.00350881692759
cg00106685	ILMN_1784287	1	92148163	92148212	-	TGFBR3	NA	NA	TRANS	NA	NA	2.95024719302e-06	-4.69693819476	-0.0372680131008	0.00793453342486
cg00106739	ILMN_1728684	17	4574985	4575022	-	PELP1	NA	NA	TRANS	NA	NA	1.3446433456e-06	4.85805081711	0.023918386298	0.00492345329401
cg00107046	ILMN_1689953	11	2418501	2418550	+	CD81	NA	NA	TRANS	NA	NA	2.09206541655e-07	-5.22180587977	-0.0382419567286	0.00732351175228
cg00107488	ILMN_1730084	22	19956318	19956367	+	COMT	NA	0	Promoter	NA	NA	9.21956621423e-10	-6.1725492314	-0.0220317121198	0.00356930520824
cg00107488	ILMN_1810941	22	19948775	19948812	+	COMT	NA	0	Promoter	NA	NA	7.80747317856e-07	-4.96678860279	-0.0263851242807	0.00531231070833
cg00107782	ILMN_1672097	3	121796769	121796818	+	CD86	NA	NA	TRANS	NA	NA	1.80995168152e-06	-4.79768465517	-0.0405110606533	0.00844387732105
cg00107970	ILMN_2224486	3	62317048	62317074	+	C3orf14	NA	NA	TRANS	NA	NA	4.2839395635e-07	-5.08443070591	-0.0880757874057	0.0173226448545
cg00107970	ILMN_1785005	22	37273873	37273922	+	NCF4	NA	NA	TRANS	NA	NA	1.04581499752e-06	-4.90858910188	-0.0248907391431	0.00507085409402
cg00107970	ILMN_1704730	20	23060360	23060409	-	CD93	NA	NA	TRANS	NA	NA	8.97827136212e-10	-6.17687481654	-0.0277082949483	0.0044858113158
cg00107970	ILMN_1681301	1	159035731	159035780	-	AIM2	NA	2912817	DISTAL	NA	NA	8.44020837013e-06	-4.47340522561	-0.0499058544572	0.0111561220011
cg00107970	ILMN_1653292	3	48555186	48555235	-	PFKFB4	NA	NA	TRANS	NA	NA	8.03559253037e-08	-5.40033325281	-0.0207181984544	0.00383646665576
cg00107970	ILMN_1783276	1	78408661	78408710	+	NEXN	NA	77709879	DISTAL	NA	NA	2.8679107996e-10	-6.36052482432	-0.061617980418	0.00968756228769
cg00107970	ILMN_1782057	1	154323423	154323472	+	ATP8B2	NA	1795677	DISTAL	NA	NA	8.59119130886e-06	4.46954980794	0.0345436211781	0.00772865784307
cg00107970	ILMN_1799106	1	220987410	220987459	+	MARC1	NA	-64840581	DISTAL	NA	NA	1.98021390652e-06	-4.77928823083	-0.0390512803051	0.0081709406127
cg00107970	ILMN_1773650	7	110764768	110764817	+	LRRN3	NA	NA	TRANS	NA	NA	3.40331871171e-06	4.66711549444	0.0410404297039	0.00879353205482
cg00107970	ILMN_1703263	2	231103009	231103058	+	SP140	NA	NA	TRANS	NA	NA	1.7791134965e-13	-7.4513218617	-0.0653020342637	0.00876381875266
cg00107970	ILMN_1807825	6	6655008	6655057	+	LY86	NA	NA	TRANS	NA	NA	1.28648913518e-09	-6.11797565571	-0.0421737576359	0.00689341704008
cg00107970	ILMN_1769299	1	149900686	149900735	-	MTMR11	NA	-6210666	DISTAL	NA	NA	6.57671715781e-10	-6.22744388597	-0.0349525473287	0.00561266355325
cg00107970	ILMN_1801767	18	19231604	19231653	-	ABHD3	NA	NA	TRANS	NA	NA	3.50381470588e-06	-4.66101979035	-0.0250148443828	0.00536681788706
cg00107970	ILMN_3307752	13	51287145	51287194	-	DLEU7	NA	NA	TRANS	NA	NA	3.97774004856e-18	-8.8214859943	-0.0679484212745	0.00770260490334
cg00107970	ILMN_1782881	13	51286294	51286343	-	DLEU7	NA	NA	TRANS	NA	NA	1.15547171597e-10	-6.5035068699	-0.0598514229393	0.00920294606228
cg00107970	ILMN_2246882	2	231103633	231103682	+	SP140	NA	NA	TRANS	NA	NA	5.32416598537e-23	-10.0848067163	-0.0829715280307	0.00822737910252
cg00107970	ILMN_1746864	2	158271573	158271622	-	CYTIP	NA	NA	TRANS	NA	NA	8.3426029286e-06	-4.47593290721	-0.030704908893	0.00686000204416
cg00107970	ILMN_2140990	3	9799475	9799524	-	CAMK1	NA	NA	TRANS	NA	NA	1.39571275707e-08	-5.71399031026	-0.0359248327099	0.00628717074395
cg00107982	ILMN_1714444	13	74260758	74260807	-	KLF12	NA	NA	TRANS	NA	NA	5.35445312271e-06	4.5713731092	0.0367601867596	0.00804138841471
cg00107982	ILMN_1682813	3	53199167	53199216	+	PRKCD	NA	NA	TRANS	NA	NA	4.45482810522e-06	-4.61044667623	-0.0284029969355	0.00616057378604
cg00108098	ILMN_1702231	1	150252065	150252113	+	C1orf54	NA	NA	TRANS	NA	NA	3.45698100619e-07	-5.12588416233	-0.0557052909732	0.0108674502211
cg00108351	ILMN_1669456	16	1820485	1820534	-	NME3	NA	-84707948	DISTAL	NA	NA	4.42395542814e-07	-5.07818870242	-0.0173181528079	0.00341030115711
cg00108694	ILMN_1688702	5	108670470	108670519	-	PJA2	NA	53071971	DISTAL	NA	NA	3.66454344978e-06	4.65161107113	0.037688138169	0.00810216881693
cg00108715	ILMN_1702231	1	150252065	150252113	+	C1orf54	NA	NA	TRANS	NA	NA	3.1315902254e-06	-4.68450625341	-0.0532388561965	0.0113648810177
cg00108873	ILMN_1725862	15	63883384	63883433	+	USP3	NA	NA	TRANS	NA	NA	2.54088889635e-06	-4.72794161686	-0.0115576605212	0.00244454383277
cg00109062	ILMN_1723007	5	80608561	80608610	+	ZCCHC9	NA	NA	TRANS	NA	NA	2.59700403035e-06	4.72341898663	0.013693844529	0.00289913822334
cg00109062	ILMN_1674394	20	24943888	24943937	-	APMAP	NA	-14682555	DISTAL	NA	NA	4.11561430213e-07	5.09220104814	0.0198693849022	0.00390192467155
cg00109274	ILMN_1658624	19	4445565	4445614	-	UBXN6	NA	NA	TRANS	NA	NA	7.04198494669e-06	4.51262126229	0.0175918265238	0.00389836095283
cg00109302	ILMN_2140990	3	9799475	9799524	-	CAMK1	NA	-137284430	DISTAL	NA	NA	1.77418602699e-06	-4.80176006653	-0.0245565277633	0.00511406805485
cg00109344	ILMN_2399036	1	26144615	26144664	+	SEPN1	NA	NA	TRANS	NA	NA	4.87013713917e-08	-5.49169346869	-0.0265124144974	0.0048277302163
cg00109344	ILMN_1659766	10	121437038	121437087	+	BAG3	NA	NA	TRANS	NA	NA	7.20125622611e-06	-4.50779498984	-0.0408912726442	0.00907123610021
cg00109344	ILMN_1784217	17	7491596	7491645	-	SOX15	NA	NA	TRANS	NA	NA	3.3956134742e-08	-5.55665757906	-0.0629753660858	0.0113333177706
cg00109344	ILMN_2205896	17	15692693	15692742	+	MEIS3P1	NA	NA	TRANS	NA	NA	5.94494948611e-07	-5.02051141878	-0.0506416351803	0.0100869475151
cg00109344	ILMN_1653708	11	67205653	67205702	-	CORO1B	NA	NA	TRANS	NA	NA	8.26826356788e-06	-4.47787712752	-0.0179916417163	0.00401789535621
cg00109344	ILMN_1705570	10	71871803	71871852	+	H2AFY2	NA	NA	TRANS	NA	NA	3.41178199308e-06	-4.66659552409	-0.0699286502668	0.0149849392144
cg00109344	ILMN_1708029	9	35847058	35847107	+	TMEM8B	NA	80489688	DISTAL	NA	NA	7.26727000758e-08	-5.41877911496	-0.0544290810365	0.0100445284596
cg00109344	ILMN_1671568	1	53361979	53362028	-	ECHDC2	NA	NA	TRANS	NA	NA	3.39242194406e-06	-4.66778680565	-0.0909634704288	0.0194874946556
cg00109344	ILMN_1702231	1	150252065	150252113	+	C1orf54	NA	NA	TRANS	NA	NA	1.30673964177e-11	-6.8354580921	-0.0773419899549	0.0113148217592
cg00109344	ILMN_1668283	3	50355682	50355731	-	HYAL2	NA	NA	TRANS	NA	NA	7.76104748907e-06	-4.49160700172	-0.0304933412187	0.00678896021112
cg00109503	ILMN_1704730	20	23060360	23060409	-	CD93	NA	NA	TRANS	NA	NA	8.35492846333e-07	-4.95334921797	-0.0210512649795	0.00424990527686
cg00109503	ILMN_3197767	2	201928228	201928277	+	HNRNPA1P35	NA	NA	TRANS	NA	NA	1.35815148667e-08	-5.71875675748	-0.0342522327218	0.0059894543822
cg00109764	ILMN_1668283	3	50355682	50355731	-	HYAL2	NA	6543912	DISTAL	NA	NA	9.53954250162e-06	-4.44672107366	-0.0295103322782	0.00663642530965
cg00109764	ILMN_1784217	17	7491596	7491645	-	SOX15	NA	NA	TRANS	NA	NA	1.33499280201e-06	-4.85950569877	-0.0537978527291	0.0110706429962
cg00109764	ILMN_1694810	22	50618647	50618696	+	PANX2	NA	NA	TRANS	NA	NA	3.12540410007e-06	4.68491881787	0.0546615952575	0.0116675650918
cg00109764	ILMN_1702231	1	150252065	150252113	+	C1orf54	NA	NA	TRANS	NA	NA	9.31913208994e-20	-9.26018401711	-0.100459084405	0.0108484976346
cg00109764	ILMN_1776188	20	33148072	33148121	+	MAP1LC3A	NA	NA	TRANS	NA	NA	1.09809254995e-06	-4.8988170297	-0.0448799036722	0.00916137577706
cg00109764	ILMN_1760890	1	26144550	26144599	+	SEPN1	NA	NA	TRANS	NA	NA	6.98736337286e-06	-4.51430051703	-0.0248587881948	0.00550667553058
cg00109764	ILMN_2205896	5	55234706	55234757	-	IL6ST	NA	NA	TRANS	NA	NA	4.23413468209e-10	-6.29836582603	-0.0615053913109	0.00976529357134
cg00109764	ILMN_1653708	11	67205653	67205702	-	CORO1B	NA	NA	TRANS	NA	NA	2.00678736774e-06	-4.77655521481	-0.0186692320936	0.00390851382514
cg00110039	ILMN_1793269	17	72742847	72742896	+	RAB37	NA	NA	TRANS	NA	NA	3.85097809846e-06	4.64118158802	0.0337818009061	0.00727870699851
cg00110171	ILMN_3307752	13	51287145	51287194	-	DLEU7	NA	NA	TRANS	NA	NA	1.73427003344e-10	-6.43998654294	-0.0417083240575	0.00647646136826
cg00110171	ILMN_2206141	2	91893873	91893922	-	AC027612.3	NA	NA	TRANS	NA	NA	4.56786010128e-06	4.60514137252	0.0353655043962	0.00767956975376
cg00110623	ILMN_1801405	3	125695771	125695820	+	ROPN1B	NA	NA	TRANS	NA	NA	1.80247484874e-07	5.24996010588	0.0516593138112	0.00983994406994
cg00110785	ILMN_1702231	1	150252065	150252113	+	C1orf54	NA	NA	TRANS	NA	NA	6.34734549497e-13	-7.27380189988	-0.0706640833437	0.0097148759777
cg00110785	ILMN_1653708	11	67205653	67205702	-	CORO1B	NA	NA	TRANS	NA	NA	9.99745830653e-07	-4.91759906165	-0.0169779985817	0.00345249752346
cg00110785	ILMN_1708029	9	35847058	35847107	+	TMEM8B	NA	NA	TRANS	NA	NA	1.96090552227e-08	-5.65428493686	-0.0488337505853	0.00863659174071
cg00110832	ILMN_1702231	1	150252065	150252113	+	C1orf54	NA	NA	TRANS	NA	NA	3.12931853265e-06	-4.68465766591	-0.0488068074182	0.0104184362869
cg00110832	ILMN_1776188	20	33148072	33148121	+	MAP1LC3A	NA	NA	TRANS	NA	NA	6.51385858937e-06	-4.52940834887	-0.0388910491012	0.0085863419912
cg00110832	ILMN_2169261	11	1862811	1862860	+	TNNI2	NA	NA	TRANS	NA	NA	3.5003154305e-06	-4.66122920628	-0.0442762437162	0.00949883426812
cg00110982	ILMN_1785731	22	51049587	51049636	+	MAPK8IP2	NA	NA	TRANS	NA	NA	4.00371134601e-06	-4.63299243962	-0.0308247689676	0.00665331734713
cg00111359	ILMN_1788530	13	114076884	114076933	-	ADPRHL1	NA	NA	TRANS	NA	NA	8.98748460335e-06	-4.45973063129	-0.0282595859131	0.00633661273506
cg00111359	ILMN_1706652	3	9792666	9792715	+	OGG1	NA	NA	TRANS	NA	NA	2.72357818366e-06	4.71355313204	0.027937181951	0.00592698993062
cg00111613	ILMN_1687749	7	115614235	115614284	-	TFEC	NA	NA	TRANS	NA	NA	3.02693209677e-06	-4.69159390281	-0.0362992465979	0.00773708197039
cg00111613	ILMN_3199920	9	68726454	68726503	+	ILMN_3199920	NA	NA	TRANS	NA	NA	5.09949568288e-06	-4.5817654952	-0.0340248189054	0.00742613713885
cg00111778	ILMN_2230672	6	160219194	160219243	+	MRPL18	NA	NA	TRANS	NA	NA	6.40218089446e-06	-4.53312473039	-0.0136843331418	0.00301874180741
cg00111823	ILMN_1740903	7	134850656	134850705	-	C7orf49	NA	NA	TRANS	NA	NA	9.40924306035e-06	-4.44972545542	-0.0162842241904	0.00365960200322
cg00111823	ILMN_3245869	3	52570714	52570763	+	SMIM4	NA	NA	TRANS	NA	NA	1.58877816636e-06	4.82424308747	0.0196764926878	0.00407866940597
cg00111826	ILMN_1682062	19	39078094	39078143	+	RYR1	NA	NA	TRANS	NA	NA	7.48420317232e-06	4.49946781317	0.0348945194017	0.00775525481026
cg00111826	ILMN_1658834	16	88698128	88698177	+	ZC3H18	NA	NA	TRANS	NA	NA	1.43494175372e-06	-4.84490510768	-0.0259892665998	0.00536424677515
cg00112187	ILMN_1701482	21	46685602	46685651	-	POFUT2	NA	NA	TRANS	NA	NA	9.23354036248e-06	-4.45384036369	-0.0374794311631	0.00841508184006
cg00112238	ILMN_1669447	1	158946540	158946589	+	PYHIN1	NA	-104181398	DISTAL	NA	NA	1.9166477313e-06	4.78597171932	0.0397002187518	0.00829512188539
cg00112238	ILMN_2320330	2	95719213	95719262	+	MAL	NA	NA	TRANS	NA	NA	3.14163184593e-06	4.68383822224	0.0401293440429	0.00856761957583
cg00112238	ILMN_1715131	17	38710167	38710216	-	CCR7	NA	NA	TRANS	NA	NA	3.95712721752e-06	4.63545791997	0.0742775982874	0.0160237887108
cg00112238	ILMN_2246956	18	60791053	60791102	-	BCL2	NA	NA	TRANS	NA	NA	1.81575709521e-07	5.24857590044	0.0467818281941	0.0089132421978
cg00112238	ILMN_1900263	2	7198386	7198435	+	ILMN_1900263	NA	NA	TRANS	NA	NA	8.41919062884e-09	5.8017384142	0.0494662189887	0.0085261029466
cg00112238	ILMN_1782057	1	154323423	154323472	+	ATP8B2	NA	-99578097	DISTAL	NA	NA	1.40145830848e-06	4.84968422078	0.0363902431308	0.00750363146839
cg00112238	ILMN_3248270	9	134361054	134361103	+	SNORD62A	NA	NA	TRANS	NA	NA	1.2518464916e-07	5.31828436632	0.0473254925101	0.00889863896895
cg00112238	ILMN_1893633	10	6626183	6626232	+	PRKCQ-AS1	NA	NA	TRANS	NA	NA	3.75768591462e-08	5.53847506155	0.0717271773176	0.0129507087277
cg00112238	ILMN_1688959	12	6560714	6560763	+	CD27	NA	NA	TRANS	NA	NA	1.39446449867e-08	5.71414669674	0.0557397720732	0.00975469742577
cg00112238	ILMN_2337974	8	79515320	79515369	+	PKIA	NA	NA	TRANS	NA	NA	1.01968170983e-06	4.91365200419	0.0350227898548	0.00712764962293
cg00112260	ILMN_3251545	23	46584107	46584148	-	ILMN_3251545	NA	NA	TRANS	NA	NA	1.42584756894e-06	4.84619241749	0.0181598921255	0.0037472495025
cg00112309	ILMN_1723734	12	69045773	69045819	+	RAP1B	NA	NA	TRANS	NA	NA	5.19677306183e-06	4.57774278485	0.0409136810199	0.00893752291094
cg00112309	ILMN_1803647	3	122128634	122128683	+	FAM162A	NA	NA	TRANS	NA	NA	5.1773799691e-06	4.57853895244	0.0328648668258	0.00717802494796
cg00112465	ILMN_1893633	10	6626183	6626232	+	PRKCQ-AS1	NA	NA	TRANS	NA	NA	1.62660853634e-06	4.81945760388	0.0554755257869	0.0115107404913
cg00112493	ILMN_1677038	7	120937386	120937435	+	CPED1	NA	NA	TRANS	NA	NA	5.69431090093e-06	-4.55823436657	-0.0446007999035	0.00978466579749
cg00112517	ILMN_1702231	1	150252065	150252113	+	C1orf54	NA	NA	TRANS	NA	NA	1.78691771932e-06	-4.80030033276	-0.047898910875	0.00997831542915
cg00112588	ILMN_1752591	8	29965333	29965382	+	LEPROTL1	NA	NA	TRANS	NA	NA	6.41223721178e-06	-4.53278754476	-0.0269108821688	0.00593693878282
cg00112723	ILMN_1807201	17	71203555	71203604	-	FAM104A	NA	NA	TRANS	NA	NA	2.94159037698e-06	-4.6975498628	-0.0430672741407	0.00916802916381
cg00112929	ILMN_1787591	9	100437381	100437430	-	XPA	NA	NA	TRANS	NA	NA	6.95735607496e-06	4.51522840241	0.0219444471973	0.00486009681936
cg00112929	ILMN_1780769	9	140137743	140137792	+	TUBB4B	NA	NA	TRANS	NA	NA	5.75019640015e-06	-4.55614612099	-0.0199770355143	0.00438463450991
cg00112952	ILMN_2310896	1	247611954	247612003	+	NLRP3	NA	4117	BETWEEN	OR2B11	-1239	4.76646891786e-12	-6.98431247575	-0.0284874124042	0.00407877117513
cg00112952	ILMN_1712026	1	247611982	247612031	+	NLRP3	NA	4117	BETWEEN	OR2B11	-1239	2.26129411095e-08	-5.6290879457	-0.0193506735284	0.00343762146108
cg00113020	ILMN_1727045	2	33789441	33789490	+	RASGRP3	NA	NA	TRANS	NA	NA	4.88995990434e-13	-7.31051724566	-0.0626679643367	0.00857230237353
cg00113020	ILMN_1761260	2	165541413	165541462	-	COBLL1	NA	NA	TRANS	NA	NA	1.80581328915e-07	-5.24961126466	-0.0538102105117	0.0102503228904
cg00113020	ILMN_1659227	19	42383286	42383335	+	CD79A	NA	12788043	DISTAL	NA	NA	1.94845599718e-07	-5.2352609473	-0.0541305503423	0.0103396088346
cg00113020	ILMN_1691693	1	157646452	157646501	-	FCRL3	NA	NA	TRANS	NA	NA	3.58317520091e-07	-5.11897533189	-0.0665658160519	0.0130037383922
cg00113020	ILMN_2337928	11	118766721	118766770	+	CXCR5	NA	NA	TRANS	NA	NA	9.23829718075e-06	-4.45372797741	-0.0472151765807	0.01060127085
cg00113020	ILMN_1723004	9	35610250	35610298	-	CD72	NA	NA	TRANS	NA	NA	8.2817573773e-07	-4.95509545122	-0.0387978591048	0.00782989136874
cg00113020	ILMN_3247998	4	68472253	68472302	+	STAP1	NA	NA	TRANS	NA	NA	2.73979009525e-08	-5.59499556594	-0.0594366725616	0.0106231849268
cg00113020	ILMN_1700147	22	24095108	24095157	-	VPREB3	NA	NA	TRANS	NA	NA	1.79761746445e-06	-4.79908128714	-0.0607916966737	0.0126673613211
cg00113020	ILMN_1655796	5	126205787	126205836	-	MARCH3	NA	NA	TRANS	NA	NA	5.96293211242e-06	-4.54837098011	-0.0412355473579	0.00906600352922
cg00113020	ILMN_1782704	16	28950460	28950502	+	CD19	NA	NA	TRANS	NA	NA	2.5656754799e-11	-6.73425373078	-0.0760631181674	0.0112949587598
cg00113020	ILMN_1785439	17	62006160	62006209	-	CD79B	NA	NA	TRANS	NA	NA	5.30466493429e-07	-5.04282292163	-0.0450230141939	0.00892813705609
cg00113020	ILMN_1669881	7	16823330	16823379	+	TSPAN13	NA	NA	TRANS	NA	NA	3.2191289416e-08	-5.56621459023	-0.066111880187	0.0118773502378
cg00113020	ILMN_2366212	17	62006099	62006148	-	CD79B	NA	NA	TRANS	NA	NA	1.35650330374e-06	-4.85627656186	-0.0348921956981	0.00718496882408
cg00113051	ILMN_1700628	14	94517544	94517593	-	DDX24	NA	NA	TRANS	NA	NA	9.7036177396e-07	-4.92355728458	-0.0192895701628	0.00391781166499
cg00113225	ILMN_1702231	1	150252065	150252113	+	C1orf54	NA	NA	TRANS	NA	NA	9.86067582324e-07	-4.92035131031	-0.0490190120301	0.0099625024594
cg00113315	ILMN_1754076	3	55108471	55108520	+	CACNA2D3	NA	NA	TRANS	NA	NA	7.42955376983e-06	-4.50105239605	-0.0280537133623	0.00623270090944
cg00113315	ILMN_1674337	11	64010670	64010709	+	FKBP2	NA	NA	TRANS	NA	NA	9.8042919483e-06	-4.44073564446	-0.0168333173916	0.00379065964276
cg00113675	ILMN_1684943	3	108572785	108572834	+	TRAT1	NA	NA	TRANS	NA	NA	1.16899982293e-06	4.88625568261	0.0453786148799	0.00928699147722
cg00113675	ILMN_2213136	4	108969066	108969114	-	LEF1	NA	NA	TRANS	NA	NA	5.33692011302e-11	6.62283958952	0.0921581595437	0.0139152033351
cg00113675	ILMN_1656287	10	73818883	73818932	-	SPOCK2	NA	NA	TRANS	NA	NA	7.26218982723e-06	4.50597555583	0.0577580570168	0.0128181026064
cg00113675	ILMN_1688959	12	6560714	6560763	+	CD27	NA	NA	TRANS	NA	NA	9.46575317888e-06	4.44841761593	0.0428281080925	0.00962771749199
cg00113675	ILMN_1715131	17	38710167	38710216	-	CCR7	NA	NA	TRANS	NA	NA	4.02785095852e-11	6.66584288405	0.103876372704	0.0155833815034
cg00113675	ILMN_1665761	14	99636042	99636091	-	BCL11B	NA	NA	TRANS	NA	NA	2.45413430012e-09	6.01092918956	0.0631575252239	0.0105071151618
cg00113675	ILMN_1679185	4	108969142	108969191	-	LEF1	NA	NA	TRANS	NA	NA	4.16164162525e-06	4.62483405516	0.0573111367164	0.0123920417539
cg00113675	ILMN_1746565	11	60787642	60787691	+	CD6	NA	NA	TRANS	NA	NA	1.01445728042e-08	5.76951466272	0.0594512144111	0.010304370105
cg00113675	ILMN_2320330	2	95719213	95719262	+	MAL	NA	NA	TRANS	NA	NA	1.0085526455e-11	6.8739606599	0.0572198476639	0.00832414535009
cg00113675	ILMN_1699160	5	156681870	156681919	+	ITK	NA	NA	TRANS	NA	NA	1.39004045465e-09	6.10523278766	0.0585926700695	0.00959712301027
cg00113675	ILMN_2342579	5	35876484	35876533	+	IL7R	NA	NA	TRANS	NA	NA	3.38581360455e-09	5.95695022978	0.0952675806837	0.0159926769587
cg00113675	ILMN_2337974	8	79515320	79515369	+	PKIA	NA	NA	TRANS	NA	NA	8.06472212279e-09	5.8091508378	0.0404887909159	0.00696982950631
cg00113675	ILMN_1666078	6	29858040	29858074	+	HLA-H	NA	-189	Promoter	NA	NA	4.95189377309e-06	4.58801203186	0.0823531353688	0.0179496336969
cg00113675	ILMN_1785424	10	116191056	116191105	-	ABLIM1	NA	NA	TRANS	NA	NA	5.35296579702e-06	4.5714323469	0.0430225292201	0.00941117049436
cg00113675	ILMN_1785202	2	191895714	191895763	-	STAT4	NA	NA	TRANS	NA	NA	4.44584121833e-06	4.61087401194	0.0467500019366	0.010139075979
cg00113675	ILMN_1782057	1	154323423	154323472	+	ATP8B2	NA	NA	TRANS	NA	NA	4.90702475032e-08	5.49032688206	0.0403345723419	0.00734647921852
cg00113675	ILMN_1726928	1	23710866	23710913	-	TCEA3	NA	NA	TRANS	NA	NA	3.37026717254e-06	4.66915809042	0.0412838021228	0.00884180859233
cg00113675	ILMN_1691341	5	35879322	35879371	+	IL7R	NA	NA	TRANS	NA	NA	9.30468987292e-06	4.45216511192	0.0750391114784	0.016854521248
cg00113675	ILMN_1688279	7	99818935	99818984	+	PVRIG	NA	NA	TRANS	NA	NA	9.09642397346e-06	4.45710396456	0.0320559243746	0.00719209707232
cg00113675	ILMN_2327860	2	95719656	95719705	+	MAL	NA	NA	TRANS	NA	NA	9.91946623576e-06	4.43817990834	0.0813819936452	0.0183367946604
cg00113712	ILMN_2075436	1	146651233	146651282	+	PDIA3P1	NA	-144262978	DISTAL	NA	NA	6.00770521431e-07	-5.01845100029	-0.0323502620814	0.00644626441098
cg00114008	ILMN_1815639	7	100279188	100279237	-	GIGYF1	NA	NA	TRANS	NA	NA	2.8376700863e-06	-4.70503070899	-0.0500736592385	0.0106425786218
cg00114913	ILMN_2248589	17	57685341	57685390	+	DHX40	NA	NA	TRANS	NA	NA	2.23130384931e-06	4.75476250797	0.0773516326905	0.016268243169
cg00114966	ILMN_1765116	10	135204837	135204886	+	PAOX	NA	NA	TRANS	NA	NA	5.3086040003e-06	-4.57320649611	-0.0356325690302	0.00779159416057
cg00115288	ILMN_1708482	11	703754	703803	+	TMEM80	NA	864	Mult. Closer/TSS/BTW	DEAF1	-10138	8.5672525298e-11	-6.54995016454	-0.046218746956	0.0070563509332
cg00115288	ILMN_1764383	19	7598673	7598722	+	MCOLN1	NA	NA	TRANS	NA	NA	5.80974982499e-07	-5.02502262174	-0.0233084719662	0.00463848100211
cg00115288	ILMN_2086238	17	1683046	1683095	-	SMYD4	NA	NA	TRANS	NA	NA	7.15439769706e-07	-4.98406399064	-0.0272220510678	0.00546181813053
cg00115288	ILMN_1689868	11	703808	703857	+	TMEM80	NA	864	Mult. Closer/TSS/BTW	DEAF1	-10138	2.7487170999e-13	-7.39102849809	-0.0495656781004	0.00670619496505
cg00115639	ILMN_3307752	13	51287145	51287194	-	DLEU7	NA	NA	TRANS	NA	NA	1.37501878563e-10	-6.47636334808	-0.0450008622519	0.00694847707474
cg00115639	ILMN_2344850	10	70932356	70932405	+	VPS26A	NA	NA	TRANS	NA	NA	4.69411937999e-06	-4.59936211215	-0.0373130431879	0.00811265612014
cg00115654	ILMN_1708029	9	35847058	35847107	+	TMEM8B	NA	100440076	DISTAL	NA	NA	4.02915988312e-09	-5.92758882821	-0.0549746526193	0.00927437010436
cg00115654	ILMN_1784217	17	7491596	7491645	-	SOX15	NA	NA	TRANS	NA	NA	6.95931012758e-06	-4.51516786266	-0.0475668568308	0.0105349033032
cg00115654	ILMN_1776188	20	33148072	33148121	+	MAP1LC3A	NA	NA	TRANS	NA	NA	8.88047223784e-08	-5.38192795867	-0.0467607679375	0.00868847897938
cg00115654	ILMN_1702231	1	150252065	150252113	+	C1orf54	NA	NA	TRANS	NA	NA	1.04758472295e-09	-6.1516758295	-0.0646552127736	0.0105101787815
cg00115654	ILMN_1663407	9	136219301	136219338	-	SURF1	NA	-71559	DISTAL	NA	NA	3.74707007592e-13	7.34782023954	0.0460822706456	0.00627155661725
cg00115654	ILMN_1697218	9	136207792	136207841	-	MED22	NA	-79909	DISTAL	NA	NA	5.90483702422e-17	-8.49438749604	-0.0458535785954	0.00539810299646
cg00115654	ILMN_1778032	9	136198034	136198083	-	SURF6	NA	-91873	DISTAL	NA	NA	8.06853226794e-06	-4.48318481784	-0.0292970796148	0.00653488107343
cg00115954	ILMN_1702231	1	150252065	150252113	+	C1orf54	NA	NA	TRANS	NA	NA	1.87672469788e-07	-5.24234537153	-0.0514873250974	0.00982142942681
cg00115954	ILMN_1708029	9	35847058	35847107	+	TMEM8B	NA	NA	TRANS	NA	NA	6.5240147648e-08	-5.43851928165	-0.04704044823	0.00864949553248
cg00115980	ILMN_1741727	2	37599831	37599880	+	QPCT	NA	NA	TRANS	NA	NA	9.88064826668e-06	-4.43903810013	-0.0202288146087	0.00455702657926
cg00116234	ILMN_1722102	17	79857922	79857971	+	ANAPC11	NA	NA	TRANS	NA	NA	1.06427507031e-08	-5.76120217519	-0.0176067145914	0.00305608344508
cg00116305	ILMN_2393994	8	68108160	68108209	+	CSPP1	NA	-36481470	DISTAL	NA	NA	2.83224024188e-06	-4.70542878311	-0.0219189223671	0.00465821997898
cg00116305	ILMN_1666670	22	41360051	41360096	+	RBX1	NA	NA	TRANS	NA	NA	1.86649712637e-07	5.24337676612	0.0130006673658	0.00247944558358
cg00116430	ILMN_1653708	11	67205653	67205702	-	CORO1B	NA	NA	TRANS	NA	NA	8.80790396692e-12	-6.89401947227	-0.0253197286602	0.00367270918831
cg00116430	ILMN_1702231	1	150252065	150252113	+	C1orf54	NA	-56056418	DISTAL	NA	NA	2.87130314914e-19	-9.13055112645	-0.0941150487343	0.0103077073258
cg00116430	ILMN_2399036	1	26144615	26144664	+	SEPN1	NA	68043555	DISTAL	NA	NA	4.58486030841e-07	-5.07124688952	-0.0226751583209	0.00447131816196
cg00116430	ILMN_1694325	19	13209426	13209475	+	NFIX	NA	NA	TRANS	NA	NA	1.77471093575e-08	5.67186284598	0.0399181165129	0.00703791992099
cg00116430	ILMN_1737972	8	98286051	98286100	-	TSPYL5	NA	NA	TRANS	NA	NA	2.60335306027e-08	-5.60408647343	-0.0450173018998	0.00803294205278
cg00116430	ILMN_1659766	10	121437038	121437087	+	BAG3	NA	NA	TRANS	NA	NA	7.7393776923e-07	-4.96852343598	-0.0415912753908	0.00837095284478
cg00116430	ILMN_3266606	13	52541125	52541174	+	FABP5P2	NA	NA	TRANS	NA	NA	2.48923693917e-07	-5.18878684999	-0.0388244268066	0.00748237072151
cg00116430	ILMN_3293681	19	44085726	44085775	+	PINLYP	NA	NA	TRANS	NA	NA	2.15800990375e-07	-5.21592433518	-0.0517798515075	0.00992726277839
cg00116430	ILMN_1739576	11	7686420	7686469	-	CYB5R2	NA	NA	TRANS	NA	NA	1.1809444e-07	-5.32913967169	-0.0925675071466	0.0173700658735
cg00116430	ILMN_2381257	18	28649058	28649107	-	DSC2	NA	NA	TRANS	NA	NA	6.77924779242e-06	-4.52081603778	-0.0540886082476	0.0119643462144
cg00116430	ILMN_1776188	20	33148072	33148121	+	MAP1LC3A	NA	NA	TRANS	NA	NA	1.2014489344e-16	-8.406446338	-0.071731878255	0.00853296094103
cg00116430	ILMN_1708029	9	35847058	35847107	+	TMEM8B	NA	NA	TRANS	NA	NA	4.58912493802e-21	-9.59977763731	-0.0869184916233	0.00905421926498
cg00116430	ILMN_1784217	17	7491596	7491645	-	SOX15	NA	NA	TRANS	NA	NA	1.90537616654e-11	-6.77905063147	-0.070589228073	0.0104128486289
cg00116430	ILMN_2205896	17	15692693	15692742	+	MEIS3P1	NA	NA	TRANS	NA	NA	3.4149772344e-10	-6.33273701276	-0.0586925997144	0.00926812523497
cg00116430	ILMN_1668283	3	50355682	50355731	-	HYAL2	NA	NA	TRANS	NA	NA	8.10575268578e-08	-5.39873503741	-0.0337905862332	0.00625898215026
cg00116430	ILMN_2169261	11	1862811	1862860	+	TNNI2	NA	NA	TRANS	NA	NA	1.74050256173e-06	-4.80567115355	-0.0462745389635	0.00962915220059
cg00116688	ILMN_1766154	2	99811222	99811271	+	MRPL30	NA	NA	TRANS	NA	NA	9.39523267673e-06	-4.45005086635	-0.0193474344883	0.00434768839039
cg00116688	ILMN_1746025	3	97663487	97663533	-	MINA	NA	NA	TRANS	NA	NA	6.17131795496e-06	4.54100837214	0.0359981979422	0.00792735775672
cg00116699	ILMN_1799106	1	220987410	220987459	+	MARC1	NA	NA	TRANS	NA	NA	2.50862312588e-08	-5.61067491875	-0.0417742482324	0.00744549431883
cg00116699	ILMN_1783276	1	78408661	78408710	+	NEXN	NA	NA	TRANS	NA	NA	3.44525762655e-08	-5.55405613949	-0.0493981965445	0.00889407584364
cg00116699	ILMN_1679401	19	49715013	49715062	+	TRPM4	NA	NA	TRANS	NA	NA	3.3491377655e-06	-4.67047399738	-0.0900770507989	0.0192864901613
cg00116699	ILMN_3307752	13	51287145	51287194	-	DLEU7	NA	NA	TRANS	NA	NA	1.16761052332e-14	-7.81954250719	-0.0554478613397	0.00709093419323
cg00116699	ILMN_1785615	20	52491434	52491483	-	SUMO1P1	NA	NA	TRANS	NA	NA	2.9135005481e-06	-4.69954659456	-0.0483308301936	0.0102841474643
cg00116699	ILMN_2074748	12	96367249	96367298	-	HAL	NA	NA	TRANS	NA	NA	4.45019669321e-06	-4.61066680125	-0.0467186416369	0.0101327299609
cg00117237	ILMN_1812557	17	46058842	46058891	+	CDK5RAP3	NA	NA	TRANS	NA	NA	7.33451125828e-06	4.50383496533	0.0162130384126	0.00359982959798
cg00117311	ILMN_1685834	7	38423544	38423593	-	AMPH	NA	NA	TRANS	NA	NA	1.52718710852e-07	-5.28112051029	-0.0454262852972	0.00860163770336
cg00117311	ILMN_1706583	11	111934343	111934392	+	DLAT	NA	NA	TRANS	NA	NA	3.52793688604e-06	4.6595816255	0.0297433659584	0.00638326964713
cg00117311	ILMN_1804476	2	220371436	220371485	+	GMPPA	NA	NA	TRANS	NA	NA	1.50478134148e-06	4.83527310912	0.0167495938773	0.0034640429815
cg00117311	ILMN_2392286	3	49761730	49761779	-	IP6K1	NA	NA	TRANS	NA	NA	6.81084156148e-19	9.02998160032	0.039014826203	0.00432058756373
cg00117311	ILMN_1749821	4	17625808	17625857	+	MED28	NA	NA	TRANS	NA	NA	5.42315091691e-06	-4.56865403912	-0.0177881732343	0.00389352598862
cg00117335	ILMN_1660900	3	129116056	129116105	-	SNORA7B	NA	NA	TRANS	NA	NA	2.41677657885e-06	-4.73829542694	-0.0261569634156	0.00552033190394
cg00117463	ILMN_3239856	6	88410560	88410609	-	ILMN_3239856	NA	-63404632	DISTAL	NA	NA	7.21581215322e-06	4.50735902377	0.0325295510244	0.00721698689917
cg00117599	ILMN_1776188	20	33148072	33148121	+	MAP1LC3A	NA	NA	TRANS	NA	NA	9.76019935626e-08	-5.36448636822	-0.0470520572162	0.00877102745475
cg00117599	ILMN_1702231	1	150252065	150252113	+	C1orf54	NA	NA	TRANS	NA	NA	2.19549722533e-15	-8.03815149964	-0.0843578986313	0.0104946888143
cg00117599	ILMN_1784217	17	7491596	7491645	-	SOX15	NA	-38469101	DISTAL	NA	NA	1.84495504012e-08	-5.66502954367	-0.0599517722605	0.0105827819252
cg00117599	ILMN_1708029	9	35847058	35847107	+	TMEM8B	NA	NA	TRANS	NA	NA	1.36773133577e-10	-6.47719400837	-0.0604688187624	0.00933565038877
cg00117599	ILMN_2399036	1	26144615	26144664	+	SEPN1	NA	NA	TRANS	NA	NA	2.07660771024e-07	-5.22321048227	-0.0235861403659	0.00451564041809
cg00117599	ILMN_2205896	5	55234706	55234757	-	IL6ST	NA	NA	TRANS	NA	NA	2.34920876806e-06	-4.74414908888	-0.0447573580186	0.00943422248754
cg00118158	ILMN_1690806	3	123210828	123210877	-	PTPLB	NA	NA	TRANS	NA	NA	3.61782862877e-07	5.11711928488	0.0208185862501	0.00406841918101
cg00118507	ILMN_1784217	17	7491596	7491645	-	SOX15	NA	NA	TRANS	NA	NA	1.02145821916e-06	-4.91330389455	-0.0525188548291	0.0106891118393
cg00118507	ILMN_1708029	9	35847058	35847107	+	TMEM8B	NA	NA	TRANS	NA	NA	2.24225998869e-06	-4.75375382173	-0.0450357663718	0.00947372709245
cg00118542	ILMN_1712766	12	29493833	29493882	-	ERGIC2	NA	NA	TRANS	NA	NA	9.6967534233e-06	-4.44314799722	-0.0320714546642	0.00721818284789
cg00118808	ILMN_1655983	1	100950096	100950145	+	CDC14A	NA	NA	TRANS	NA	NA	1.49887929524e-11	6.81498827905	0.0588463905346	0.00863484838492
cg00118808	ILMN_1665761	14	99636042	99636091	-	BCL11B	NA	NA	TRANS	NA	NA	2.41857123027e-10	6.38754354925	0.0824587666626	0.0129093079408
cg00118808	ILMN_1801119	18	60791159	60791208	-	BCL2	NA	NA	TRANS	NA	NA	7.43695990149e-07	4.97641026381	0.0612790332139	0.0123139029874
cg00118808	ILMN_1785424	10	116191056	116191105	-	ABLIM1	NA	NA	TRANS	NA	NA	1.32169334081e-10	6.48254394244	0.074449008617	0.011484535898
cg00118808	ILMN_1768958	15	38780533	38780582	-	RASGRP1	NA	NA	TRANS	NA	NA	1.17332146638e-08	5.74425544671	0.0582010317893	0.0101320410154
cg00118808	ILMN_1684943	3	108572785	108572834	+	TRAT1	NA	NA	TRANS	NA	NA	8.25428776897e-07	4.955754859	0.0566385319997	0.0114288405321
cg00118808	ILMN_2401779	9	130702888	130702937	-	FAM102A	NA	-1355119	DISTAL	NA	NA	4.34298427948e-08	5.51240408371	0.0544552112104	0.00987866825137
cg00118808	ILMN_2103547	15	34817925	34817974	-	GOLGA8B	NA	NA	TRANS	NA	NA	1.32787307044e-07	5.30728722092	0.0759008304595	0.0143012479446
cg00118808	ILMN_1672417	11	67203056	67203105	-	PTPRCAP	NA	NA	TRANS	NA	NA	1.24445465147e-08	5.73400810726	0.0816760497729	0.0142441461967
cg00118808	ILMN_2320330	2	95719213	95719262	+	MAL	NA	NA	TRANS	NA	NA	2.06424629073e-10	6.41256955436	0.0658730287447	0.0102724856528
cg00118808	ILMN_2246956	18	60791053	60791102	-	BCL2	NA	NA	TRANS	NA	NA	1.71606318193e-09	6.07043032307	0.0651387578224	0.0107305008633
cg00118808	ILMN_2376205	6	31548395	31548444	-	LTB	NA	NA	TRANS	NA	NA	4.93846077062e-09	5.89307749452	0.0532705847744	0.00903951879538
cg00118808	ILMN_1656287	10	73818883	73818932	-	SPOCK2	NA	NA	TRANS	NA	NA	1.09275479921e-08	5.75661863847	0.090351561181	0.0156952486964
cg00118808	ILMN_1746565	11	60787642	60787691	+	CD6	NA	NA	TRANS	NA	NA	1.59361496152e-15	8.07947704736	0.101160932008	0.0125207276926
cg00118808	ILMN_1900263	2	7198386	7198435	+	ILMN_1900263	NA	NA	TRANS	NA	NA	2.57019674767e-17	8.59638035817	0.087145128184	0.0101374211649
cg00118808	ILMN_1688279	7	99818935	99818984	+	PVRIG	NA	NA	TRANS	NA	NA	1.97855058823e-07	5.23236359293	0.0461796607904	0.00882577442685
cg00118808	ILMN_1782057	1	154323423	154323472	+	ATP8B2	NA	NA	TRANS	NA	NA	1.82250906575e-08	5.66718516642	0.0512086946826	0.00903600167964
cg00118808	ILMN_2213136	4	108969066	108969114	-	LEF1	NA	NA	TRANS	NA	NA	8.643075974e-06	4.46823986558	0.0772949553961	0.0172987479906
cg00118808	ILMN_3248270	9	134361054	134361103	+	SNORD62A	NA	-2263120	DISTAL	NA	NA	2.4118821364e-10	6.38798183394	0.0683439479429	0.0106988325452
cg00118808	ILMN_1715131	17	38710167	38710216	-	CCR7	NA	NA	TRANS	NA	NA	1.69284214301e-20	9.45381455628	0.178116550005	0.0188407069913
cg00118808	ILMN_2342579	5	35876484	35876533	+	IL7R	NA	NA	TRANS	NA	NA	3.6646288131e-11	6.68022928399	0.131020322822	0.019613147581
cg00118808	ILMN_1688959	12	6560714	6560763	+	CD27	NA	NA	TRANS	NA	NA	4.01182117049e-13	7.33826956102	0.0857626820829	0.0116870443869
cg00118808	ILMN_1699160	5	156681870	156681919	+	ITK	NA	NA	TRANS	NA	NA	3.09076898109e-08	5.57349081351	0.0660126893953	0.011844047403
cg00118808	ILMN_2337974	8	79515320	79515369	+	PKIA	NA	NA	TRANS	NA	NA	4.12675510927e-10	6.30248101289	0.053941046034	0.00855870028384
cg00118808	ILMN_1669447	1	158946540	158946589	+	PYHIN1	NA	NA	TRANS	NA	NA	1.54181288866e-06	4.83033909904	0.0484140574377	0.0100229106995
cg00118808	ILMN_1712431	12	47630347	47630396	+	PCED1B	NA	NA	TRANS	NA	NA	1.5842457201e-07	5.27423809747	0.0622560287841	0.0118037956637
cg00118808	ILMN_1697377	2	98164165	98164197	-	ANKRD36B	NA	NA	TRANS	NA	NA	2.91073068626e-07	5.1589113004	0.108412473975	0.0210146032103
cg00118808	ILMN_1893633	10	6626183	6626232	+	PRKCQ-AS1	NA	NA	TRANS	NA	NA	1.34609444533e-11	6.83103513188	0.106214493701	0.0155488138548
cg00118978	ILMN_1702231	1	150252065	150252113	+	C1orf54	NA	NA	TRANS	NA	NA	1.17175419179e-09	-6.13332058391	-0.0585710912818	0.0095496542991
cg00119053	ILMN_1685948	3	111847008	111847057	-	GCSAM	NA	NA	TRANS	NA	NA	5.05655193214e-06	-4.58356480898	-0.0270109466242	0.00589299982653
cg00119073	ILMN_1651254	3	188596357	188596406	+	LPP	NA	-947	Promoter	LPP-AS2	0	3.67424315477e-16	8.26643120644	0.0317869412121	0.00384530402761
cg00119073	ILMN_1839019	3	188607993	188608042	+	LPP	NA	-947	Promoter	LPP-AS2	0	2.79161334457e-08	5.59165738416	0.0257308213135	0.00460164483367
cg00119687	ILMN_3248758	17	39216014	39216063	-	KRTAP2-3	NA	NA	TRANS	NA	NA	6.26819613521e-06	4.53766627778	0.0447272616738	0.00985688654384
cg00119687	ILMN_1753040	15	101189521	101189570	+	ASB7	NA	NA	TRANS	NA	NA	1.18087183334e-06	-4.88422457069	-0.0470307105016	0.0096291048499
cg00119778	ILMN_1715169	6	32546848	32546884	-	HLA-DRB1	NA	80099	DISTAL	NA	NA	8.70043160525e-16	-8.15704222471	-0.542619916001	0.0665216509922
cg00119778	ILMN_1697499	6	32485397	32485446	-	HLA-DRB5	NA	18706	Closest US gene	NA	NA	1.9087472598e-43	-14.401712779	-0.982678066099	0.0682334164818
cg00119778	ILMN_1675387	2	111209541	111209584	-	LIMS3	NA	NA	TRANS	NA	NA	9.51363776084e-10	6.16742458432	0.0715051745604	0.0115940087443
cg00119778	ILMN_3223966	1	204462716	204462765	-	ILMN_3223966	NA	NA	TRANS	NA	NA	7.54330595706e-08	-5.41194329141	-0.0600143074913	0.0110892343581
cg00120210	ILMN_1657838	16	27232747	27232796	+	KDM8	NA	NA	TRANS	NA	NA	6.34624836049e-07	5.00768202823	0.0304886135855	0.00608836851335
cg00120254	ILMN_1744147	2	37428989	37429038	-	CEBPZ	NA	NA	TRANS	NA	NA	8.75899721442e-06	4.46534015752	0.0157408907622	0.00352512691239
cg00120473	ILMN_1679232	2	8869493	8869542	-	KIDINS220	NA	NA	TRANS	NA	NA	1.10001651762e-06	4.89846600362	0.016209785421	0.00330915543948
cg00120505	ILMN_1750338	10	11913733	11913782	+	PROSER2	NA	NA	TRANS	NA	NA	1.54615948839e-07	-5.27880482585	-0.0360476164487	0.00682874583128
cg00120783	ILMN_3266471	5	75672659	75672708	+	RP11-156N15.1	NA	NA	TRANS	NA	NA	3.44806460968e-06	4.66438032309	0.0196359671454	0.00420976974116
cg00120932	ILMN_1827930	3	193760778	193760827	+	ILMN_1827930	NA	NA	TRANS	NA	NA	8.74365120268e-07	-4.94431266554	-0.045990655814	0.00930172886002
cg00120932	ILMN_1662617	14	35564270	35564319	-	PPP2R3C	NA	NA	TRANS	NA	NA	3.32392971608e-06	4.67205438441	0.023026071515	0.0049284682113
cg00120948	ILMN_2327795	1	8412831	8412880	-	RERE	393282	0	IN	NA	NA	8.54297477171e-06	4.4707739445	0.0239028294359	0.00534646343846
cg00121045	ILMN_3307752	13	51287145	51287194	-	DLEU7	NA	NA	TRANS	NA	NA	4.76815160923e-10	-6.279305929	-0.0457153997496	0.00728032688111
cg00121135	ILMN_1784217	17	7491596	7491645	-	SOX15	NA	NA	TRANS	NA	NA	1.05442196731e-08	-5.7628157702	-0.0606844418457	0.0105303456271
cg00121135	ILMN_1705570	10	71871803	71871852	+	H2AFY2	NA	NA	TRANS	NA	NA	8.50979929757e-06	-4.47162005931	-0.0623655098147	0.0139469608302
cg00121135	ILMN_1708029	9	35847058	35847107	+	TMEM8B	NA	NA	TRANS	NA	NA	2.4230166192e-09	-6.01306064515	-0.0560162020633	0.00931575538133
cg00121135	ILMN_1702231	1	150252065	150252113	+	C1orf54	NA	NA	TRANS	NA	NA	1.13805974255e-09	-6.13810639	-0.0648320660782	0.0105622258656
cg00121158	ILMN_1679800	5	34925330	34925364	+	BRIX1	NA	NA	TRANS	NA	NA	5.51420909871e-06	-4.5651003874	-0.0138001821739	0.00302297452472
cg00121339	ILMN_1793287	15	23157166	23157215	-	ILMN_1793287	NA	NA	TRANS	NA	NA	9.13056954043e-09	5.7877374052	0.0377549980916	0.00652327419998
cg00121339	ILMN_1738866	15	23157204	23157252	-	ILMN_1738866	NA	NA	TRANS	NA	NA	3.20699169233e-07	5.14032148832	0.0365183992012	0.00710430257799
cg00121374	ILMN_1771593	11	4159679	4159728	+	RRM1	NA	NA	TRANS	NA	NA	7.74931617043e-06	-4.49193461837	-0.0196259773141	0.00436915916672
cg00121374	ILMN_2309926	6	158094395	158094444	+	ZDHHC14	NA	NA	TRANS	NA	NA	9.68493990092e-06	4.44341456159	0.0608714336882	0.0136992470192
cg00121533	ILMN_1726842	1	75231195	75231244	+	TYW3	NA	0	Promoter	NA	NA	1.7987038374e-18	-8.91576221503	-0.0469395766587	0.00526478561526
cg00121533	ILMN_1672389	1	75171373	75171422	-	CRYZ	NA	-25	Promoter	TYW3	0	9.49747511896e-17	-8.43563771714	-0.177345020186	0.0210233092189
cg00121562	ILMN_2230862	3	148745033	148745082	+	GYG1	NA	47268555	DISTAL	NA	NA	1.08031761638e-06	-4.90208837024	-0.0147306615054	0.00300497673499
cg00121904	ILMN_1689234	5	180277744	180277793	-	ZFP62	NA	NA	TRANS	NA	NA	1.93054556787e-07	-5.2370058997	-0.0649684596624	0.0124056495079
cg00122215	ILMN_1814606	1	230417475	230417523	+	GALNT2	NA	NA	TRANS	NA	NA	7.54661582801e-06	4.49767162552	0.0337473611738	0.00750329592367
cg00122347	ILMN_2205896	17	15692693	15692742	+	MEIS3P1	NA	NA	TRANS	NA	NA	2.22791132997e-07	-5.20987678045	-0.0505601186178	0.00970466687571
cg00122347	ILMN_1708029	9	35847058	35847107	+	TMEM8B	NA	NA	TRANS	NA	NA	1.22269404387e-06	-4.87722288771	-0.0472795188172	0.00969394261976
cg00122347	ILMN_1702231	1	150252065	150252113	+	C1orf54	NA	NA	TRANS	NA	NA	7.47787120049e-06	-4.49965084295	-0.049559378241	0.0110140497498
cg00122347	ILMN_1784217	17	7491596	7491645	-	SOX15	NA	NA	TRANS	NA	NA	1.73429617757e-06	-4.80639973348	-0.0526189873746	0.0109476927206
cg00122406	ILMN_1656378	10	15150133	15150181	-	NMT2	NA	NA	TRANS	NA	NA	6.08367676008e-07	5.01598429206	0.0548184971608	0.0109287617283
cg00122406	ILMN_1672417	11	67203056	67203105	-	PTPRCAP	NA	NA	TRANS	NA	NA	2.83133479904e-07	5.16420440671	0.0676664212216	0.0131029711244
cg00122406	ILMN_1900263	2	7198386	7198435	+	ILMN_1900263	NA	NA	TRANS	NA	NA	3.32675295484e-09	5.95991312799	0.0563024090529	0.00944685062412
cg00122406	ILMN_2337974	8	79515320	79515369	+	PKIA	NA	-52996599	DISTAL	NA	NA	2.44999577697e-08	5.61487465212	0.0442414986905	0.00787933861957
cg00122406	ILMN_2246956	18	60791053	60791102	-	BCL2	NA	NA	TRANS	NA	NA	6.93625003549e-07	4.99017510168	0.0493736830363	0.00989417846674
cg00122406	ILMN_3248270	9	134361054	134361103	+	SNORD62A	NA	NA	TRANS	NA	NA	3.5010817035e-07	5.12344244715	0.0505963648696	0.00987546271702
cg00122406	ILMN_2374244	12	68054059	68054108	+	DYRK2	NA	NA	TRANS	NA	NA	6.62499483005e-07	4.99922349488	0.0326215539007	0.00652532416967
cg00122406	ILMN_1688959	12	6560714	6560763	+	CD27	NA	NA	TRANS	NA	NA	7.71017071339e-11	6.56624529407	0.0707191040909	0.0107700978145
cg00122406	ILMN_1655983	1	100950096	100950145	+	CDC14A	NA	NA	TRANS	NA	NA	1.74524661683e-09	6.0676372714	0.048665366625	0.00802048053438
cg00122406	ILMN_1893633	10	6626183	6626232	+	PRKCQ-AS1	NA	NA	TRANS	NA	NA	1.97365596862e-07	5.23283190545	0.0752469964522	0.0143797847536
cg00122406	ILMN_1688279	7	99818935	99818984	+	PVRIG	NA	NA	TRANS	NA	NA	6.04265700931e-06	4.5455254755	0.0369119250282	0.008120496789
cg00122406	ILMN_2342579	5	35876484	35876533	+	IL7R	NA	NA	TRANS	NA	NA	8.09630701635e-06	4.48243924838	0.0814834417258	0.0181783705725
cg00122628	ILMN_1753613	7	27181335	27181384	-	HOXA5	NA	NA	TRANS	NA	NA	1.02616001516e-06	-4.91238537873	-0.0647997158201	0.0131910896284
cg00122659	ILMN_1893633	10	6626183	6626232	+	PRKCQ-AS1	NA	NA	TRANS	NA	NA	8.70337836365e-06	-4.46672682108	-0.0523804577433	0.0117268102218
cg00122765	ILMN_1778796	1	244580970	244581019	-	ADSS	NA	NA	TRANS	NA	NA	6.45786419907e-06	4.5312640199	0.0229743980889	0.00507019630461
cg00122765	ILMN_1681340	1	54411226	54411259	-	HSPB11	NA	NA	TRANS	NA	NA	2.22930988951e-07	5.20975766615	0.0279381202838	0.0053626525597
cg00122779	ILMN_1767509	16	90034280	90034329	+	DEF8	NA	NA	TRANS	NA	NA	4.6899527095e-13	7.31638019724	0.0346803212609	0.00474009282268
cg00122779	ILMN_3249667	6	32713617	32713666	+	HLA-DQA2	NA	-676156	DISTAL	NA	NA	7.59093394098e-06	-4.49640479913	-0.101769898119	0.0226336156697
cg00122779	ILMN_1737585	6	30894135	30894184	+	VARS2	NA	1138771	DISTAL	NA	NA	5.49596779928e-09	-5.87486523087	-0.0481560620838	0.00819696455856
cg00122779	ILMN_1797929	6	31379097	31379136	+	MICA	NA	649914	DISTAL	NA	NA	1.08914824475e-06	-4.90045673048	-0.0552501694909	0.0112744938951
cg00122779	ILMN_1815039	6	42997243	42997292	+	RRP36	NA	-10956378	DISTAL	NA	NA	3.88048446154e-06	4.63957552719	0.0126639215902	0.00272954314808
cg00122779	ILMN_2157020	6	31803041	31803091	+	SNORD48	NA	229903	DISTAL	NA	NA	4.95849753323e-06	-4.58772876727	-0.0460761776213	0.0100433525953
cg00122851	ILMN_1672717	10	81851987	81852036	+	TMEM254	NA	NA	TRANS	NA	NA	1.84693902117e-06	4.79355073602	0.0304071658175	0.00634334911467
cg00122851	ILMN_1760890	1	26144550	26144599	+	SEPN1	NA	NA	TRANS	NA	NA	1.53088311993e-19	9.20319310832	0.0461866495719	0.00501854617503
cg00122851	ILMN_1708946	16	69358691	69358740	+	VPS4A	NA	-67932127	DISTAL	NA	NA	6.38421354068e-08	5.44247488279	0.0263529570461	0.00484209070573
cg00122851	ILMN_1764230	16	1413086	1413135	+	GNPTG	11260	0	IN	NA	NA	7.14979323632e-06	-4.5093431581	-0.0179953729932	0.00399068608492
cg00122854	ILMN_1702231	1	150252065	150252113	+	C1orf54	NA	NA	TRANS	NA	NA	1.37827550322e-10	-6.47599352286	-0.0730073484942	0.0112735363673
cg00122854	ILMN_1705570	10	71871803	71871852	+	H2AFY2	NA	NA	TRANS	NA	NA	9.07979631195e-06	-4.45750292602	-0.0664746725509	0.0149129846136
cg00122854	ILMN_1776188	20	33148072	33148121	+	MAP1LC3A	NA	NA	TRANS	NA	NA	6.96785874777e-08	-5.42648455392	-0.0506470156358	0.00933330135423
cg00122854	ILMN_2205896	17	15692693	15692742	+	MEIS3P1	NA	NA	TRANS	NA	NA	1.32966873822e-12	-7.16882117358	-0.071139813759	0.00992350234947
cg00122854	ILMN_1708029	9	35847058	35847107	+	TMEM8B	NA	NA	TRANS	NA	NA	3.73305902272e-09	-5.94048764396	-0.0591911916736	0.00996402908671
cg00123001	ILMN_1724789	11	33724800	33724849	-	CD59	NA	NA	TRANS	NA	NA	3.11455419908e-06	-4.68564431615	-0.039152975051	0.00835594262161
cg00123181	ILMN_1666178	17	27900075	27900124	+	TP53I13	NA	NA	TRANS	NA	NA	2.01369974395e-07	-5.22903312465	-0.0298260502687	0.0057039321721
cg00123478	ILMN_1659766	10	121437038	121437087	+	BAG3	NA	NA	TRANS	NA	NA	4.1604704651e-09	-5.92216186788	-0.0481993851936	0.00813881590353
cg00123478	ILMN_1682449	4	10441813	10441862	-	ZNF518B	NA	0	Promoter	NA	NA	3.46907124943e-19	-9.10861148722	-0.0422584997532	0.0046394008365
cg00123478	ILMN_3232894	2	68520230	68520279	-	CNRIP1	NA	NA	TRANS	NA	NA	3.99467243924e-06	-4.63346866664	-0.0386865533466	0.00834937195651
cg00123478	ILMN_1739558	3	9986533	9986582	+	CRELD1	NA	NA	TRANS	NA	NA	2.87012549823e-07	-5.16160065028	-0.0311681109077	0.00603845842008
cg00123478	ILMN_1702231	1	150252065	150252113	+	C1orf54	NA	NA	TRANS	NA	NA	9.19330957486e-11	-6.53902676848	-0.0668968133963	0.0102303929568
cg00123478	ILMN_3293681	19	44085726	44085775	+	PINLYP	NA	NA	TRANS	NA	NA	6.56379550479e-07	-5.00105076088	-0.0485213265333	0.00970222636268
cg00123478	ILMN_1708029	9	35847058	35847107	+	TMEM8B	NA	NA	TRANS	NA	NA	8.44271570487e-15	-7.86237102002	-0.0703533630403	0.00894811029157
cg00123478	ILMN_1737972	8	98286051	98286100	-	TSPYL5	NA	NA	TRANS	NA	NA	7.99467840471e-06	-4.48517932378	-0.0357519105697	0.00797112177436
cg00123478	ILMN_1776188	20	33148072	33148121	+	MAP1LC3A	NA	NA	TRANS	NA	NA	1.76029586066e-10	-6.4376459726	-0.0542750540828	0.00843088518906
cg00123478	ILMN_1666976	8	51469629	51469673	-	ILMN_1666976	NA	NA	TRANS	NA	NA	1.15361726213e-07	-5.33349298614	-0.0292803440288	0.00548990016579
cg00123478	ILMN_2205896	5	55234706	55234757	-	IL6ST	NA	NA	TRANS	NA	NA	1.74642493007e-08	-5.67468904448	-0.0515216502407	0.00907920237336
cg00123666	ILMN_1708029	9	35847058	35847107	+	TMEM8B	NA	NA	TRANS	NA	NA	4.79120342729e-06	-4.59501880264	-0.0404029300223	0.00879276707184
cg00123762	ILMN_1773716	1	151732467	151732516	-	MRPL9	NA	NA	TRANS	NA	NA	7.07324660402e-06	4.51166577545	0.0197999417582	0.00438861004863
cg00124004	ILMN_1702231	1	150252065	150252113	+	C1orf54	NA	NA	TRANS	NA	NA	3.40467463887e-06	-4.667032105	-0.0450478244787	0.0096523493872
cg00124095	ILMN_1702231	1	150252065	150252113	+	C1orf54	NA	NA	TRANS	NA	NA	3.4897521148e-06	-4.66186259469	-0.0499833407313	0.0107217533156
cg00124095	ILMN_1700967	3	192514840	192514889	-	MB21D2	NA	120209522	DISTAL	NA	NA	1.50121050789e-09	6.09254490491	0.0678604921067	0.0111382834539
cg00124133	ILMN_3238740	16	90036506	90036555	-	CENPBD1	NA	NA	TRANS	NA	NA	5.80492468144e-07	5.02518548844	0.0334293216078	0.00665235575576
cg00124133	ILMN_1738346	13	22067000	22067049	-	MICU2	NA	NA	TRANS	NA	NA	8.19317158971e-08	5.39676233955	0.0156106155483	0.00289258903136
cg00124133	ILMN_1692072	16	90036258	90036307	-	CENPBD1	NA	NA	TRANS	NA	NA	1.84209557552e-06	4.7940875118	0.0296467441273	0.00618402230964
cg00124133	ILMN_1755504	17	46941874	46941923	+	CALCOCO2	NA	NA	TRANS	NA	NA	9.44183597325e-07	4.92901379713	0.0280817314744	0.00569723125764
cg00124133	ILMN_1803977	18	33291280	33291329	+	GALNT1	NA	NA	TRANS	NA	NA	1.77630407545e-06	4.80151652726	0.0208707878951	0.0043467074989
cg00124133	ILMN_1701441	9	113636116	113636165	-	LPAR1	NA	NA	TRANS	NA	NA	7.14969645838e-06	4.50934607953	0.0531524862618	0.0117871827366
cg00124133	ILMN_2410262	3	9743784	9743833	+	MTMR14	NA	NA	TRANS	NA	NA	6.64808673122e-07	4.99853825505	0.0151975703603	0.0030404029308
cg00124133	ILMN_1703791	10	75135452	75135501	-	ANXA7	NA	NA	TRANS	NA	NA	9.41283856291e-06	4.44964201954	0.0133600485269	0.00300249963217
cg00124160	ILMN_1794072	11	134257600	134257649	-	B3GAT1	NA	NA	TRANS	NA	NA	8.03193645327e-06	4.48417093453	0.02745114655	0.0061217886095
cg00124375	ILMN_2342579	5	35876484	35876533	+	IL7R	NA	NA	TRANS	NA	NA	1.06053837465e-09	6.14966441108	0.101205001806	0.0164569958686
cg00124375	ILMN_2246956	18	60791053	60791102	-	BCL2	NA	NA	TRANS	NA	NA	1.88606570482e-06	4.78926351605	0.0432490490826	0.00903041750317
cg00124375	ILMN_1715131	17	38710167	38710216	-	CCR7	NA	NA	TRANS	NA	NA	8.68902294959e-08	5.38594508147	0.0869995819455	0.016153076318
cg00124375	ILMN_1688959	12	6560714	6560763	+	CD27	NA	NA	TRANS	NA	NA	1.4946688743e-08	5.70200647517	0.056248262894	0.00986464381249
cg00124375	ILMN_1782057	1	154323423	154323472	+	ATP8B2	NA	NA	TRANS	NA	NA	2.18569213081e-09	6.03025377921	0.0455143661946	0.00754767010826
cg00124375	ILMN_1656287	10	73818883	73818932	-	SPOCK2	NA	NA	TRANS	NA	NA	8.32360782662e-07	4.95409487479	0.0652933405525	0.013179671
cg00124375	ILMN_1699160	5	156681870	156681919	+	ITK	NA	NA	TRANS	NA	NA	5.79729451965e-10	6.24783339421	0.0617166192313	0.00987808338304
cg00124375	ILMN_1688279	7	99818935	99818984	+	PVRIG	NA	NA	TRANS	NA	NA	2.79120087229e-06	4.70846140455	0.0348468746812	0.00740090481522
cg00124375	ILMN_1900263	2	7198386	7198435	+	ILMN_1900263	NA	NA	TRANS	NA	NA	1.98361927353e-06	4.77893603319	0.0413872281234	0.00866034360702
cg00124375	ILMN_1746565	11	60787642	60787691	+	CD6	NA	NA	TRANS	NA	NA	1.38386143223e-09	6.10596675483	0.0647005928334	0.0105962897329
cg00124375	ILMN_1764770	3	16343213	16343262	+	OXNAD1	NA	NA	TRANS	NA	NA	3.76405235741e-06	4.64598262881	0.0446172992545	0.00960341499725
cg00124375	ILMN_1665761	14	99636042	99636091	-	BCL11B	NA	NA	TRANS	NA	NA	3.97386539888e-09	5.92992586071	0.0642022685376	0.0108268248281
cg00124375	ILMN_2320330	2	95719213	95719262	+	MAL	NA	NA	TRANS	NA	NA	3.45419801713e-07	5.12603925573	0.0443306324684	0.00864812582518
cg00124375	ILMN_2337974	8	79515320	79515369	+	PKIA	NA	NA	TRANS	NA	NA	3.17650183249e-06	4.68153427255	0.033773706305	0.00721423882402
cg00124375	ILMN_1726928	1	23710866	23710913	-	TCEA3	NA	NA	TRANS	NA	NA	6.75111389266e-07	4.99550869565	0.0454357552699	0.00909532102497
cg00124375	ILMN_1684943	3	108572785	108572834	+	TRAT1	NA	NA	TRANS	NA	NA	1.91516312903e-10	6.42438193345	0.0610156328612	0.00949751018748
cg00124488	ILMN_2187830	5	86690266	86690303	-	CCNH	NA	NA	TRANS	NA	NA	6.13812076702e-06	4.54216517871	0.0175663744629	0.00386740106794
cg00124774	ILMN_1695418	1	156495727	156495776	-	IQGAP3	NA	112059633	DISTAL	NA	NA	9.30035559662e-06	-4.4522668136	-0.0319993576473	0.00718720575091
cg00124993	ILMN_3310643	5	135416228	135416277	-	VTRNA2-1	NA	-125	Promoter	NA	NA	2.05319585206e-09	-6.04066290139	-0.0367949412651	0.0060912091712
cg00125048	ILMN_1657983	16	75690982	75691031	+	TERF2IP	NA	NA	TRANS	NA	NA	4.52755445754e-06	4.60701857736	0.0164480474247	0.00357021512904
cg00125159	ILMN_1658624	19	4445565	4445614	-	UBXN6	NA	NA	TRANS	NA	NA	9.19559223836e-07	4.93428121838	0.0201494652638	0.00408356645518
cg00125406	ILMN_1760620	4	41957690	41957739	+	TMEM33	NA	0	Promoter	NA	NA	6.46594405305e-13	7.27119006923	0.0327816232676	0.00450842612496
cg00125406	ILMN_1832208	4	41962264	41962313	+	TMEM33	NA	0	Promoter	NA	NA	7.67180579488e-06	4.49411123196	0.015066233712	0.00335243898835
cg00125414	ILMN_1720287	16	2285649	2285698	+	E4F1	NA	NA	TRANS	NA	NA	5.14151761817e-06	-4.58001881379	-0.0125037799067	0.00273007173444
cg00125414	ILMN_1713088	17	55757003	55757052	+	MSI2	NA	NA	TRANS	NA	NA	3.14458765185e-07	5.14409506409	0.0258178073052	0.00501892110927
cg00125455	ILMN_1719286	20	44527074	44527123	+	CTSA	NA	46813	Mult. Closer/TSS/BTW	NEURL2	-54345	1.25820762563e-20	-9.48715971767	-0.0381603829063	0.00402231901243
cg00125455	ILMN_1812856	20	44513830	44513879	+	ZSWIM1	NA	60366	DISTAL	NA	NA	2.23666366392e-13	-7.41965421392	-0.0274799872909	0.00370367492859
cg00125455	ILMN_1691117	20	44439777	44439826	+	DNTTIP1	NA	134205	DISTAL	NA	NA	1.45642539217e-13	7.47891645874	0.0295947380747	0.0039570890032
cg00125455	ILMN_1768282	20	44470111	44470160	+	SNX21	NA	102357	DISTAL	NA	NA	1.73562930679e-17	-8.64416313976	-0.0655893883555	0.00758770829461
cg00126320	ILMN_2355738	11	61919671	61919720	+	INCENP	NA	NA	TRANS	NA	NA	9.46681615576e-07	4.9284868632	0.039179849446	0.00794967107218
cg00126498	ILMN_1702231	1	150252065	150252113	+	C1orf54	NA	NA	TRANS	NA	NA	5.65566599012e-08	-5.46455448026	-0.0544045797496	0.00995590398927
cg00126498	ILMN_1708029	9	35847058	35847107	+	TMEM8B	NA	NA	TRANS	NA	NA	4.96949954886e-06	-4.58725764437	-0.0404028198389	0.00880761949102
cg00126698	ILMN_1669456	16	1820485	1820534	-	NME3	NA	NA	TRANS	NA	NA	2.80943716188e-06	4.70710857332	0.016086103782	0.00341740657379
cg00126698	ILMN_2390853	15	79214227	79214276	-	CTSH	NA	NA	TRANS	NA	NA	8.15480317543e-06	4.4808769854	0.0222396487502	0.00496323572878
cg00126739	ILMN_1777366	8	109498981	109499030	+	EMC2	NA	NA	TRANS	NA	NA	6.06616752525e-06	-4.54469321579	-0.0348985638882	0.00767897022554
cg00126959	ILMN_1783276	1	78408661	78408710	+	NEXN	NA	NA	TRANS	NA	NA	4.83803699816e-06	4.59295367373	0.0363124874943	0.00790612970952
cg00126959	ILMN_2148913	3	100295941	100295990	+	TMEM45A	NA	NA	TRANS	NA	NA	4.8220314709e-09	5.89713301908	0.0543306126015	0.00921305529749
cg00127150	ILMN_1705570	10	71871803	71871852	+	H2AFY2	NA	NA	TRANS	NA	NA	7.28967699073e-08	-5.41821491141	-0.0763367201601	0.0140889059235
cg00127150	ILMN_1702231	1	150252065	150252113	+	C1orf54	NA	NA	TRANS	NA	NA	2.71993236756e-08	-5.59629097902	-0.0600997974329	0.0107392195399
cg00127150	ILMN_2169261	11	1862811	1862860	+	TNNI2	NA	NA	TRANS	NA	NA	6.33936053891e-07	-5.00789554685	-0.0491559180377	0.00981568356964
cg00127150	ILMN_1764383	19	7598673	7598722	+	MCOLN1	NA	NA	TRANS	NA	NA	5.4672933966e-07	-5.03691917105	-0.0247099256974	0.00490576180763
cg00127150	ILMN_1784217	17	7491596	7491645	-	SOX15	NA	NA	TRANS	NA	NA	7.38966086537e-07	-4.97767168551	-0.0533412725698	0.0107161090445
cg00127150	ILMN_1708029	9	35847058	35847107	+	TMEM8B	NA	NA	TRANS	NA	NA	2.19499278027e-09	-6.02954640443	-0.0569573407655	0.00944637240434
cg00127150	ILMN_1653708	11	67205653	67205702	-	CORO1B	NA	NA	TRANS	NA	NA	5.78115912824e-06	-4.55499751055	-0.0172562446112	0.00378842020687
cg00127167	ILMN_1672417	11	67203056	67203105	-	PTPRCAP	NA	NA	TRANS	NA	NA	7.68452861421e-06	4.49375251501	0.04744795922	0.0105586498281
cg00127198	ILMN_1664802	17	25640484	25640533	+	WSB1	NA	NA	TRANS	NA	NA	3.05944025825e-06	4.68936750888	0.0206026733981	0.00439348661819
cg00128054	ILMN_1723139	2	157439303	157439347	+	GPD2	NA	NA	TRANS	NA	NA	7.67012535285e-06	-4.49415865421	-0.0342616584176	0.00762359788645
cg00128197	ILMN_1704362	16	3459040	3459089	+	ZNF174	NA	NA	TRANS	NA	NA	1.08937558549e-06	-4.90041489313	-0.0978006796831	0.0199576325303
cg00128702	ILMN_1668012	7	95749801	95749850	-	SLC25A13	NA	NA	TRANS	NA	NA	2.17232999262e-07	-5.21467014036	-0.0330729915948	0.00634229792194
cg00128718	ILMN_1715680	4	151342982	151343031	-	ILMN_1715680	NA	NA	TRANS	NA	NA	8.38771642135e-06	-4.47476110809	-0.0392152411197	0.00876365020891
cg00128812	ILMN_1684446	17	4862717	4862766	-	SPAG7	NA	NA	TRANS	NA	NA	1.86875847191e-07	5.24314825161	0.029980044957	0.00571794721765
cg00128951	ILMN_1680673	6	116566289	116566338	+	NT5DC1	NA	NA	TRANS	NA	NA	9.6792419085e-06	4.44354324424	0.0180564545996	0.00406352624631
cg00129132	ILMN_1675435	10	5903807	5903856	-	ANKRD16	NA	NA	TRANS	NA	NA	5.92612468151e-06	4.54969701618	0.0325250614307	0.00714884118988
cg00129132	ILMN_2230862	3	148745033	148745082	+	GYG1	NA	NA	TRANS	NA	NA	2.26864650064e-07	-5.20643667409	-0.0156887208922	0.0030133317419
cg00129232	ILMN_1707448	17	37688243	37688292	+	CDK12	NA	123286	DISTAL	NA	NA	1.98799089695e-07	-5.23146351122	-0.0332780644343	0.00636113859208
cg00129232	ILMN_1754489	17	37416960	37417009	-	FBXL20	NA	-256195	DISTAL	NA	NA	2.60334599396e-06	4.72291377234	0.0239107333872	0.0050627080103
cg00129232	ILMN_1657095	17	37819570	37819619	+	STARD3	20772	0	IN	NA	NA	1.7508681254e-06	4.80445987519	0.0233154547636	0.00485287740334
cg00129563	ILMN_1677906	2	232573432	232573461	+	PTMA	NA	NA	TRANS	NA	NA	6.27560422683e-06	-4.53741275491	-0.0246835715853	0.0054400101817
cg00129651	ILMN_1710406	14	90725504	90725545	+	PSMC1	NA	NA	TRANS	NA	NA	7.80679783313e-06	-4.4903338602	-0.0103226698363	0.002298864663
cg00129785	ILMN_1729987	20	36033519	36033568	+	SRC	NA	NA	TRANS	NA	NA	6.34295450934e-06	-4.53512092891	-0.0239373718594	0.00527822129434
cg00129785	ILMN_1702231	1	150252065	150252113	+	C1orf54	NA	NA	TRANS	NA	NA	4.19692775469e-07	-5.08840981996	-0.0491391582186	0.00965707558102
cg00129811	ILMN_1653292	3	48555186	48555235	-	PFKFB4	NA	NA	TRANS	NA	NA	8.22408732428e-07	-4.95648226714	-0.0169162775385	0.00341296036721
cg00129827	ILMN_1708029	9	35847058	35847107	+	TMEM8B	NA	NA	TRANS	NA	NA	2.58570051478e-06	-4.72432239573	-0.0443876477925	0.00939555857421
cg00129827	ILMN_1784217	17	7491596	7491645	-	SOX15	NA	NA	TRANS	NA	NA	1.58010410834e-06	-4.82535579096	-0.0511654336154	0.0106034530575
cg00130165	ILMN_1682792	6	41900533	41900582	+	BYSL	NA	NA	TRANS	NA	NA	5.0418832627e-06	-4.58418277477	-0.0294839429465	0.00643166828094
[truncated: 325,050 more rows]
