# Supplementary material for: An integrated -omics analysis of the epigenetic landscape of gene expression in human blood cells
Source: BMC Genomics. 2018 Jun 19;19:476. doi: 10.1186/s12864-018-4842-3 (PMC6006777; doi:10.1186/s12864-018-4842-3)
Supplement: Supplementary file 3 — UCSC track for eCpGs from GTP. (BED 2584 kb) [file 12864_2018_4842_MOESM3_ESM.bed]

chr9	139997923	139997924	cg00000658	0	+	139997923	139997924	0,0,255
chr19	54746944	54746945	cg00001510	0	+	54746944	54746945	94,94,122
chr1	200011785	200011786	cg00001583	0	+	200011785	200011786	94,94,122
chr1	20960009	20960010	cg00002028	0	+	20960009	20960010	94,94,122
chr8	19555032	19555033	cg00002190	0	+	19555032	19555033	94,94,122
chr2	218988875	218988876	cg00002473	0	+	218988875	218988876	94,94,122
chr7	127721793	127721794	cg00002531	0	+	127721793	127721794	94,94,122
chr16	31437782	31437783	cg00002597	0	+	31437782	31437783	94,94,122
chr17	57839537	57839538	cg00002749	0	+	57839537	57839538	94,94,122
chr1	223568699	223568700	cg00002808	0	+	223568699	223568700	94,94,122
chr1	151319511	151319512	cg00003202	0	+	151319511	151319512	94,94,122
chr1	45080599	45080600	cg00003858	0	+	45080599	45080600	94,94,122
chr6	81797193	81797194	cg00004061	0	+	81797193	81797194	94,94,122
chr17	74678835	74678836	cg00004089	0	+	74678835	74678836	94,94,122
chr6	72294825	72294826	cg00004771	0	+	72294825	72294826	94,94,122
chr4	178364145	178364146	cg00004818	0	+	178364145	178364146	94,94,122
chr11	47608721	47608722	cg00005619	0	+	47608721	47608722	94,94,122
chr10	112068220	112068221	cg00005861	0	+	112068220	112068221	94,94,122
chr15	90066805	90066806	cg00006867	0	+	90066805	90066806	94,94,122
chr17	21416280	21416281	cg00007215	0	+	21416280	21416281	94,94,122
chr19	56156429	56156430	cg00007987	0	+	56156429	56156430	0,0,255
chr2	232643842	232643843	cg00008345	0	+	232643842	232643843	94,94,122
chr5	179778526	179778527	cg00008544	0	+	179778526	179778527	94,94,122
chr1	207082899	207082900	cg00008647	0	+	207082899	207082900	94,94,122
chr16	33318909	33318910	cg00009796	0	+	33318909	33318910	94,94,122
chr13	103532259	103532260	cg00009871	0	+	103532259	103532260	94,94,122
chr18	48723810	48723811	cg00009970	0	+	48723810	48723811	94,94,122
chr2	170680663	170680664	cg00010932	0	+	170680663	170680664	94,94,122
chr4	40439821	40439822	cg00011460	0	+	40439821	40439822	94,94,122
chr6	30711903	30711904	cg00011994	0	+	30711903	30711904	94,94,122
chr1	77049379	77049380	cg00013349	0	+	77049379	77049380	94,94,122
chr2	71680720	71680721	cg00013475	0	+	71680720	71680721	94,94,122
chr7	74508805	74508806	cg00013540	0	+	74508805	74508806	94,94,122
chr17	77765732	77765733	cg00014830	0	+	77765732	77765733	94,94,122
chr16	35029996	35029997	cg00015261	0	+	35029996	35029997	94,94,122
chr6	19086422	19086423	cg00015340	0	+	19086422	19086423	94,94,122
chr18	55018649	55018650	cg00016439	0	+	55018649	55018650	94,94,122
chr8	77768352	77768353	cg00016481	0	+	77768352	77768353	94,94,122
chr2	45797254	45797255	cg00017059	0	+	45797254	45797255	94,94,122
chr1	149719535	149719536	cg00017221	0	+	149719535	149719536	94,94,122
chr14	98170159	98170160	cg00017429	0	+	98170159	98170160	94,94,122
chr1	2706334	2706335	cg00017437	0	+	2706334	2706335	94,94,122
chr19	18220972	18220973	cg00017441	0	+	18220972	18220973	94,94,122
chr1	28659474	28659475	cg00017546	0	+	28659474	28659475	94,94,122
chr2	30644954	30644955	cg00017826	0	+	30644954	30644955	94,94,122
chr10	134600847	134600848	cg00018024	0	+	134600847	134600848	94,94,122
chr1	231113418	231113419	cg00018229	0	+	231113418	231113419	94,94,122
chr2	110370906	110370907	cg00018524	0	+	110370906	110370907	94,94,122
chr13	25671475	25671476	cg00018896	0	+	25671475	25671476	94,94,122
chr18	33647528	33647529	cg00019809	0	+	33647528	33647529	94,94,122
chr16	85660214	85660215	cg00021476	0	+	85660214	85660215	94,94,122
chr17	75084648	75084649	cg00021540	0	+	75084648	75084649	94,94,122
chr8	144690955	144690956	cg00021855	0	+	144690955	144690956	94,94,122
chr9	138800323	138800324	cg00022024	0	+	138800323	138800324	94,94,122
chr6	31650807	31650808	cg00022997	0	+	31650807	31650808	94,94,122
chr13	111267666	111267667	cg00023464	0	+	111267666	111267667	94,94,122
chr6	33276464	33276465	cg00023507	0	+	33276464	33276465	94,94,122
chr11	66839190	66839191	cg00023919	0	+	66839190	66839191	94,94,122
chr17	34058622	34058623	cg00024382	0	+	34058622	34058623	94,94,122
chr16	21569472	21569473	cg00024443	0	+	21569472	21569473	94,94,122
chr3	169377817	169377818	cg00024967	0	+	169377817	169377818	94,94,122
chr19	58597096	58597097	cg00025715	0	+	58597096	58597097	94,94,122
chr18	5543800	5543801	cg00027083	0	+	5543800	5543801	94,94,122
chr1	117306668	117306669	cg00027570	0	+	117306668	117306669	94,94,122
chr16	31285772	31285773	cg00027729	0	+	31285772	31285773	94,94,122
chr7	1452677	1452678	cg00027745	0	+	1452677	1452678	94,94,122
chr2	45028801	45028802	cg00028211	0	+	45028801	45028802	94,94,122
chr4	186741787	186741788	cg00028336	0	+	186741787	186741788	94,94,122
chr17	43227452	43227453	cg00029233	0	+	43227452	43227453	94,94,122
chr7	137223416	137223417	cg00029246	0	+	137223416	137223417	94,94,122
chr2	95941819	95941820	cg00029282	0	+	95941819	95941820	94,94,122
chr14	20801458	20801459	cg00029826	0	+	20801458	20801459	94,94,122
chr1	3147890	3147891	cg00030466	0	+	3147890	3147891	94,94,122
chr19	7599075	7599076	cg00031443	0	+	7599075	7599076	94,94,122
chr7	23051360	23051361	cg00031708	0	+	23051360	23051361	94,94,122
chr8	57361262	57361263	cg00031722	0	+	57361262	57361263	94,94,122
chr12	122020204	122020205	cg00031896	0	+	122020204	122020205	94,94,122
chr7	47783847	47783848	cg00031973	0	+	47783847	47783848	94,94,122
chr6	123107590	123107591	cg00032308	0	+	123107590	123107591	94,94,122
chr8	711063	711064	cg00032610	0	+	711063	711064	94,94,122
chr1	2304263	2304264	cg00032879	0	+	2304263	2304264	94,94,122
chr1	28561994	28561995	cg00033102	0	+	28561994	28561995	94,94,122
chr1	99127445	99127446	cg00033127	0	+	99127445	99127446	94,94,122
chr8	144399334	144399335	cg00033213	0	+	144399334	144399335	94,94,122
chr16	4738567	4738568	cg00033551	0	+	4738567	4738568	94,94,122
chr8	85096036	85096037	cg00034076	0	+	85096036	85096037	94,94,122
chr2	8684125	8684126	cg00034336	0	+	8684125	8684126	0,0,255
chr10	104953607	104953608	cg00035347	0	+	104953607	104953608	94,94,122
chr7	158656619	158656620	cg00035398	0	+	158656619	158656620	94,94,122
chr16	10277504	10277505	cg00036299	0	+	10277504	10277505	94,94,122
chr6	117198427	117198428	cg00037441	0	+	117198427	117198428	94,94,122
chr1	172635667	172635668	cg00038446	0	+	172635667	172635668	94,94,122
chr19	38877133	38877134	cg00038736	0	+	38877133	38877134	94,94,122
chr1	249168472	249168473	cg00040013	0	+	249168472	249168473	94,94,122
chr15	83680530	83680531	cg00040945	0	+	83680530	83680531	94,94,122
chr1	156956638	156956639	cg00040986	0	+	156956638	156956639	94,94,122
chr16	48402111	48402112	cg00041311	0	+	48402111	48402112	94,94,122
chr17	9809186	9809187	cg00041564	0	+	9809186	9809187	94,94,122
chr6	127475732	127475733	cg00042081	0	+	127475732	127475733	94,94,122
chr7	150104654	150104655	cg00042325	0	+	150104654	150104655	94,94,122
chr18	24446310	24446311	cg00042914	0	+	24446310	24446311	94,94,122
chr4	8443776	8443777	cg00043076	0	+	8443776	8443777	94,94,122
chr2	223289276	223289277	cg00043095	0	+	223289276	223289277	94,94,122
chr1	146552389	146552390	cg00044796	0	+	146552389	146552390	0,0,255
chr22	42908795	42908796	cg00045748	0	+	42908795	42908796	94,94,122
chr1	66258759	66258760	cg00046625	0	+	66258759	66258760	94,94,122
chr12	12418544	12418545	cg00046744	0	+	12418544	12418545	94,94,122
chr22	51016898	51016899	cg00047287	0	+	51016898	51016899	0,0,255
chr6	33090303	33090304	cg00047553	0	+	33090303	33090304	94,94,122
chr2	233388900	233388901	cg00051546	0	+	233388900	233388901	94,94,122
chr6	31789984	31789985	cg00051595	0	+	31789984	31789985	94,94,122
chr8	134580579	134580580	cg00052385	0	+	134580579	134580580	94,94,122
chr2	190539777	190539778	cg00052932	0	+	190539777	190539778	94,94,122
chr2	85135822	85135823	cg00052964	0	+	85135822	85135823	94,94,122
chr6	167032402	167032403	cg00053135	0	+	167032402	167032403	94,94,122
chr5	139728710	139728711	cg00053755	0	+	139728710	139728711	94,94,122
chr1	226270441	226270442	cg00053851	0	+	226270441	226270442	94,94,122
chr13	114891671	114891672	cg00054352	0	+	114891671	114891672	94,94,122
chr3	6901651	6901652	cg00056257	0	+	6901651	6901652	94,94,122
chr1	161391806	161391807	cg00056433	0	+	161391806	161391807	94,94,122
chr22	29708245	29708246	cg00057476	0	+	29708245	29708246	94,94,122
chr10	95462547	95462548	cg00057569	0	+	95462547	95462548	94,94,122
chr5	118271270	118271271	cg00058413	0	+	118271270	118271271	94,94,122
chr6	31867955	31867956	cg00058449	0	+	31867955	31867956	94,94,122
chr17	79844022	79844023	cg00058644	0	+	79844022	79844023	0,0,255
chr16	624004	624005	cg00058799	0	+	624004	624005	94,94,122
chr15	49534691	49534692	cg00059879	0	+	49534691	49534692	94,94,122
chr10	47135255	47135256	cg00060641	0	+	47135255	47135256	94,94,122
chr8	30769863	30769864	cg00062119	0	+	30769863	30769864	94,94,122
chr2	228736252	228736253	cg00063174	0	+	228736252	228736253	94,94,122
chr1	231518524	231518525	cg00063456	0	+	231518524	231518525	94,94,122
chr10	29891283	29891284	cg00064589	0	+	29891283	29891284	94,94,122
chr16	3768919	3768920	cg00065368	0	+	3768919	3768920	94,94,122
chr9	111623394	111623395	cg00065385	0	+	111623394	111623395	94,94,122
chr7	99063908	99063909	cg00066449	0	+	99063908	99063909	94,94,122
chr1	160385635	160385636	cg00066554	0	+	160385635	160385636	94,94,122
chr17	7792673	7792674	cg00066663	0	+	7792673	7792674	94,94,122
chr1	102462589	102462590	cg00066671	0	+	102462589	102462590	94,94,122
chr13	73633070	73633071	cg00066729	0	+	73633070	73633071	94,94,122
chr15	30930498	30930499	cg00067141	0	+	30930498	30930499	94,94,122
chr1	233089274	233089275	cg00069771	0	+	233089274	233089275	0,0,255
chr4	174429373	174429374	cg00070383	0	+	174429373	174429374	94,94,122
chr17	29855432	29855433	cg00070908	0	+	29855432	29855433	94,94,122
chr20	37350792	37350793	cg00071360	0	+	37350792	37350793	94,94,122
chr1	56942627	56942628	cg00072675	0	+	56942627	56942628	94,94,122
chr16	88922165	88922166	cg00073650	0	+	88922165	88922166	0,0,255
chr2	64088478	64088479	cg00074365	0	+	64088478	64088479	94,94,122
chr1	230491640	230491641	cg00075975	0	+	230491640	230491641	94,94,122
chr16	85061227	85061228	cg00076056	0	+	85061227	85061228	94,94,122
chr5	38257554	38257555	cg00076538	0	+	38257554	38257555	94,94,122
chr22	18632617	18632618	cg00077299	0	+	18632617	18632618	94,94,122
chr1	90459999	90460000	cg00077457	0	+	90459999	90460000	94,94,122
chr5	139927753	139927754	cg00078221	0	+	139927753	139927754	94,94,122
chr16	1600968	1600969	cg00078759	0	+	1600968	1600969	94,94,122
chr5	178986290	178986291	cg00080972	0	+	178986290	178986291	94,94,122
chr3	161391764	161391765	cg00081105	0	+	161391764	161391765	94,94,122
chr6	31633027	31633028	cg00082491	0	+	31633027	31633028	94,94,122
chr7	104943514	104943515	cg00082656	0	+	104943514	104943515	94,94,122
chr4	154710795	154710796	cg00082664	0	+	154710795	154710796	94,94,122
chr6	29911338	29911339	cg00082981	0	+	29911338	29911339	0,0,255
chr6	110721304	110721305	cg00083206	0	+	110721304	110721305	94,94,122
chr6	170595919	170595920	cg00084338	0	+	170595919	170595920	94,94,122
chr8	142841964	142841965	cg00084798	0	+	142841964	142841965	94,94,122
chr2	68882354	68882355	cg00084958	0	+	68882354	68882355	94,94,122
chr3	14871569	14871570	cg00085013	0	+	14871569	14871570	94,94,122
chr8	74660264	74660265	cg00085416	0	+	74660264	74660265	94,94,122
chr11	14927488	14927489	cg00085434	0	+	14927488	14927489	94,94,122
chr17	3764112	3764113	cg00085747	0	+	3764112	3764113	94,94,122
chr16	640353	640354	cg00086809	0	+	640353	640354	94,94,122
chr22	24302042	24302043	cg00087182	0	+	24302042	24302043	94,94,122
chr2	130939475	130939476	cg00087301	0	+	130939475	130939476	94,94,122
chr1	9069874	9069875	cg00087511	0	+	9069874	9069875	94,94,122
chr10	120765397	120765398	cg00088504	0	+	120765397	120765398	94,94,122
chr3	72641007	72641008	cg00089814	0	+	72641007	72641008	94,94,122
chr19	32835825	32835826	cg00090338	0	+	32835825	32835826	94,94,122
chr1	98511030	98511031	cg00091285	0	+	98511030	98511031	94,94,122
chr7	127371564	127371565	cg00092551	0	+	127371564	127371565	94,94,122
chr6	46047618	46047619	cg00092821	0	+	46047618	46047619	94,94,122
chr15	44579509	44579510	cg00093643	0	+	44579509	44579510	94,94,122
chr1	204381011	204381012	cg00093900	0	+	204381011	204381012	94,94,122
chr7	130418548	130418549	cg00094518	0	+	130418548	130418549	94,94,122
chr2	96830478	96830479	cg00094734	0	+	96830478	96830479	94,94,122
chr16	55365949	55365950	cg00094898	0	+	55365949	55365950	94,94,122
chr7	2269821	2269822	cg00095918	0	+	2269821	2269822	94,94,122
chr5	100176808	100176809	cg00096106	0	+	100176808	100176809	94,94,122
chr4	95572121	95572122	cg00096603	0	+	95572121	95572122	94,94,122
chr13	64386019	64386020	cg00097020	0	+	64386019	64386020	94,94,122
chr2	45171817	45171818	cg00097146	0	+	45171817	45171818	94,94,122
chr6	139115475	139115476	cg00097518	0	+	139115475	139115476	94,94,122
chr5	1056141	1056142	cg00098175	0	+	1056141	1056142	94,94,122
chr9	109625178	109625179	cg00100800	0	+	109625178	109625179	94,94,122
chr9	123836086	123836087	cg00100804	0	+	123836086	123836087	94,94,122
chr22	39883191	39883192	cg00101350	0	+	39883191	39883192	94,94,122
chr6	2953026	2953027	cg00101728	0	+	2953026	2953027	0,0,255
chr1	25071755	25071756	cg00101986	0	+	25071755	25071756	94,94,122
chr16	620303	620304	cg00102808	0	+	620303	620304	94,94,122
chr15	93362246	93362247	cg00103299	0	+	93362246	93362247	94,94,122
chr1	226077627	226077628	cg00103855	0	+	226077627	226077628	94,94,122
chr3	138327849	138327850	cg00104131	0	+	138327849	138327850	94,94,122
chr19	7767228	7767229	cg00104562	0	+	7767228	7767229	94,94,122
chr12	42538805	42538806	cg00106074	0	+	42538805	42538806	94,94,122
chr7	1943703	1943704	cg00106254	0	+	1943703	1943704	94,94,122
chr7	27138395	27138396	cg00106345	0	+	27138395	27138396	94,94,122
chr22	19930436	19930437	cg00107488	0	+	19930436	19930437	94,94,122
chr7	138985929	138985930	cg00108894	0	+	138985929	138985930	94,94,122
chr7	157633251	157633252	cg00108938	0	+	157633251	157633252	94,94,122
chr16	12192324	12192325	cg00108992	0	+	12192324	12192325	94,94,122
chr6	10385488	10385489	cg00110654	0	+	10385488	10385489	94,94,122
chr12	93771302	93771303	cg00110688	0	+	93771302	93771303	94,94,122
chr2	102978528	102978529	cg00111978	0	+	102978528	102978529	94,94,122
chr1	247616522	247616523	cg00112952	0	+	247616522	247616523	94,94,122
chr19	55173481	55173482	cg00113020	0	+	55173481	55173482	94,94,122
chr9	130158143	130158144	cg00114012	0	+	130158143	130158144	94,94,122
chr5	64666243	64666244	cg00114618	0	+	64666243	64666244	94,94,122
chr10	111735486	111735487	cg00115149	0	+	111735486	111735487	94,94,122
chr8	31495131	31495132	cg00116305	0	+	31495131	31495132	94,94,122
chr15	55611423	55611424	cg00117600	0	+	55611423	55611424	94,94,122
chr10	126198992	126198993	cg00117869	0	+	126198992	126198993	94,94,122
chr6	31778193	31778194	cg00117896	0	+	31778193	31778194	94,94,122
chr7	1422998	1422999	cg00119127	0	+	1422998	1422999	94,94,122
chr6	32466446	32466447	cg00119778	0	+	32466446	32466447	0,0,255
chr1	100615551	100615552	cg00120358	0	+	100615551	100615552	94,94,122
chr16	1416052	1416053	cg00121045	0	+	1416052	1416053	94,94,122
chr16	90029482	90029483	cg00121465	0	+	90029482	90029483	94,94,122
chr1	75199116	75199117	cg00121533	0	+	75199116	75199117	94,94,122
chr10	104236740	104236741	cg00122347	0	+	104236740	104236741	94,94,122
chr10	6227265	6227266	cg00122944	0	+	6227265	6227266	94,94,122
chr8	55370950	55370951	cg00123055	0	+	55370950	55370951	94,94,122
chr1	14075957	14075958	cg00124011	0	+	14075957	14075958	94,94,122
chr16	3169793	3169794	cg00125349	0	+	3169793	3169794	94,94,122
chr20	58509241	58509242	cg00125414	0	+	58509241	58509242	94,94,122
chr6	30115322	30115323	cg00126536	0	+	30115322	30115323	94,94,122
chr5	5140028	5140029	cg00127167	0	+	5140028	5140029	94,94,122
chr16	86951111	86951112	cg00127861	0	+	86951111	86951112	94,94,122
chr10	70319997	70319998	cg00128195	0	+	70319997	70319998	94,94,122
chr10	105253972	105253973	cg00128353	0	+	105253972	105253973	94,94,122
chr16	33070550	33070551	cg00130223	0	+	33070550	33070551	94,94,122
chr6	40565924	40565925	cg00130710	0	+	40565924	40565925	94,94,122
chr8	124052564	124052565	cg00130866	0	+	124052564	124052565	94,94,122
chr13	43596655	43596656	cg00131557	0	+	43596655	43596656	94,94,122
chr16	31228058	31228059	cg00133595	0	+	31228058	31228059	94,94,122
chr16	20271667	20271668	cg00134934	0	+	20271667	20271668	94,94,122
chr17	78172176	78172177	cg00135416	0	+	78172176	78172177	94,94,122
chr10	105881753	105881754	cg00137828	0	+	105881753	105881754	94,94,122
chr17	80916177	80916178	cg00137839	0	+	80916177	80916178	94,94,122
chr4	124301235	124301236	cg00137840	0	+	124301235	124301236	94,94,122
chr17	1961108	1961109	cg00138101	0	+	1961108	1961109	94,94,122
chr7	128580708	128580709	cg00140447	0	+	128580708	128580709	94,94,122
chr17	42639117	42639118	cg00142155	0	+	42639117	42639118	94,94,122
chr12	122488853	122488854	cg00144022	0	+	122488853	122488854	94,94,122
chr2	240294361	240294362	cg00144180	0	+	240294361	240294362	0,0,255
chr7	56149350	56149351	cg00144832	0	+	56149350	56149351	94,94,122
chr17	2319905	2319906	cg00145352	0	+	2319905	2319906	94,94,122
chr13	113105096	113105097	cg00145438	0	+	113105096	113105097	94,94,122
chr18	11980689	11980690	cg00145489	0	+	11980689	11980690	94,94,122
chr11	22647308	22647309	cg00146096	0	+	22647308	22647309	94,94,122
chr17	60142490	60142491	cg00146837	0	+	60142490	60142491	94,94,122
chr1	10455146	10455147	cg00147627	0	+	10455146	10455147	94,94,122
chr1	25228038	25228039	cg00147638	0	+	25228038	25228039	94,94,122
chr1	68225712	68225713	cg00147943	0	+	68225712	68225713	94,94,122
chr7	133451620	133451621	cg00148025	0	+	133451620	133451621	94,94,122
chr3	10157351	10157352	cg00149659	0	+	10157351	10157352	94,94,122
chr1	45082904	45082905	cg00150520	0	+	45082904	45082905	94,94,122
chr16	89924996	89924997	cg00150848	0	+	89924996	89924997	94,94,122
chr4	171011501	171011502	cg00150882	0	+	171011501	171011502	94,94,122
chr7	140179448	140179449	cg00151571	0	+	140179448	140179449	94,94,122
chr1	29101951	29101952	cg00151709	0	+	29101951	29101952	94,94,122
chr16	75300022	75300023	cg00151810	0	+	75300022	75300023	94,94,122
chr20	10652102	10652103	cg00151922	0	+	10652102	10652103	94,94,122
chr10	130338780	130338781	cg00152946	0	+	130338780	130338781	94,94,122
chr3	190435647	190435648	cg00153082	0	+	190435647	190435648	94,94,122
chr16	84259829	84259830	cg00153543	0	+	84259829	84259830	94,94,122
chr3	147111279	147111280	cg00154357	0	+	147111279	147111280	94,94,122
chr8	146023572	146023573	cg00154455	0	+	146023572	146023573	94,94,122
chr7	45073691	45073692	cg00156230	0	+	45073691	45073692	94,94,122
chr13	41055587	41055588	cg00156995	0	+	41055587	41055588	94,94,122
chr20	29551621	29551622	cg00157199	0	+	29551621	29551622	0,0,255
chr9	138682402	138682403	cg00157228	0	+	138682402	138682403	94,94,122
chr10	109674525	109674526	cg00157668	0	+	109674525	109674526	94,94,122
chr10	101290028	101290029	cg00158122	0	+	101290028	101290029	94,94,122
chr10	114713186	114713187	cg00159523	0	+	114713186	114713187	94,94,122
chr8	748280	748281	cg00159873	0	+	748280	748281	94,94,122
chr10	134184626	134184627	cg00159908	0	+	134184626	134184627	94,94,122
chr2	237032578	237032579	cg00160002	0	+	237032578	237032579	94,94,122
chr1	158533224	158533225	cg00160262	0	+	158533224	158533225	94,94,122
chr6	153323551	153323552	cg00161367	0	+	153323551	153323552	94,94,122
chr1	91853023	91853024	cg00162191	0	+	91853023	91853024	0,0,255
chr3	11035356	11035357	cg00162231	0	+	11035356	11035357	94,94,122
chr1	76723042	76723043	cg00163462	0	+	76723042	76723043	94,94,122
chr2	73523055	73523056	cg00164941	0	+	73523055	73523056	94,94,122
chr1	36639893	36639894	cg00169111	0	+	36639893	36639894	94,94,122
chr1	2948511	2948512	cg00169776	0	+	2948511	2948512	94,94,122
chr10	120514286	120514287	cg00169917	0	+	120514286	120514287	94,94,122
chr17	40724561	40724562	cg00170714	0	+	40724561	40724562	94,94,122
chr17	13927814	13927815	cg00170799	0	+	13927814	13927815	94,94,122
chr10	79396126	79396127	cg00171421	0	+	79396126	79396127	94,94,122
chr6	52416855	52416856	cg00171729	0	+	52416855	52416856	94,94,122
chr1	54822030	54822031	cg00172603	0	+	54822030	54822031	94,94,122
chr1	1335423	1335424	cg00173405	0	+	1335423	1335424	94,94,122
chr7	10819369	10819370	cg00174201	0	+	10819369	10819370	94,94,122
chr1	165204790	165204791	cg00174428	0	+	165204790	165204791	94,94,122
chr6	31695026	31695027	cg00175838	0	+	31695026	31695027	94,94,122
chr6	138428630	138428631	cg00175859	0	+	138428630	138428631	94,94,122
chr12	120426617	120426618	cg00175980	0	+	120426617	120426618	94,94,122
chr7	6196590	6196591	cg00176066	0	+	6196590	6196591	94,94,122
chr1	202778442	202778443	cg00176638	0	+	202778442	202778443	94,94,122
chr21	43658315	43658316	cg00177237	0	+	43658315	43658316	94,94,122
chr5	72677885	72677886	cg00177388	0	+	72677885	72677886	94,94,122
chr8	142278584	142278585	cg00177657	0	+	142278584	142278585	94,94,122
chr1	16966353	16966354	cg00178562	0	+	16966353	16966354	94,94,122
chr17	80771427	80771428	cg00178635	0	+	80771427	80771428	94,94,122
chr1	236559674	236559675	cg00178850	0	+	236559674	236559675	94,94,122
chr16	117933	117934	cg00179196	0	+	117933	117934	94,94,122
chr17	79684774	79684775	cg00179532	0	+	79684774	79684775	94,94,122
chr12	126978052	126978053	cg00179940	0	+	126978052	126978053	94,94,122
chr3	126260259	126260260	cg00180447	0	+	126260259	126260260	0,0,255
chr6	31746831	31746832	cg00180930	0	+	31746831	31746832	94,94,122
chr16	920855	920856	cg00181849	0	+	920855	920856	94,94,122
chr16	4257901	4257902	cg00182202	0	+	4257901	4257902	94,94,122
chr19	54263916	54263917	cg00182416	0	+	54263916	54263917	94,94,122
chr12	114841670	114841671	cg00182639	0	+	114841670	114841671	94,94,122
chr6	78174064	78174065	cg00183186	0	+	78174064	78174065	94,94,122
chr3	59035992	59035993	cg00183647	0	+	59035992	59035993	94,94,122
chr7	155276879	155276880	cg00183888	0	+	155276879	155276880	94,94,122
chr6	31599903	31599904	cg00184524	0	+	31599903	31599904	94,94,122
chr3	125927865	125927866	cg00185413	0	+	125927865	125927866	94,94,122
chr7	38348928	38348929	cg00185867	0	+	38348928	38348929	94,94,122
chr16	66580421	66580422	cg00187129	0	+	66580421	66580422	94,94,122
chr1	15480257	15480258	cg00188746	0	+	15480257	15480258	94,94,122
chr5	169757858	169757859	cg00191458	0	+	169757858	169757859	94,94,122
chr16	56023298	56023299	cg00192750	0	+	56023298	56023299	94,94,122
chr4	90758119	90758120	cg00193021	0	+	90758119	90758120	94,94,122
chr7	29923831	29923832	cg00193963	0	+	29923831	29923832	94,94,122
chr3	128141433	128141434	cg00194044	0	+	128141433	128141434	94,94,122
chr3	100051797	100051798	cg00196150	0	+	100051797	100051798	94,94,122
chr7	1990553	1990554	cg00197322	0	+	1990553	1990554	0,0,255
chr16	28758505	28758506	cg00198680	0	+	28758505	28758506	94,94,122
chr20	61583909	61583910	cg00199007	0	+	61583909	61583910	94,94,122
chr8	251808	251809	cg00199759	0	+	251808	251809	94,94,122
chr17	73401733	73401734	cg00200289	0	+	73401733	73401734	94,94,122
chr4	48829787	48829788	cg00201192	0	+	48829787	48829788	94,94,122
chr13	25338288	25338289	cg00202166	0	+	25338288	25338289	94,94,122
chr9	107331776	107331777	cg00202246	0	+	107331776	107331777	94,94,122
chr7	157053586	157053587	cg00202561	0	+	157053586	157053587	94,94,122
chr15	30114650	30114651	cg00204501	0	+	30114650	30114651	94,94,122
chr3	4533397	4533398	cg00204532	0	+	4533397	4533398	94,94,122
chr16	85990018	85990019	cg00206468	0	+	85990018	85990019	94,94,122
chr16	89469728	89469729	cg00206490	0	+	89469728	89469729	94,94,122
chr5	126407099	126407100	cg00207226	0	+	126407099	126407100	94,94,122
chr2	48982682	48982683	cg00209038	0	+	48982682	48982683	94,94,122
chr3	69726758	69726759	cg00209563	0	+	69726758	69726759	94,94,122
chr12	54088933	54088934	cg00210271	0	+	54088933	54088934	94,94,122
chr6	3254118	3254119	cg00210991	0	+	3254118	3254119	94,94,122
chr3	99594892	99594893	cg00210994	0	+	99594892	99594893	94,94,122
chr10	95326310	95326311	cg00212988	0	+	95326310	95326311	94,94,122
chr12	51690686	51690687	cg00213177	0	+	51690686	51690687	94,94,122
chr3	24871947	24871948	cg00214791	0	+	24871947	24871948	94,94,122
chr15	35839875	35839876	cg00215224	0	+	35839875	35839876	94,94,122
chr2	27069311	27069312	cg00216024	0	+	27069311	27069312	94,94,122
chr16	1590846	1590847	cg00217171	0	+	1590846	1590847	94,94,122
chr17	19882221	19882222	cg00218134	0	+	19882221	19882222	94,94,122
chr6	31431406	31431407	cg00218406	0	+	31431406	31431407	94,94,122
chr20	60586719	60586720	cg00218415	0	+	60586719	60586720	94,94,122
chr12	31255278	31255279	cg00218628	0	+	31255278	31255279	94,94,122
chr17	12893647	12893648	cg00219210	0	+	12893647	12893648	94,94,122
chr22	38146968	38146969	cg00219303	0	+	38146968	38146969	94,94,122
chr2	87012809	87012810	cg00219921	0	+	87012809	87012810	0,0,255
chr17	7319073	7319074	cg00220413	0	+	7319073	7319074	94,94,122
chr2	25563612	25563613	cg00220517	0	+	25563612	25563613	94,94,122
chr11	2028110	2028111	cg00220736	0	+	2028110	2028111	94,94,122
chr17	75084622	75084623	cg00220952	0	+	75084622	75084623	94,94,122
chr17	67312051	67312052	cg00221096	0	+	67312051	67312052	94,94,122
chr11	2152427	2152428	cg00221747	0	+	2152427	2152428	94,94,122
chr12	34371783	34371784	cg00223593	0	+	34371783	34371784	94,94,122
chr4	139773134	139773135	cg00224083	0	+	139773134	139773135	94,94,122
chr7	157559629	157559630	cg00224086	0	+	157559629	157559630	94,94,122
chr6	150390266	150390267	cg00225132	0	+	150390266	150390267	94,94,122
chr6	36972026	36972027	cg00226923	0	+	36972026	36972027	0,0,255
chr12	8576727	8576728	cg00226964	0	+	8576727	8576728	94,94,122
chr2	65539312	65539313	cg00227222	0	+	65539312	65539313	94,94,122
chr6	58149278	58149279	cg00228475	0	+	58149278	58149279	94,94,122
chr11	92617655	92617656	cg00228476	0	+	92617655	92617656	94,94,122
chr20	1471883	1471884	cg00228984	0	+	1471883	1471884	94,94,122
chr12	52542741	52542742	cg00230924	0	+	52542741	52542742	94,94,122
chr4	113442708	113442709	cg00231728	0	+	113442708	113442709	94,94,122
chr17	80377298	80377299	cg00231966	0	+	80377298	80377299	94,94,122
chr2	161113855	161113856	cg00232831	0	+	161113855	161113856	94,94,122
chr3	126061331	126061332	cg00234321	0	+	126061331	126061332	94,94,122
chr5	54179569	54179570	cg00234384	0	+	54179569	54179570	0,0,255
chr18	74208344	74208345	cg00234446	0	+	74208344	74208345	94,94,122
chr17	79439310	79439311	cg00235508	0	+	79439310	79439311	94,94,122
chr9	138964800	138964801	cg00236077	0	+	138964800	138964801	94,94,122
chr7	1936853	1936854	cg00236141	0	+	1936853	1936854	94,94,122
chr12	50561317	50561318	cg00236225	0	+	50561317	50561318	94,94,122
chr20	61338259	61338260	cg00238427	0	+	61338259	61338260	94,94,122
chr3	193713302	193713303	cg00238910	0	+	193713302	193713303	94,94,122
chr16	3115132	3115133	cg00239353	0	+	3115132	3115133	0,0,255
chr5	170221918	170221919	cg00239490	0	+	170221918	170221919	94,94,122
chr6	130182619	130182620	cg00239660	0	+	130182619	130182620	94,94,122
chr12	132169129	132169130	cg00240719	0	+	132169129	132169130	94,94,122
chr6	118241485	118241486	cg00240734	0	+	118241485	118241486	94,94,122
chr7	149171785	149171786	cg00241650	0	+	149171785	149171786	94,94,122
chr10	3759638	3759639	cg00242325	0	+	3759638	3759639	94,94,122
chr2	242659875	242659876	cg00242526	0	+	242659875	242659876	94,94,122
chr9	19380424	19380425	cg00242597	0	+	19380424	19380425	94,94,122
chr3	112899161	112899162	cg00242950	0	+	112899161	112899162	94,94,122
chr12	122326548	122326549	cg00243897	0	+	122326548	122326549	94,94,122
chr6	30883191	30883192	cg00244776	0	+	30883191	30883192	94,94,122
chr8	143326068	143326069	cg00245613	0	+	143326068	143326069	94,94,122
chr10	105128182	105128183	cg00245789	0	+	105128182	105128183	94,94,122
chr3	112642486	112642487	cg00246486	0	+	112642486	112642487	94,94,122
chr12	12966230	12966231	cg00246980	0	+	12966230	12966231	94,94,122
chr18	5197070	5197071	cg00247557	0	+	5197070	5197071	94,94,122
chr13	50707064	50707065	cg00247571	0	+	50707064	50707065	94,94,122
chr4	995262	995263	cg00247629	0	+	995262	995263	94,94,122
chr2	240867058	240867059	cg00248242	0	+	240867058	240867059	94,94,122
chr16	2232250	2232251	cg00248521	0	+	2232250	2232251	94,94,122
chr17	14202915	14202916	cg00248804	0	+	14202915	14202916	94,94,122
chr1	169878813	169878814	cg00249522	0	+	169878813	169878814	94,94,122
chr4	1872468	1872469	cg00249632	0	+	1872468	1872469	94,94,122
chr10	77169598	77169599	cg00250500	0	+	77169598	77169599	94,94,122
chr6	31047582	31047583	cg00250711	0	+	31047582	31047583	94,94,122
chr5	158527816	158527817	cg00251610	0	+	158527816	158527817	94,94,122
chr8	60010713	60010714	cg00251767	0	+	60010713	60010714	94,94,122
chr8	641465	641466	cg00251824	0	+	641465	641466	94,94,122
chr12	6642228	6642229	cg00252813	0	+	6642228	6642229	94,94,122
chr22	46833805	46833806	cg00253398	0	+	46833805	46833806	94,94,122
chr16	8223275	8223276	cg00253851	0	+	8223275	8223276	94,94,122
chr16	1112074	1112075	cg00253900	0	+	1112074	1112075	94,94,122
chr20	61340541	61340542	cg00254133	0	+	61340541	61340542	94,94,122
chr5	120081740	120081741	cg00254378	0	+	120081740	120081741	94,94,122
chr1	40307256	40307257	cg00255699	0	+	40307256	40307257	94,94,122
chr16	22217329	22217330	cg00255811	0	+	22217329	22217330	94,94,122
chr1	47489412	47489413	cg00255821	0	+	47489412	47489413	94,94,122
chr11	64808436	64808437	cg00256745	0	+	64808436	64808437	94,94,122
chr2	88849456	88849457	cg00257047	0	+	88849456	88849457	94,94,122
chr5	43040884	43040885	cg00257271	0	+	43040884	43040885	94,94,122
chr13	47371411	47371412	cg00258132	0	+	47371411	47371412	94,94,122
chr17	29876731	29876732	cg00258805	0	+	29876731	29876732	94,94,122
chr16	70770603	70770604	cg00259097	0	+	70770603	70770604	94,94,122
chr11	1871100	1871101	cg00259742	0	+	1871100	1871101	94,94,122
chr4	80869857	80869858	cg00260889	0	+	80869857	80869858	94,94,122
chr13	45563806	45563807	cg00260919	0	+	45563806	45563807	94,94,122
chr2	209563428	209563429	cg00261082	0	+	209563428	209563429	94,94,122
chr1	28856280	28856281	cg00261690	0	+	28856280	28856281	94,94,122
chr6	132270032	132270033	cg00261832	0	+	132270032	132270033	94,94,122
chr19	3612817	3612818	cg00261875	0	+	3612817	3612818	94,94,122
chr18	23713740	23713741	cg00262344	0	+	23713740	23713741	94,94,122
chr17	37793306	37793307	cg00264346	0	+	37793306	37793307	94,94,122
chr10	134184546	134184547	cg00266388	0	+	134184546	134184547	94,94,122
chr16	28619857	28619858	cg00266579	0	+	28619857	28619858	0,0,255
chr6	3139626	3139627	cg00266592	0	+	3139626	3139627	94,94,122
chr10	16564186	16564187	cg00267286	0	+	16564186	16564187	94,94,122
chr8	1337570	1337571	cg00267839	0	+	1337570	1337571	94,94,122
chr20	6105568	6105569	cg00268644	0	+	6105568	6105569	94,94,122
chr8	52321813	52321814	cg00269553	0	+	52321813	52321814	94,94,122
chr22	51017018	51017019	cg00270625	0	+	51017018	51017019	0,0,255
chr16	87735723	87735724	cg00270654	0	+	87735723	87735724	94,94,122
chr21	32410479	32410480	cg00271096	0	+	32410479	32410480	94,94,122
chr6	167070052	167070053	cg00271210	0	+	167070052	167070053	0,0,255
chr11	58389289	58389290	cg00271311	0	+	58389289	58389290	94,94,122
chr13	22245419	22245420	cg00274399	0	+	22245419	22245420	94,94,122
chr5	179229352	179229353	cg00274406	0	+	179229352	179229353	94,94,122
chr21	34405680	34405681	cg00274965	0	+	34405680	34405681	0,0,255
chr8	11726285	11726286	cg00276098	0	+	11726285	11726286	94,94,122
chr11	107463053	107463054	cg00276799	0	+	107463053	107463054	94,94,122
chr6	167070615	167070616	cg00278517	0	+	167070615	167070616	94,94,122
chr4	80573232	80573233	cg00281048	0	+	80573232	80573233	94,94,122
chr5	109218876	109218877	cg00281129	0	+	109218876	109218877	94,94,122
chr2	209224224	209224225	cg00281776	0	+	209224224	209224225	94,94,122
chr16	30906272	30906273	cg00283876	0	+	30906272	30906273	94,94,122
chr15	25429175	25429176	cg00284551	0	+	25429175	25429176	94,94,122
chr19	36246905	36246906	cg00286125	0	+	36246905	36246906	94,94,122
chr10	43668099	43668100	cg00286497	0	+	43668099	43668100	94,94,122
chr11	6225536	6225537	cg00286717	0	+	6225536	6225537	94,94,122
chr16	74398167	74398168	cg00287541	0	+	74398167	74398168	94,94,122
chr8	141555294	141555295	cg00288598	0	+	141555294	141555295	94,94,122
chr6	56995421	56995422	cg00289053	0	+	56995421	56995422	94,94,122
chr10	121171858	121171859	cg00290758	0	+	121171858	121171859	94,94,122
chr11	126276005	126276006	cg00292447	0	+	126276005	126276006	94,94,122
chr15	31195898	31195899	cg00293012	0	+	31195898	31195899	94,94,122
chr3	186856439	186856440	cg00293189	0	+	186856439	186856440	94,94,122
chr12	1553524	1553525	cg00293303	0	+	1553524	1553525	94,94,122
chr15	101641442	101641443	cg00293616	0	+	101641442	101641443	94,94,122
chr1	32674340	32674341	cg00293644	0	+	32674340	32674341	94,94,122
chr12	56732720	56732721	cg00294382	0	+	56732720	56732721	94,94,122
chr7	1607246	1607247	cg00294534	0	+	1607246	1607247	94,94,122
chr1	40364869	40364870	cg00295382	0	+	40364869	40364870	94,94,122
chr1	3568235	3568236	cg00295572	0	+	3568235	3568236	94,94,122
chr11	102139523	102139524	cg00295604	0	+	102139523	102139524	94,94,122
chr10	8090161	8090162	cg00296182	0	+	8090161	8090162	94,94,122
chr10	134721478	134721479	cg00296348	0	+	134721478	134721479	94,94,122
chr2	234371503	234371504	cg00296643	0	+	234371503	234371504	94,94,122
chr6	36211095	36211096	cg00296779	0	+	36211095	36211096	94,94,122
chr2	3685755	3685756	cg00296894	0	+	3685755	3685756	94,94,122
chr1	145302550	145302551	cg00297334	0	+	145302550	145302551	94,94,122
chr21	40721425	40721426	cg00297767	0	+	40721425	40721426	94,94,122
chr4	1767500	1767501	cg00297843	0	+	1767500	1767501	94,94,122
chr8	126186708	126186709	cg00297966	0	+	126186708	126186709	94,94,122
chr22	41613691	41613692	cg00299943	0	+	41613691	41613692	94,94,122
chr10	18828425	18828426	cg00300275	0	+	18828425	18828426	94,94,122
chr5	319432	319433	cg00300637	0	+	319432	319433	94,94,122
chr4	815097	815098	cg00302627	0	+	815097	815098	94,94,122
chr16	30802415	30802416	cg00303262	0	+	30802415	30802416	94,94,122
chr16	1033073	1033074	cg00304185	0	+	1033073	1033074	94,94,122
chr1	161582580	161582581	cg00304520	0	+	161582580	161582581	94,94,122
chr9	117265997	117265998	cg00305629	0	+	117265997	117265998	94,94,122
chr9	92289642	92289643	cg00306063	0	+	92289642	92289643	94,94,122
chr2	219773415	219773416	cg00306112	0	+	219773415	219773416	94,94,122
chr1	163393098	163393099	cg00306838	0	+	163393098	163393099	94,94,122
chr7	124402489	124402490	cg00307737	0	+	124402489	124402490	94,94,122
chr19	1401117	1401118	cg00308133	0	+	1401117	1401118	94,94,122
chr2	222834540	222834541	cg00308594	0	+	222834540	222834541	94,94,122
chr17	7307431	7307432	cg00309204	0	+	7307431	7307432	94,94,122
chr1	228399561	228399562	cg00311303	0	+	228399561	228399562	94,94,122
chr2	136315086	136315087	cg00311371	0	+	136315086	136315087	94,94,122
chr16	64479728	64479729	cg00313099	0	+	64479728	64479729	94,94,122
chr4	190230729	190230730	cg00318166	0	+	190230729	190230730	94,94,122
chr1	68962906	68962907	cg00318766	0	+	68962906	68962907	94,94,122
chr11	2397522	2397523	cg00319334	0	+	2397522	2397523	94,94,122
chr17	5323035	5323036	cg00319395	0	+	5323035	5323036	94,94,122
chr14	69264332	69264333	cg00320765	0	+	69264332	69264333	94,94,122
chr10	135341932	135341933	cg00321709	0	+	135341932	135341933	94,94,122
chr10	48416390	48416391	cg00321775	0	+	48416390	48416391	94,94,122
chr6	41069047	41069048	cg00322698	0	+	41069047	41069048	94,94,122
chr3	24537181	24537182	cg00323305	0	+	24537181	24537182	94,94,122
chr4	99850367	99850368	cg00323631	0	+	99850367	99850368	94,94,122
chr20	29611795	29611796	cg00324394	0	+	29611795	29611796	0,0,255
chr1	103574071	103574072	cg00325149	0	+	103574071	103574072	94,94,122
chr18	8370159	8370160	cg00325381	0	+	8370159	8370160	94,94,122
chr11	93286169	93286170	cg00325491	0	+	93286169	93286170	94,94,122
chr11	111896497	111896498	cg00327185	0	+	111896497	111896498	94,94,122
chr1	64578226	64578227	cg00327437	0	+	64578226	64578227	94,94,122
chr3	42573053	42573054	cg00328740	0	+	42573053	42573054	94,94,122
chr3	146214925	146214926	cg00328813	0	+	146214925	146214926	94,94,122
chr6	37682595	37682596	cg00328916	0	+	37682595	37682596	94,94,122
chr6	160517460	160517461	cg00328971	0	+	160517460	160517461	94,94,122
chr16	89395411	89395412	cg00329180	0	+	89395411	89395412	94,94,122
chr1	17054245	17054246	cg00329656	0	+	17054245	17054246	94,94,122
chr1	45286061	45286062	cg00329697	0	+	45286061	45286062	94,94,122
chr4	184949986	184949987	cg00331101	0	+	184949986	184949987	94,94,122
chr20	62220777	62220778	cg00331541	0	+	62220777	62220778	94,94,122
chr11	44251107	44251108	cg00332126	0	+	44251107	44251108	94,94,122
chr4	48908695	48908696	cg00332212	0	+	48908695	48908696	94,94,122
chr5	14460852	14460853	cg00332950	0	+	14460852	14460853	94,94,122
chr7	49813762	49813763	cg00333226	0	+	49813762	49813763	94,94,122
chr18	63417604	63417605	cg00333824	0	+	63417604	63417605	94,94,122
chr3	147106009	147106010	cg00334063	0	+	147106009	147106010	94,94,122
chr7	91603055	91603056	cg00334498	0	+	91603055	91603056	94,94,122
chr16	84917424	84917425	cg00334794	0	+	84917424	84917425	94,94,122
chr16	86012304	86012305	cg00335219	0	+	86012304	86012305	94,94,122
chr2	161245199	161245200	cg00335252	0	+	161245199	161245200	94,94,122
chr4	94749864	94749865	cg00335712	0	+	94749864	94749865	94,94,122
chr22	21213898	21213899	cg00335892	0	+	21213898	21213899	94,94,122
chr7	138554376	138554377	cg00337968	0	+	138554376	138554377	94,94,122
chr19	33764549	33764550	cg00339331	0	+	33764549	33764550	94,94,122
chr5	16180047	16180048	cg00339556	0	+	16180047	16180048	94,94,122
chr1	161348894	161348895	cg00339687	0	+	161348894	161348895	94,94,122
chr1	92907438	92907439	cg00340024	0	+	92907438	92907439	94,94,122
chr5	94879973	94879974	cg00340919	0	+	94879973	94879974	94,94,122
chr7	84816337	84816338	cg00343312	0	+	84816337	84816338	94,94,122
chr11	128647106	128647107	cg00344445	0	+	128647106	128647107	94,94,122
chr21	14982224	14982225	cg00344709	0	+	14982224	14982225	94,94,122
chr22	46685727	46685728	cg00344801	0	+	46685727	46685728	94,94,122
chr15	58699975	58699976	cg00344888	0	+	58699975	58699976	94,94,122
chr3	126006748	126006749	cg00344900	0	+	126006748	126006749	94,94,122
chr3	54121777	54121778	cg00345443	0	+	54121777	54121778	94,94,122
chr1	20669904	20669905	cg00346208	0	+	20669904	20669905	94,94,122
chr5	74906149	74906150	cg00346266	0	+	74906149	74906150	94,94,122
chr5	1110088	1110089	cg00346376	0	+	1110088	1110089	94,94,122
chr12	115109729	115109730	cg00347620	0	+	115109729	115109730	94,94,122
chr13	20768559	20768560	cg00347757	0	+	20768559	20768560	94,94,122
chr22	43829830	43829831	cg00347775	0	+	43829830	43829831	94,94,122
chr7	53879252	53879253	cg00347856	0	+	53879252	53879253	94,94,122
chr7	94220696	94220697	cg00347863	0	+	94220696	94220697	94,94,122
chr6	35182507	35182508	cg00347904	0	+	35182507	35182508	94,94,122
chr11	69469112	69469113	cg00347938	0	+	69469112	69469113	94,94,122
chr16	57562451	57562452	cg00348900	0	+	57562451	57562452	94,94,122
chr17	4520466	4520467	cg00349608	0	+	4520466	4520467	94,94,122
chr17	36831275	36831276	cg00349723	0	+	36831275	36831276	94,94,122
chr15	91073793	91073794	cg00351210	0	+	91073793	91073794	94,94,122
chr8	975358	975359	cg00351635	0	+	975358	975359	94,94,122
chr16	88547532	88547533	cg00352652	0	+	88547532	88547533	0,0,255
chr6	32531582	32531583	cg00353337	0	+	32531582	32531583	94,94,122
chr19	1490431	1490432	cg00353411	0	+	1490431	1490432	94,94,122
chr1	3275282	3275283	cg00353844	0	+	3275282	3275283	94,94,122
chr7	127671043	127671044	cg00353923	0	+	127671043	127671044	94,94,122
chr7	156889674	156889675	cg00354125	0	+	156889674	156889675	94,94,122
chr7	24323766	24323767	cg00355281	0	+	24323766	24323767	94,94,122
chr16	55525728	55525729	cg00355286	0	+	55525728	55525729	94,94,122
chr6	30292219	30292220	cg00355447	0	+	30292219	30292220	94,94,122
chr1	244109211	244109212	cg00355799	0	+	244109211	244109212	94,94,122
chr12	117103566	117103567	cg00355804	0	+	117103566	117103567	94,94,122
chr7	751832	751833	cg00356183	0	+	751832	751833	94,94,122
chr11	95526150	95526151	cg00359423	0	+	95526150	95526151	94,94,122
chr16	665319	665320	cg00362381	0	+	665319	665320	94,94,122
chr4	5724004	5724005	cg00362569	0	+	5724004	5724005	94,94,122
chr21	44876669	44876670	cg00362657	0	+	44876669	44876670	94,94,122
chr13	77565319	77565320	cg00362818	0	+	77565319	77565320	94,94,122
chr16	88234626	88234627	cg00364644	0	+	88234626	88234627	94,94,122
chr11	79145541	79145542	cg00366359	0	+	79145541	79145542	94,94,122
chr12	6896104	6896105	cg00366435	0	+	6896104	6896105	94,94,122
chr10	106034746	106034747	cg00368059	0	+	106034746	106034747	94,94,122
chr11	299587	299588	cg00369241	0	+	299587	299588	0,0,255
chr16	1244823	1244824	cg00369414	0	+	1244823	1244824	94,94,122
chr19	41076541	41076542	cg00369438	0	+	41076541	41076542	94,94,122
chr5	43397112	43397113	cg00370293	0	+	43397112	43397113	94,94,122
chr2	113762279	113762280	cg00370589	0	+	113762279	113762280	94,94,122
chr8	8749342	8749343	cg00372375	0	+	8749342	8749343	94,94,122
chr3	186519152	186519153	cg00373256	0	+	186519152	186519153	94,94,122
chr10	119296941	119296942	cg00375691	0	+	119296941	119296942	94,94,122
chr3	11033865	11033866	cg00375819	0	+	11033865	11033866	94,94,122
chr6	163273216	163273217	cg00376464	0	+	163273216	163273217	94,94,122
chr17	6679347	6679348	cg00376544	0	+	6679347	6679348	94,94,122
chr13	112901212	112901213	cg00377087	0	+	112901212	112901213	94,94,122
chr3	45761249	45761250	cg00377332	0	+	45761249	45761250	94,94,122
chr6	37102602	37102603	cg00377681	0	+	37102602	37102603	94,94,122
chr22	31885762	31885763	cg00380150	0	+	31885762	31885763	94,94,122
chr6	166967376	166967377	cg00380924	0	+	166967376	166967377	94,94,122
chr3	107298422	107298423	cg00381033	0	+	107298422	107298423	94,94,122
chr3	33837693	33837694	cg00381391	0	+	33837693	33837694	94,94,122
chr1	29434	29435	cg00381604	0	+	29434	29435	94,94,122
chr11	424666	424667	cg00381789	0	+	424666	424667	94,94,122
chr6	32410246	32410247	cg00383136	0	+	32410246	32410247	0,0,255
chr11	118963879	118963880	cg00383220	0	+	118963879	118963880	94,94,122
chr19	55790888	55790889	cg00383598	0	+	55790888	55790889	94,94,122
chr1	228266700	228266701	cg00384553	0	+	228266700	228266701	94,94,122
chr6	31628439	31628440	cg00385769	0	+	31628439	31628440	94,94,122
chr1	5948599	5948600	cg00385956	0	+	5948599	5948600	94,94,122
chr4	3484048	3484049	cg00387357	0	+	3484048	3484049	94,94,122
chr10	11861818	11861819	cg00387524	0	+	11861818	11861819	94,94,122
chr14	50558909	50558910	cg00388197	0	+	50558909	50558910	94,94,122
chr8	99961375	99961376	cg00388812	0	+	99961375	99961376	94,94,122
chr19	10397619	10397620	cg00389463	0	+	10397619	10397620	94,94,122
chr12	132842538	132842539	cg00390143	0	+	132842538	132842539	94,94,122
chr6	29908975	29908976	cg00390191	0	+	29908975	29908976	0,0,255
chr2	113300192	113300193	cg00390596	0	+	113300192	113300193	94,94,122
chr19	2758051	2758052	cg00393254	0	+	2758051	2758052	94,94,122
chr1	228336473	228336474	cg00393263	0	+	228336473	228336474	94,94,122
chr8	41249191	41249192	cg00394247	0	+	41249191	41249192	94,94,122
chr5	42483731	42483732	cg00394261	0	+	42483731	42483732	94,94,122
chr8	120684920	120684921	cg00394718	0	+	120684920	120684921	94,94,122
chr14	101518614	101518615	cg00395657	0	+	101518614	101518615	94,94,122
chr1	161494028	161494029	cg00396991	0	+	161494028	161494029	94,94,122
chr8	11561592	11561593	cg00397986	0	+	11561592	11561593	94,94,122
chr13	113631198	113631199	cg00398781	0	+	113631198	113631199	94,94,122
chr7	153109374	153109375	cg00399683	0	+	153109374	153109375	94,94,122
chr20	58514200	58514201	cg00400263	0	+	58514200	58514201	0,0,255
chr15	53093508	53093509	cg00400532	0	+	53093508	53093509	94,94,122
chr22	42325443	42325444	cg00400964	0	+	42325443	42325444	94,94,122
chr1	74663749	74663750	cg00402366	0	+	74663749	74663750	94,94,122
chr6	33040768	33040769	cg00403478	0	+	33040768	33040769	0,0,255
chr6	32119922	32119923	cg00403498	0	+	32119922	32119923	94,94,122
chr3	186078567	186078568	cg00404400	0	+	186078567	186078568	94,94,122
chr3	131080515	131080516	cg00404641	0	+	131080515	131080516	0,0,255
chr12	131590392	131590393	cg00404861	0	+	131590392	131590393	94,94,122
chr2	175545837	175545838	cg00405190	0	+	175545837	175545838	94,94,122
chr6	10419884	10419885	cg00405198	0	+	10419884	10419885	94,94,122
chr16	57576393	57576394	cg00407537	0	+	57576393	57576394	94,94,122
chr5	127640423	127640424	cg00407867	0	+	127640423	127640424	0,0,255
chr5	106087	106088	cg00408764	0	+	106087	106088	94,94,122
chr8	143750235	143750236	cg00409260	0	+	143750235	143750236	94,94,122
chr10	45324998	45324999	cg00411945	0	+	45324998	45324999	94,94,122
chr6	45982652	45982653	cg00412337	0	+	45982652	45982653	94,94,122
chr1	93796154	93796155	cg00414013	0	+	93796154	93796155	94,94,122
chr4	491055	491056	cg00414689	0	+	491055	491056	94,94,122
chr6	137493016	137493017	cg00415333	0	+	137493016	137493017	94,94,122
chr8	123875035	123875036	cg00415665	0	+	123875035	123875036	94,94,122
chr12	130914290	130914291	cg00416208	0	+	130914290	130914291	94,94,122
chr10	115670021	115670022	cg00417719	0	+	115670021	115670022	94,94,122
chr22	50169627	50169628	cg00417807	0	+	50169627	50169628	94,94,122
chr6	43544010	43544011	cg00418743	0	+	43544010	43544011	94,94,122
chr12	106480578	106480579	cg00419094	0	+	106480578	106480579	94,94,122
chr1	228361640	228361641	cg00419117	0	+	228361640	228361641	94,94,122
chr4	3251385	3251386	cg00420354	0	+	3251385	3251386	94,94,122
chr8	97172960	97172961	cg00421139	0	+	97172960	97172961	94,94,122
chr1	153746587	153746588	cg00421624	0	+	153746587	153746588	94,94,122
chr21	35832163	35832164	cg00421848	0	+	35832163	35832164	94,94,122
chr7	158656428	158656429	cg00421990	0	+	158656428	158656429	94,94,122
chr8	145101997	145101998	cg00423068	0	+	145101997	145101998	94,94,122
chr11	850951	850952	cg00423364	0	+	850951	850952	0,0,255
chr2	232263125	232263126	cg00424152	0	+	232263125	232263126	94,94,122
chr9	126164960	126164961	cg00424588	0	+	126164960	126164961	94,94,122
chr1	6446094	6446095	cg00425213	0	+	6446094	6446095	94,94,122
chr15	90792222	90792223	cg00425431	0	+	90792222	90792223	94,94,122
chr5	139030389	139030390	cg00426310	0	+	139030389	139030390	94,94,122
chr9	86535754	86535755	cg00426963	0	+	86535754	86535755	94,94,122
chr8	101963524	101963525	cg00428944	0	+	101963524	101963525	94,94,122
chr7	76751735	76751736	cg00429706	0	+	76751735	76751736	94,94,122
chr17	406425	406426	cg00430613	0	+	406425	406426	94,94,122
chr4	185926062	185926063	cg00430888	0	+	185926062	185926063	94,94,122
chr6	107812731	107812732	cg00431837	0	+	107812731	107812732	94,94,122
chr19	20012488	20012489	cg00432059	0	+	20012488	20012489	94,94,122
chr3	184318883	184318884	cg00432953	0	+	184318883	184318884	94,94,122
chr6	29623645	29623646	cg00433866	0	+	29623645	29623646	94,94,122
chr20	1205356	1205357	cg00435238	0	+	1205356	1205357	94,94,122
chr7	1080472	1080473	cg00435616	0	+	1080472	1080473	94,94,122
chr10	132001419	132001420	cg00436209	0	+	132001419	132001420	94,94,122
chr6	169625603	169625604	cg00438284	0	+	169625603	169625604	94,94,122
chr15	76304842	76304843	cg00438616	0	+	76304842	76304843	94,94,122
chr6	32493872	32493873	cg00440797	0	+	32493872	32493873	0,0,255
chr10	43428470	43428471	cg00441573	0	+	43428470	43428471	94,94,122
chr8	22480582	22480583	cg00441932	0	+	22480582	22480583	94,94,122
chr12	121388226	121388227	cg00442458	0	+	121388226	121388227	94,94,122
chr6	159278648	159278649	cg00442646	0	+	159278648	159278649	94,94,122
chr21	18885040	18885041	cg00442658	0	+	18885040	18885041	94,94,122
chr10	14646243	14646244	cg00444019	0	+	14646243	14646244	94,94,122
chr2	63276009	63276010	cg00445126	0	+	63276009	63276010	94,94,122
chr3	120115867	120115868	cg00445142	0	+	120115867	120115868	94,94,122
chr19	18548928	18548929	cg00445824	0	+	18548928	18548929	94,94,122
chr15	52569078	52569079	cg00446184	0	+	52569078	52569079	94,94,122
chr7	153749205	153749206	cg00446413	0	+	153749205	153749206	94,94,122
chr17	34208153	34208154	cg00447324	0	+	34208153	34208154	94,94,122
chr3	52724577	52724578	cg00447581	0	+	52724577	52724578	94,94,122
chr1	935860	935861	cg00447632	0	+	935860	935861	94,94,122
chr2	132205916	132205917	cg00448300	0	+	132205916	132205917	94,94,122
chr19	56187914	56187915	cg00449482	0	+	56187914	56187915	94,94,122
chr2	120193765	120193766	cg00450015	0	+	120193765	120193766	94,94,122
chr8	599524	599525	cg00450029	0	+	599524	599525	0,0,255
chr5	139485901	139485902	cg00450651	0	+	139485901	139485902	94,94,122
chr18	32820660	32820661	cg00451058	0	+	32820660	32820661	94,94,122
chr13	46543058	46543059	cg00452530	0	+	46543058	46543059	94,94,122
chr16	67687118	67687119	cg00452882	0	+	67687118	67687119	0,0,255
chr1	54200586	54200587	cg00454274	0	+	54200586	54200587	94,94,122
chr15	90437627	90437628	cg00456011	0	+	90437627	90437628	94,94,122
chr3	197283110	197283111	cg00456086	0	+	197283110	197283111	94,94,122
chr2	242547392	242547393	cg00456551	0	+	242547392	242547393	94,94,122
chr11	124629924	124629925	cg00456892	0	+	124629924	124629925	94,94,122
chr22	49883383	49883384	cg00457495	0	+	49883383	49883384	94,94,122
chr3	24561588	24561589	cg00457867	0	+	24561588	24561589	94,94,122
chr6	48036602	48036603	cg00457913	0	+	48036602	48036603	94,94,122
chr17	45972498	45972499	cg00458337	0	+	45972498	45972499	94,94,122
chr20	18121819	18121820	cg00458652	0	+	18121819	18121820	94,94,122
chr2	208199464	208199465	cg00458932	0	+	208199464	208199465	94,94,122
chr17	35297308	35297309	cg00458965	0	+	35297308	35297309	94,94,122
chr2	176936580	176936581	cg00459623	0	+	176936580	176936581	94,94,122
chr22	41631800	41631801	cg00460457	0	+	41631800	41631801	94,94,122
chr17	3698238	3698239	cg00460916	0	+	3698238	3698239	0,0,255
chr5	16618051	16618052	cg00461022	0	+	16618051	16618052	0,0,255
chr17	76472913	76472914	cg00461299	0	+	76472913	76472914	94,94,122
chr7	7106213	7106214	cg00461506	0	+	7106213	7106214	94,94,122
chr4	109095228	109095229	cg00462316	0	+	109095228	109095229	94,94,122
chr10	73401421	73401422	cg00462411	0	+	73401421	73401422	94,94,122
chr17	17876035	17876036	cg00463594	0	+	17876035	17876036	94,94,122
chr16	1583983	1583984	cg00463982	0	+	1583983	1583984	0,0,255
chr7	134854550	134854551	cg00464046	0	+	134854550	134854551	94,94,122
chr1	19722998	19722999	cg00464768	0	+	19722998	19722999	94,94,122
chr11	68139120	68139121	cg00464927	0	+	68139120	68139121	0,0,255
chr2	944509	944510	cg00465137	0	+	944509	944510	94,94,122
chr3	164914620	164914621	cg00466268	0	+	164914620	164914621	94,94,122
chr1	119532849	119532850	cg00466334	0	+	119532849	119532850	94,94,122
chr8	142428239	142428240	cg00467244	0	+	142428239	142428240	94,94,122
chr10	1779431	1779432	cg00467420	0	+	1779431	1779432	94,94,122
chr6	19838210	19838211	cg00468146	0	+	19838210	19838211	94,94,122
chr19	13881218	13881219	cg00469630	0	+	13881218	13881219	94,94,122
chr7	47611828	47611829	cg00469897	0	+	47611828	47611829	0,0,255
chr12	6741881	6741882	cg00470817	0	+	6741881	6741882	94,94,122
chr16	75600068	75600069	cg00470924	0	+	75600068	75600069	94,94,122
chr16	7354431	7354432	cg00470955	0	+	7354431	7354432	94,94,122
chr19	39806764	39806765	cg00471142	0	+	39806764	39806765	94,94,122
chr16	3115808	3115809	cg00471190	0	+	3115808	3115809	94,94,122
chr6	2785673	2785674	cg00471309	0	+	2785673	2785674	94,94,122
chr11	2327754	2327755	cg00472277	0	+	2327754	2327755	94,94,122
chr6	62995875	62995876	cg00472801	0	+	62995875	62995876	94,94,122
chr20	1514928	1514929	cg00472837	0	+	1514928	1514929	94,94,122
chr19	52097275	52097276	cg00474049	0	+	52097275	52097276	94,94,122
chr19	18120818	18120819	cg00474840	0	+	18120818	18120819	94,94,122
chr1	208131212	208131213	cg00475456	0	+	208131212	208131213	94,94,122
chr3	180641552	180641553	cg00475787	0	+	180641552	180641553	94,94,122
chr8	81947740	81947741	cg00476430	0	+	81947740	81947741	94,94,122
chr14	20978887	20978888	cg00478884	0	+	20978887	20978888	94,94,122
chr19	33726785	33726786	cg00479463	0	+	33726785	33726786	94,94,122
chr20	54580132	54580133	cg00480389	0	+	54580132	54580133	94,94,122
chr20	1293559	1293560	cg00480698	0	+	1293559	1293560	94,94,122
chr12	96353085	96353086	cg00481159	0	+	96353085	96353086	94,94,122
chr2	181971174	181971175	cg00481216	0	+	181971174	181971175	94,94,122
chr15	98648110	98648111	cg00481725	0	+	98648110	98648111	94,94,122
chr16	25026849	25026850	cg00482020	0	+	25026849	25026850	94,94,122
chr2	109896311	109896312	cg00482162	0	+	109896311	109896312	94,94,122
chr2	11793322	11793323	cg00482996	0	+	11793322	11793323	94,94,122
chr2	157196298	157196299	cg00484803	0	+	157196298	157196299	94,94,122
chr4	74486169	74486170	cg00485849	0	+	74486169	74486170	94,94,122
chr2	150444761	150444762	cg00486525	0	+	150444761	150444762	94,94,122
chr3	152877613	152877614	cg00486915	0	+	152877613	152877614	94,94,122
chr10	135050904	135050905	cg00488787	0	+	135050904	135050905	94,94,122
chr11	63259325	63259326	cg00489394	0	+	63259325	63259326	94,94,122
chr5	109025871	109025872	cg00490209	0	+	109025871	109025872	94,94,122
chr1	159046772	159046773	cg00490406	0	+	159046772	159046773	0,0,255
chr22	46262040	46262041	cg00490603	0	+	46262040	46262041	94,94,122
chr2	164592853	164592854	cg00490655	0	+	164592853	164592854	94,94,122
chr2	224705653	224705654	cg00491335	0	+	224705653	224705654	94,94,122
chr3	120003641	120003642	cg00491927	0	+	120003641	120003642	94,94,122
chr17	79164938	79164939	cg00492083	0	+	79164938	79164939	94,94,122
chr10	105428384	105428385	cg00492979	0	+	105428384	105428385	94,94,122
chr4	8643067	8643068	cg00494788	0	+	8643067	8643068	94,94,122
chr3	120068860	120068861	cg00495311	0	+	120068860	120068861	94,94,122
chr10	102766609	102766610	cg00496026	0	+	102766609	102766610	94,94,122
chr7	93577609	93577610	cg00496462	0	+	93577609	93577610	94,94,122
chr14	105045186	105045187	cg00497078	0	+	105045186	105045187	94,94,122
chr2	142416799	142416800	cg00498219	0	+	142416799	142416800	94,94,122
chr10	411798	411799	cg00499245	0	+	411798	411799	94,94,122
chr1	34627313	34627314	cg00499831	0	+	34627313	34627314	94,94,122
chr11	119542541	119542542	cg00499837	0	+	119542541	119542542	94,94,122
chr1	2915874	2915875	cg00500221	0	+	2915874	2915875	94,94,122
chr11	3175624	3175625	cg00500359	0	+	3175624	3175625	94,94,122
chr22	41487282	41487283	cg00500400	0	+	41487282	41487283	94,94,122
chr22	39055588	39055589	cg00500457	0	+	39055588	39055589	94,94,122
chr3	58291813	58291814	cg00501421	0	+	58291813	58291814	94,94,122
chr1	172410216	172410217	cg00501765	0	+	172410216	172410217	94,94,122
chr11	2322617	2322618	cg00502099	0	+	2322617	2322618	94,94,122
chr7	1956120	1956121	cg00502509	0	+	1956120	1956121	94,94,122
chr3	62355318	62355319	cg00503302	0	+	62355318	62355319	94,94,122
chr1	91301650	91301651	cg00503383	0	+	91301650	91301651	94,94,122
chr1	64240201	64240202	cg00504690	0	+	64240201	64240202	94,94,122
chr13	36049806	36049807	cg00505001	0	+	36049806	36049807	94,94,122
chr19	17918522	17918523	cg00506198	0	+	17918522	17918523	94,94,122
chr6	55234171	55234172	cg00506859	0	+	55234171	55234172	94,94,122
chr19	38974349	38974350	cg00506886	0	+	38974349	38974350	94,94,122
chr20	45605302	45605303	cg00507855	0	+	45605302	45605303	94,94,122
chr16	56672073	56672074	cg00509108	0	+	56672073	56672074	94,94,122
chr10	62554091	62554092	cg00509281	0	+	62554091	62554092	94,94,122
chr3	12528628	12528629	cg00509610	0	+	12528628	12528629	94,94,122
chr16	49894166	49894167	cg00509898	0	+	49894166	49894167	94,94,122
chr16	67686942	67686943	cg00510320	0	+	67686942	67686943	0,0,255
chr12	110384505	110384506	cg00510437	0	+	110384505	110384506	94,94,122
chr19	2730589	2730590	cg00510948	0	+	2730589	2730590	94,94,122
chr7	1062886	1062887	cg00511027	0	+	1062886	1062887	0,0,255
chr4	40518040	40518041	cg00511464	0	+	40518040	40518041	94,94,122
chr16	78080067	78080068	cg00511674	0	+	78080067	78080068	94,94,122
chr11	59663123	59663124	cg00512658	0	+	59663123	59663124	94,94,122
chr5	133337609	133337610	cg00512739	0	+	133337609	133337610	94,94,122
chr19	6746183	6746184	cg00513012	0	+	6746183	6746184	94,94,122
chr19	42437244	42437245	cg00513941	0	+	42437244	42437245	94,94,122
chr11	111783347	111783348	cg00514609	0	+	111783347	111783348	94,94,122
chr7	149171	149172	cg00514616	0	+	149171	149172	94,94,122
chr19	35396202	35396203	cg00515457	0	+	35396202	35396203	94,94,122
chr15	75091515	75091516	cg00516515	0	+	75091515	75091516	94,94,122
chr11	134098582	134098583	cg00517080	0	+	134098582	134098583	94,94,122
chr16	10276983	10276984	cg00518386	0	+	10276983	10276984	94,94,122
chr6	15517208	15517209	cg00519483	0	+	15517208	15517209	94,94,122
chr1	39339412	39339413	cg00521598	0	+	39339412	39339413	94,94,122
chr8	141349193	141349194	cg00521850	0	+	141349193	141349194	94,94,122
chr3	105587720	105587721	cg00522034	0	+	105587720	105587721	94,94,122
chr19	6425041	6425042	cg00522316	0	+	6425041	6425042	0,0,255
chr11	57194119	57194120	cg00522883	0	+	57194119	57194120	94,94,122
chr6	154440288	154440289	cg00523067	0	+	154440288	154440289	94,94,122
chr16	30688960	30688961	cg00523241	0	+	30688960	30688961	94,94,122
chr19	42806202	42806203	cg00524108	0	+	42806202	42806203	94,94,122
chr19	3098962	3098963	cg00524220	0	+	3098962	3098963	94,94,122
chr17	46650309	46650310	cg00524443	0	+	46650309	46650310	94,94,122
chr19	12080120	12080121	cg00524577	0	+	12080120	12080121	94,94,122
chr5	177387681	177387682	cg00524694	0	+	177387681	177387682	94,94,122
chr18	11148509	11148510	cg00525823	0	+	11148509	11148510	94,94,122
chr2	153032692	153032693	cg00525834	0	+	153032692	153032693	94,94,122
chr8	10469595	10469596	cg00528016	0	+	10469595	10469596	94,94,122
chr6	32408862	32408863	cg00528492	0	+	32408862	32408863	94,94,122
chr11	92703432	92703433	cg00528572	0	+	92703432	92703433	94,94,122
chr13	100624287	100624288	cg00529958	0	+	100624287	100624288	94,94,122
chr6	145069581	145069582	cg00530284	0	+	145069581	145069582	94,94,122
chr4	56274130	56274131	cg00532122	0	+	56274130	56274131	94,94,122
chr1	2375419	2375420	cg00532449	0	+	2375419	2375420	94,94,122
chr1	228528912	228528913	cg00532451	0	+	228528912	228528913	94,94,122
chr13	61212528	61212529	cg00532659	0	+	61212528	61212529	94,94,122
chr1	53588448	53588449	cg00532936	0	+	53588448	53588449	94,94,122
chr2	86163826	86163827	cg00533827	0	+	86163826	86163827	94,94,122
chr16	90074519	90074520	cg00534858	0	+	90074519	90074520	94,94,122
chr8	2078049	2078050	cg00535538	0	+	2078049	2078050	0,0,255
chr19	46712074	46712075	cg00537984	0	+	46712074	46712075	94,94,122
chr10	129703000	129703001	cg00538888	0	+	129703000	129703001	94,94,122
chr20	57583433	57583434	cg00539174	0	+	57583433	57583434	94,94,122
chr6	43737135	43737136	cg00539360	0	+	43737135	43737136	94,94,122
chr5	167219530	167219531	cg00540540	0	+	167219530	167219531	94,94,122
chr1	23346402	23346403	cg00541565	0	+	23346402	23346403	94,94,122
chr1	112058749	112058750	cg00543976	0	+	112058749	112058750	94,94,122
chr5	93447569	93447570	cg00544141	0	+	93447569	93447570	94,94,122
chr5	170845057	170845058	cg00546757	0	+	170845057	170845058	94,94,122
chr16	12637498	12637499	cg00548009	0	+	12637498	12637499	94,94,122
chr2	80531596	80531597	cg00549910	0	+	80531596	80531597	94,94,122
chr6	57141734	57141735	cg00550128	0	+	57141734	57141735	94,94,122
chr6	32521736	32521737	cg00551313	0	+	32521736	32521737	94,94,122
chr2	152152580	152152581	cg00551617	0	+	152152580	152152581	94,94,122
chr19	58123306	58123307	cg00551892	0	+	58123306	58123307	94,94,122
chr5	1054112	1054113	cg00551954	0	+	1054112	1054113	94,94,122
chr20	60990648	60990649	cg00552868	0	+	60990648	60990649	94,94,122
chr19	42570405	42570406	cg00553487	0	+	42570405	42570406	94,94,122
chr5	150462394	150462395	cg00554068	0	+	150462394	150462395	94,94,122
chr2	59494313	59494314	cg00554260	0	+	59494313	59494314	94,94,122
chr4	16214867	16214868	cg00555420	0	+	16214867	16214868	94,94,122
chr13	113584081	113584082	cg00555816	0	+	113584081	113584082	94,94,122
chr22	37500587	37500588	cg00556408	0	+	37500587	37500588	94,94,122
chr10	102419244	102419245	cg00557947	0	+	102419244	102419245	94,94,122
chr7	63772810	63772811	cg00558500	0	+	63772810	63772811	94,94,122
chr16	88769760	88769761	cg00558804	0	+	88769760	88769761	94,94,122
chr12	110905733	110905734	cg00558990	0	+	110905733	110905734	94,94,122
chr22	42949738	42949739	cg00559018	0	+	42949738	42949739	94,94,122
chr7	105925849	105925850	cg00559179	0	+	105925849	105925850	94,94,122
chr10	75407633	75407634	cg00560542	0	+	75407633	75407634	94,94,122
chr5	96038302	96038303	cg00560574	0	+	96038302	96038303	94,94,122
chr6	27292491	27292492	cg00561338	0	+	27292491	27292492	94,94,122
chr16	86638858	86638859	cg00561903	0	+	86638858	86638859	94,94,122
chr16	89638518	89638519	cg00562180	0	+	89638518	89638519	94,94,122
chr12	49763287	49763288	cg00562262	0	+	49763287	49763288	94,94,122
chr6	30878493	30878494	cg00563045	0	+	30878493	30878494	94,94,122
chr5	9765707	9765708	cg00563352	0	+	9765707	9765708	94,94,122
chr8	93115460	93115461	cg00563873	0	+	93115460	93115461	94,94,122
chr8	90772861	90772862	cg00564714	0	+	90772861	90772862	94,94,122
chr1	3568211	3568212	cg00565688	0	+	3568211	3568212	94,94,122
chr21	15352607	15352608	cg00566515	0	+	15352607	15352608	94,94,122
chr1	216058190	216058191	cg00566899	0	+	216058190	216058191	94,94,122
chr16	57437944	57437945	cg00567043	0	+	57437944	57437945	94,94,122
chr12	54413100	54413101	cg00567703	0	+	54413100	54413101	94,94,122
chr11	44927221	44927222	cg00568164	0	+	44927221	44927222	94,94,122
chr6	33048808	33048809	cg00570906	0	+	33048808	33048809	94,94,122
chr1	59046172	59046173	cg00571483	0	+	59046172	59046173	94,94,122
chr16	29706150	29706151	cg00572323	0	+	29706150	29706151	94,94,122
chr10	35754299	35754300	cg00573352	0	+	35754299	35754300	94,94,122
chr8	12869614	12869615	cg00574017	0	+	12869614	12869615	94,94,122
chr17	27892865	27892866	cg00574412	0	+	27892865	27892866	94,94,122
chr2	110371140	110371141	cg00574907	0	+	110371140	110371141	94,94,122
chr6	84562887	84562888	cg00575005	0	+	84562887	84562888	94,94,122
chr5	79855767	79855768	cg00575311	0	+	79855767	79855768	94,94,122
chr12	54718904	54718905	cg00576388	0	+	54718904	54718905	94,94,122
chr7	77167211	77167212	cg00576402	0	+	77167211	77167212	94,94,122
chr2	242928537	242928538	cg00576474	0	+	242928537	242928538	94,94,122
chr17	2604259	2604260	cg00576853	0	+	2604259	2604260	94,94,122
chr11	129245557	129245558	cg00577182	0	+	129245557	129245558	94,94,122
chr1	21112949	21112950	cg00577361	0	+	21112949	21112950	94,94,122
chr11	122156456	122156457	cg00577969	0	+	122156456	122156457	94,94,122
chr11	124974174	124974175	cg00578690	0	+	124974174	124974175	0,0,255
chr19	1864250	1864251	cg00578719	0	+	1864250	1864251	94,94,122
chr19	5838998	5838999	cg00579402	0	+	5838998	5838999	94,94,122
chr1	180923075	180923076	cg00579423	0	+	180923075	180923076	94,94,122
chr5	170289637	170289638	cg00579717	0	+	170289637	170289638	94,94,122
chr5	57756536	57756537	cg00580230	0	+	57756536	57756537	94,94,122
chr16	30999252	30999253	cg00582308	0	+	30999252	30999253	94,94,122
chr16	51184391	51184392	cg00582524	0	+	51184391	51184392	94,94,122
chr16	88992177	88992178	cg00582583	0	+	88992177	88992178	0,0,255
chr5	149675781	149675782	cg00582897	0	+	149675781	149675782	94,94,122
chr5	178422127	178422128	cg00582971	0	+	178422127	178422128	94,94,122
chr1	152085186	152085187	cg00584000	0	+	152085186	152085187	94,94,122
chr5	140186982	140186983	cg00585072	0	+	140186982	140186983	94,94,122
chr2	109204844	109204845	cg00585790	0	+	109204844	109204845	94,94,122
chr1	155035387	155035388	cg00585901	0	+	155035387	155035388	94,94,122
chr4	14864542	14864543	cg00588691	0	+	14864542	14864543	94,94,122
chr18	63417782	63417783	cg00589371	0	+	63417782	63417783	94,94,122
chr11	85565965	85565966	cg00589578	0	+	85565965	85565966	94,94,122
chr6	111888682	111888683	cg00590039	0	+	111888682	111888683	94,94,122
chr5	81045965	81045966	cg00590106	0	+	81045965	81045966	94,94,122
chr2	119980582	119980583	cg00590251	0	+	119980582	119980583	94,94,122
chr10	530804	530805	cg00590260	0	+	530804	530805	94,94,122
chr1	55008318	55008319	cg00590761	0	+	55008318	55008319	94,94,122
chr17	79109909	79109910	cg00591333	0	+	79109909	79109910	94,94,122
chr6	150377926	150377927	cg00591740	0	+	150377926	150377927	94,94,122
chr5	171881558	171881559	cg00591781	0	+	171881558	171881559	94,94,122
chr19	19729047	19729048	cg00591868	0	+	19729047	19729048	0,0,255
chr12	66122873	66122874	cg00592781	0	+	66122873	66122874	94,94,122
chr8	18250926	18250927	cg00593212	0	+	18250926	18250927	94,94,122
chr5	172196152	172196153	cg00593243	0	+	172196152	172196153	94,94,122
chr2	8422257	8422258	cg00594040	0	+	8422257	8422258	94,94,122
chr1	203020565	203020566	cg00594917	0	+	203020565	203020566	94,94,122
chr12	41086799	41086800	cg00596508	0	+	41086799	41086800	94,94,122
chr2	175260559	175260560	cg00596521	0	+	175260559	175260560	94,94,122
chr5	71146856	71146857	cg00597112	0	+	71146856	71146857	0,0,255
chr8	57080517	57080518	cg00597128	0	+	57080517	57080518	94,94,122
chr6	32555410	32555411	cg00598125	0	+	32555410	32555411	0,0,255
chr12	93960817	93960818	cg00598394	0	+	93960817	93960818	94,94,122
chr8	144099718	144099719	cg00598766	0	+	144099718	144099719	94,94,122
chr1	65468016	65468017	cg00600454	0	+	65468016	65468017	0,0,255
chr8	144715009	144715010	cg00600477	0	+	144715009	144715010	94,94,122
chr15	101697235	101697236	cg00601124	0	+	101697235	101697236	94,94,122
chr5	110427071	110427072	cg00601387	0	+	110427071	110427072	94,94,122
chr18	32398986	32398987	cg00602115	0	+	32398986	32398987	94,94,122
chr10	21797818	21797819	cg00602416	0	+	21797818	21797819	94,94,122
chr16	32213943	32213944	cg00604771	0	+	32213943	32213944	94,94,122
chr15	41227129	41227130	cg00605763	0	+	41227129	41227130	94,94,122
chr17	45726992	45726993	cg00607566	0	+	45726992	45726993	94,94,122
chr16	9030092	9030093	cg00607630	0	+	9030092	9030093	94,94,122
chr12	123258652	123258653	cg00609630	0	+	123258652	123258653	94,94,122
chr16	1128739	1128740	cg00610310	0	+	1128739	1128740	94,94,122
chr12	12008665	12008666	cg00610577	0	+	12008665	12008666	94,94,122
chr21	47717863	47717864	cg00612595	0	+	47717863	47717864	94,94,122
chr2	101257312	101257313	cg00612985	0	+	101257312	101257313	94,94,122
chr8	120436478	120436479	cg00614011	0	+	120436478	120436479	94,94,122
chr2	105459774	105459775	cg00619126	0	+	105459774	105459775	94,94,122
chr17	80763929	80763930	cg00619168	0	+	80763929	80763930	0,0,255
chr13	114172889	114172890	cg00619505	0	+	114172889	114172890	94,94,122
chr7	134250148	134250149	cg00621559	0	+	134250148	134250149	94,94,122
chr10	128593717	128593718	cg00622654	0	+	128593717	128593718	94,94,122
chr6	166421991	166421992	cg00622837	0	+	166421991	166421992	94,94,122
chr7	1406559	1406560	cg00624477	0	+	1406559	1406560	94,94,122
chr16	72127455	72127456	cg00625177	0	+	72127455	72127456	94,94,122
chr1	32740033	32740034	cg00625963	0	+	32740033	32740034	94,94,122
chr11	110167590	110167591	cg00626438	0	+	110167590	110167591	94,94,122
chr4	614551	614552	cg00627361	0	+	614551	614552	94,94,122
chr3	64009629	64009630	cg00629144	0	+	64009629	64009630	94,94,122
chr17	65735287	65735288	cg00630431	0	+	65735287	65735288	0,0,255
chr12	133264313	133264314	cg00630583	0	+	133264313	133264314	94,94,122
chr1	65991460	65991461	cg00630958	0	+	65991460	65991461	94,94,122
chr6	26305370	26305371	cg00631329	0	+	26305370	26305371	94,94,122
chr12	94640672	94640673	cg00631877	0	+	94640672	94640673	94,94,122
chr6	1598983	1598984	cg00632007	0	+	1598983	1598984	94,94,122
chr16	12657150	12657151	cg00632358	0	+	12657150	12657151	94,94,122
chr10	27703335	27703336	cg00632657	0	+	27703335	27703336	94,94,122
chr13	46626484	46626485	cg00632861	0	+	46626484	46626485	94,94,122
chr5	178359658	178359659	cg00632914	0	+	178359658	178359659	94,94,122
chr12	58957878	58957879	cg00633413	0	+	58957878	58957879	94,94,122
chr6	51707132	51707133	cg00634968	0	+	51707132	51707133	94,94,122
chr16	27215280	27215281	cg00636124	0	+	27215280	27215281	94,94,122
chr8	57027351	57027352	cg00636390	0	+	57027351	57027352	94,94,122
chr18	77190088	77190089	cg00636427	0	+	77190088	77190089	94,94,122
chr5	180396075	180396076	cg00636942	0	+	180396075	180396076	94,94,122
chr20	62525796	62525797	cg00637477	0	+	62525796	62525797	94,94,122
chr6	137544614	137544615	cg00638845	0	+	137544614	137544615	94,94,122
chr6	33173926	33173927	cg00640376	0	+	33173926	33173927	94,94,122
chr5	9545394	9545395	cg00642749	0	+	9545394	9545395	94,94,122
chr16	31483442	31483443	cg00643111	0	+	31483442	31483443	94,94,122
chr10	121271839	121271840	cg00644351	0	+	121271839	121271840	94,94,122
chr11	70563877	70563878	cg00646241	0	+	70563877	70563878	94,94,122
chr10	134734611	134734612	cg00647046	0	+	134734611	134734612	94,94,122
chr17	40259827	40259828	cg00647820	0	+	40259827	40259828	94,94,122
chr17	60828156	60828157	cg00648184	0	+	60828156	60828157	94,94,122
chr6	31276145	31276146	cg00648423	0	+	31276145	31276146	94,94,122
chr10	103539518	103539519	cg00651087	0	+	103539518	103539519	94,94,122
chr22	29196493	29196494	cg00651286	0	+	29196493	29196494	94,94,122
chr3	48314946	48314947	cg00652158	0	+	48314946	48314947	94,94,122
chr16	87863784	87863785	cg00653312	0	+	87863784	87863785	94,94,122
chr3	101406219	101406220	cg00653460	0	+	101406219	101406220	94,94,122
chr13	52022385	52022386	cg00655498	0	+	52022385	52022386	94,94,122
chr19	50936037	50936038	cg00655982	0	+	50936037	50936038	94,94,122
chr16	87715202	87715203	cg00656264	0	+	87715202	87715203	94,94,122
chr3	40428637	40428638	cg00656387	0	+	40428637	40428638	94,94,122
chr10	131309163	131309164	cg00657202	0	+	131309163	131309164	94,94,122
chr1	153550773	153550774	cg00657706	0	+	153550773	153550774	94,94,122
chr4	101732611	101732612	cg00658367	0	+	101732611	101732612	94,94,122
chr1	24742109	24742110	cg00659667	0	+	24742109	24742110	94,94,122
chr13	52343377	52343378	cg00661222	0	+	52343377	52343378	94,94,122
chr10	73848824	73848825	cg00661320	0	+	73848824	73848825	0,0,255
chr3	75661319	75661320	cg00661438	0	+	75661319	75661320	94,94,122
chr12	115135026	115135027	cg00661970	0	+	115135026	115135027	94,94,122
chr17	80866231	80866232	cg00663986	0	+	80866231	80866232	94,94,122
chr6	18752613	18752614	cg00664117	0	+	18752613	18752614	94,94,122
chr17	77397757	77397758	cg00664205	0	+	77397757	77397758	94,94,122
chr6	134141553	134141554	cg00664446	0	+	134141553	134141554	94,94,122
chr1	205782871	205782872	cg00664682	0	+	205782871	205782872	94,94,122
chr7	691505	691506	cg00665343	0	+	691505	691506	94,94,122
chr12	50899547	50899548	cg00665405	0	+	50899547	50899548	94,94,122
chr3	164914574	164914575	cg00665492	0	+	164914574	164914575	94,94,122
chr1	153353167	153353168	cg00666641	0	+	153353167	153353168	0,0,255
chr17	39943422	39943423	cg00666845	0	+	39943422	39943423	94,94,122
chr3	11597940	11597941	cg00668519	0	+	11597940	11597941	94,94,122
chr16	85348944	85348945	cg00669390	0	+	85348944	85348945	94,94,122
chr1	1655866	1655867	cg00669623	0	+	1655866	1655867	0,0,255
chr12	127768787	127768788	cg00669774	0	+	127768787	127768788	94,94,122
chr3	101712883	101712884	cg00670212	0	+	101712883	101712884	94,94,122
chr20	61792442	61792443	cg00671600	0	+	61792442	61792443	94,94,122
chr1	226296870	226296871	cg00672802	0	+	226296870	226296871	94,94,122
chr8	128798082	128798083	cg00673208	0	+	128798082	128798083	94,94,122
chr10	11784139	11784140	cg00673251	0	+	11784139	11784140	94,94,122
chr6	5007263	5007264	cg00673651	0	+	5007263	5007264	94,94,122
chr19	57019068	57019069	cg00674365	0	+	57019068	57019069	94,94,122
chr13	42708443	42708444	cg00674995	0	+	42708443	42708444	94,94,122
chr8	121458555	121458556	cg00675313	0	+	121458555	121458556	94,94,122
chr10	79762181	79762182	cg00676717	0	+	79762181	79762182	94,94,122
chr2	191876672	191876673	cg00676801	0	+	191876672	191876673	94,94,122
chr20	44458768	44458769	cg00677180	0	+	44458768	44458769	94,94,122
chr4	2009214	2009215	cg00679383	0	+	2009214	2009215	94,94,122
chr2	201983451	201983452	cg00681103	0	+	201983451	201983452	94,94,122
chr20	48963279	48963280	cg00682367	0	+	48963279	48963280	94,94,122
chr10	50970545	50970546	cg00683156	0	+	50970545	50970546	94,94,122
chr16	51188696	51188697	cg00683332	0	+	51188696	51188697	94,94,122
chr10	839864	839865	cg00683655	0	+	839864	839865	94,94,122
chr7	1125179	1125180	cg00684423	0	+	1125179	1125180	94,94,122
chr14	104551883	104551884	cg00685291	0	+	104551883	104551884	94,94,122
chr17	66451564	66451565	cg00685984	0	+	66451564	66451565	94,94,122
chr6	33421475	33421476	cg00686083	0	+	33421475	33421476	94,94,122
chr6	168257834	168257835	cg00686132	0	+	168257834	168257835	94,94,122
chr2	100759809	100759810	cg00686453	0	+	100759809	100759810	94,94,122
chr6	32036676	32036677	cg00686477	0	+	32036676	32036677	94,94,122
chr4	6246050	6246051	cg00688620	0	+	6246050	6246051	94,94,122
chr6	30706517	30706518	cg00688756	0	+	30706517	30706518	0,0,255
chr17	7517137	7517138	cg00688810	0	+	7517137	7517138	94,94,122
chr4	21950566	21950567	cg00688962	0	+	21950566	21950567	94,94,122
chr8	8915581	8915582	cg00690195	0	+	8915581	8915582	94,94,122
chr15	55880469	55880470	cg00690311	0	+	55880469	55880470	94,94,122
chr17	46669565	46669566	cg00690402	0	+	46669565	46669566	94,94,122
chr1	186649353	186649354	cg00690431	0	+	186649353	186649354	94,94,122
chr3	11632973	11632974	cg00691123	0	+	11632973	11632974	94,94,122
chr1	52498501	52498502	cg00691240	0	+	52498501	52498502	94,94,122
chr14	64855352	64855353	cg00691969	0	+	64855352	64855353	94,94,122
chr16	3230846	3230847	cg00692277	0	+	3230846	3230847	94,94,122
chr8	123086056	123086057	cg00692752	0	+	123086056	123086057	94,94,122
chr16	4684506	4684507	cg00693240	0	+	4684506	4684507	94,94,122
chr12	47609864	47609865	cg00694302	0	+	47609864	47609865	94,94,122
chr2	74272103	74272104	cg00694660	0	+	74272103	74272104	94,94,122
chr1	40506211	40506212	cg00695362	0	+	40506211	40506212	94,94,122
chr3	124520018	124520019	cg00696323	0	+	124520018	124520019	94,94,122
chr8	144947334	144947335	cg00696685	0	+	144947334	144947335	94,94,122
chr4	152020722	152020723	cg00696756	0	+	152020722	152020723	94,94,122
chr17	67557526	67557527	cg00697286	0	+	67557526	67557527	94,94,122
chr3	121795767	121795768	cg00697440	0	+	121795767	121795768	94,94,122
chr1	2784665	2784666	cg00698169	0	+	2784665	2784666	94,94,122
chr16	69965645	69965646	cg00699693	0	+	69965645	69965646	94,94,122
chr4	4592559	4592560	cg00699947	0	+	4592559	4592560	94,94,122
chr4	158141569	158141570	cg00699993	0	+	158141569	158141570	94,94,122
chr16	1183461	1183462	cg00701514	0	+	1183461	1183462	0,0,255
chr10	124228477	124228478	cg00701951	0	+	124228477	124228478	94,94,122
chr2	83408217	83408218	cg00702835	0	+	83408217	83408218	94,94,122
chr20	60500577	60500578	cg00704664	0	+	60500577	60500578	94,94,122
chr22	51064136	51064137	cg00704796	0	+	51064136	51064137	94,94,122
chr19	54804612	54804613	cg00705255	0	+	54804612	54804613	0,0,255
chr14	93706608	93706609	cg00705661	0	+	93706608	93706609	94,94,122
chr3	142720293	142720294	cg00705878	0	+	142720293	142720294	94,94,122
chr19	11546162	11546163	cg00706019	0	+	11546162	11546163	94,94,122
chr11	73087734	73087735	cg00706396	0	+	73087734	73087735	94,94,122
chr1	52193593	52193594	cg00709387	0	+	52193593	52193594	94,94,122
chr16	85866347	85866348	cg00709979	0	+	85866347	85866348	0,0,255
chr16	2144848	2144849	cg00710249	0	+	2144848	2144849	94,94,122
chr18	74239136	74239137	cg00710343	0	+	74239136	74239137	94,94,122
chr3	40351056	40351057	cg00711773	0	+	40351056	40351057	94,94,122
chr2	234308664	234308665	cg00711795	0	+	234308664	234308665	94,94,122
chr3	12214107	12214108	cg00711984	0	+	12214107	12214108	94,94,122
chr5	37835547	37835548	cg00712841	0	+	37835547	37835548	94,94,122
chr3	65573742	65573743	cg00713332	0	+	65573742	65573743	94,94,122
chr8	144660589	144660590	cg00713939	0	+	144660589	144660590	0,0,255
chr11	300771	300772	cg00714343	0	+	300771	300772	94,94,122
chr3	111842344	111842345	cg00714564	0	+	111842344	111842345	94,94,122
chr10	94825575	94825576	cg00714725	0	+	94825575	94825576	94,94,122
chr16	85660533	85660534	cg00715696	0	+	85660533	85660534	94,94,122
chr1	247654139	247654140	cg00715811	0	+	247654139	247654140	94,94,122
chr14	75897416	75897417	cg00716257	0	+	75897416	75897417	94,94,122
chr17	19487301	19487302	cg00716562	0	+	19487301	19487302	94,94,122
chr12	72233551	72233552	cg00716604	0	+	72233551	72233552	94,94,122
chr8	20048582	20048583	cg00716704	0	+	20048582	20048583	94,94,122
chr16	67662307	67662308	cg00716961	0	+	67662307	67662308	94,94,122
chr17	1554576	1554577	cg00717678	0	+	1554576	1554577	94,94,122
chr14	25318674	25318675	cg00717825	0	+	25318674	25318675	94,94,122
chr4	108745324	108745325	cg00718036	0	+	108745324	108745325	94,94,122
chr7	1787943	1787944	cg00718261	0	+	1787943	1787944	94,94,122
chr17	47583661	47583662	cg00719237	0	+	47583661	47583662	94,94,122
chr16	843294	843295	cg00719332	0	+	843294	843295	94,94,122
chr8	47318648	47318649	cg00719373	0	+	47318648	47318649	94,94,122
chr1	113239644	113239645	cg00719568	0	+	113239644	113239645	94,94,122
chr22	19752227	19752228	cg00720629	0	+	19752227	19752228	94,94,122
chr12	113900718	113900719	cg00721315	0	+	113900718	113900719	94,94,122
chr20	52277571	52277572	cg00722350	0	+	52277571	52277572	94,94,122
chr4	1941848	1941849	cg00724315	0	+	1941848	1941849	94,94,122
chr7	31005	31006	cg00725145	0	+	31005	31006	94,94,122
chr1	193155805	193155806	cg00725635	0	+	193155805	193155806	94,94,122
chr14	97881273	97881274	cg00726151	0	+	97881273	97881274	94,94,122
chr2	227662703	227662704	cg00727310	0	+	227662703	227662704	94,94,122
chr6	13483831	13483832	cg00728848	0	+	13483831	13483832	94,94,122
chr8	1857240	1857241	cg00729564	0	+	1857240	1857241	94,94,122
chr7	5115364	5115365	cg00730085	0	+	5115364	5115365	94,94,122
chr10	105510712	105510713	cg00730670	0	+	105510712	105510713	94,94,122
chr4	15704679	15704680	cg00731785	0	+	15704679	15704680	94,94,122
chr22	45705706	45705707	cg00733150	0	+	45705706	45705707	94,94,122
chr7	150092825	150092826	cg00733385	0	+	150092825	150092826	94,94,122
chr21	42539960	42539961	cg00734483	0	+	42539960	42539961	94,94,122
chr7	17408594	17408595	cg00735137	0	+	17408594	17408595	94,94,122
chr18	48557249	48557250	cg00735196	0	+	48557249	48557250	94,94,122
chr8	101476602	101476603	cg00735595	0	+	101476602	101476603	94,94,122
chr3	74663795	74663796	cg00735667	0	+	74663795	74663796	94,94,122
chr16	4730464	4730465	cg00736299	0	+	4730464	4730465	94,94,122
chr8	134546051	134546052	cg00736681	0	+	134546051	134546052	94,94,122
chr12	115135663	115135664	cg00737571	0	+	115135663	115135664	94,94,122
chr16	88164557	88164558	cg00737916	0	+	88164557	88164558	94,94,122
chr16	70207721	70207722	cg00738113	0	+	70207721	70207722	94,94,122
chr7	65233990	65233991	cg00739139	0	+	65233990	65233991	94,94,122
chr17	36832422	36832423	cg00739155	0	+	36832422	36832423	94,94,122
chr16	89205831	89205832	cg00739608	0	+	89205831	89205832	94,94,122
chr6	961558	961559	cg00741695	0	+	961558	961559	94,94,122
chr13	27050511	27050512	cg00742920	0	+	27050511	27050512	94,94,122
chr13	100547967	100547968	cg00743094	0	+	100547967	100547968	94,94,122
chr22	50701156	50701157	cg00743788	0	+	50701156	50701157	94,94,122
chr20	44259723	44259724	cg00744187	0	+	44259723	44259724	94,94,122
chr17	4804373	4804374	cg00744351	0	+	4804373	4804374	94,94,122
chr2	240983325	240983326	cg00744739	0	+	240983325	240983326	94,94,122
chr3	33701208	33701209	cg00744866	0	+	33701208	33701209	94,94,122
chr15	27216287	27216288	cg00745725	0	+	27216287	27216288	94,94,122
chr10	45651237	45651238	cg00746157	0	+	45651237	45651238	94,94,122
chr17	65373876	65373877	cg00746864	0	+	65373876	65373877	94,94,122
chr14	55878679	55878680	cg00747184	0	+	55878679	55878680	94,94,122
chr4	159131721	159131722	cg00747800	0	+	159131721	159131722	94,94,122
chr16	68676740	68676741	cg00748373	0	+	68676740	68676741	94,94,122
chr5	140175115	140175116	cg00748875	0	+	140175115	140175116	94,94,122
chr17	30348813	30348814	cg00748958	0	+	30348813	30348814	94,94,122
chr19	578439	578440	cg00752531	0	+	578439	578440	94,94,122
chr2	70311983	70311984	cg00752969	0	+	70311983	70311984	94,94,122
chr12	45703831	45703832	cg00753548	0	+	45703831	45703832	94,94,122
chr7	149569986	149569987	cg00753630	0	+	149569986	149569987	94,94,122
chr16	50610162	50610163	cg00753714	0	+	50610162	50610163	94,94,122
chr11	63259186	63259187	cg00754253	0	+	63259186	63259187	94,94,122
chr19	50848460	50848461	cg00754552	0	+	50848460	50848461	94,94,122
chr2	161230045	161230046	cg00754604	0	+	161230045	161230046	94,94,122
chr6	32729586	32729587	cg00755130	0	+	32729586	32729587	94,94,122
chr1	182642213	182642214	cg00755423	0	+	182642213	182642214	94,94,122
chr1	19971791	19971792	cg00755546	0	+	19971791	19971792	94,94,122
chr2	74275177	74275178	cg00755592	0	+	74275177	74275178	94,94,122
chr5	5033310	5033311	cg00756172	0	+	5033310	5033311	94,94,122
chr3	66024990	66024991	cg00757731	0	+	66024990	66024991	94,94,122
chr16	58534680	58534681	cg00758881	0	+	58534680	58534681	94,94,122
chr15	93442615	93442616	cg00759508	0	+	93442615	93442616	94,94,122
chr16	88603886	88603887	cg00759741	0	+	88603886	88603887	94,94,122
chr1	115053832	115053833	cg00760200	0	+	115053832	115053833	94,94,122
chr2	44067041	44067042	cg00760272	0	+	44067041	44067042	94,94,122
chr3	185826510	185826511	cg00760338	0	+	185826510	185826511	94,94,122
chr2	217357158	217357159	cg00760938	0	+	217357158	217357159	0,0,255
chr12	96590114	96590115	cg00761125	0	+	96590114	96590115	94,94,122
chr4	185317437	185317438	cg00762029	0	+	185317437	185317438	94,94,122
chr1	203454009	203454010	cg00762397	0	+	203454009	203454010	94,94,122
chr12	98987210	98987211	cg00763151	0	+	98987210	98987211	94,94,122
chr12	124865129	124865130	cg00765705	0	+	124865129	124865130	94,94,122
chr2	150176790	150176791	cg00765765	0	+	150176790	150176791	94,94,122
chr16	12996586	12996587	cg00765783	0	+	12996586	12996587	94,94,122
chr15	89953369	89953370	cg00766188	0	+	89953369	89953370	94,94,122
chr2	88583116	88583117	cg00767395	0	+	88583116	88583117	94,94,122
chr1	26611310	26611311	cg00768487	0	+	26611310	26611311	94,94,122
chr2	133038668	133038669	cg00768999	0	+	133038668	133038669	0,0,255
chr12	132932097	132932098	cg00770693	0	+	132932097	132932098	94,94,122
chr16	75468296	75468297	cg00770784	0	+	75468296	75468297	94,94,122
chr4	68699818	68699819	cg00771217	0	+	68699818	68699819	94,94,122
chr2	105849569	105849570	cg00771316	0	+	105849569	105849570	94,94,122
chr1	15479359	15479360	cg00772714	0	+	15479359	15479360	94,94,122
chr16	34405689	34405690	cg00772863	0	+	34405689	34405690	94,94,122
chr3	45687021	45687022	cg00773937	0	+	45687021	45687022	94,94,122
chr12	7939673	7939674	cg00774437	0	+	7939673	7939674	94,94,122
chr17	48970356	48970357	cg00777445	0	+	48970356	48970357	94,94,122
chr12	10954528	10954529	cg00777560	0	+	10954528	10954529	94,94,122
chr13	24734741	24734742	cg00778059	0	+	24734741	24734742	94,94,122
chr6	130174881	130174882	cg00778788	0	+	130174881	130174882	94,94,122
chr1	43524346	43524347	cg00778807	0	+	43524346	43524347	94,94,122
chr2	128380061	128380062	cg00778928	0	+	128380061	128380062	94,94,122
chr4	155410476	155410477	cg00778930	0	+	155410476	155410477	94,94,122
chr2	105470557	105470558	cg00778995	0	+	105470557	105470558	94,94,122
chr16	1052755	1052756	cg00779056	0	+	1052755	1052756	94,94,122
chr12	2914518	2914519	cg00779206	0	+	2914518	2914519	94,94,122
chr1	84943502	84943503	cg00779393	0	+	84943502	84943503	94,94,122
chr1	3566700	3566701	cg00780805	0	+	3566700	3566701	94,94,122
chr19	1460272	1460273	cg00782707	0	+	1460272	1460273	94,94,122
chr3	45942459	45942460	cg00786084	0	+	45942459	45942460	94,94,122
chr1	8470721	8470722	cg00786138	0	+	8470721	8470722	94,94,122
chr6	165747773	165747774	cg00786178	0	+	165747773	165747774	94,94,122
chr1	25594201	25594202	cg00786635	0	+	25594201	25594202	94,94,122
chr2	129548238	129548239	cg00787608	0	+	129548238	129548239	94,94,122
chr10	86113283	86113284	cg00787726	0	+	86113283	86113284	94,94,122
chr6	30710463	30710464	cg00788362	0	+	30710463	30710464	94,94,122
chr16	2039029	2039030	cg00789347	0	+	2039029	2039030	94,94,122
chr1	45241713	45241714	cg00789423	0	+	45241713	45241714	94,94,122
chr3	141329862	141329863	cg00789793	0	+	141329862	141329863	94,94,122
chr15	97491151	97491152	cg00791024	0	+	97491151	97491152	94,94,122
chr2	30966533	30966534	cg00791548	0	+	30966533	30966534	94,94,122
chr1	154392069	154392070	cg00791854	0	+	154392069	154392070	94,94,122
chr16	9855959	9855960	cg00792185	0	+	9855959	9855960	94,94,122
chr6	100066697	100066698	cg00792513	0	+	100066697	100066698	94,94,122
chr13	22635872	22635873	cg00792968	0	+	22635872	22635873	94,94,122
chr22	46430841	46430842	cg00793273	0	+	46430841	46430842	94,94,122
chr2	220199184	220199185	cg00793981	0	+	220199184	220199185	94,94,122
chr1	171254802	171254803	cg00794381	0	+	171254802	171254803	94,94,122
chr5	79330928	79330929	cg00795341	0	+	79330928	79330929	94,94,122
chr17	39472113	39472114	cg00795825	0	+	39472113	39472114	94,94,122
chr5	70751727	70751728	cg00795915	0	+	70751727	70751728	94,94,122
chr4	106477598	106477599	cg00796302	0	+	106477598	106477599	94,94,122
chr17	74097329	74097330	cg00797779	0	+	74097329	74097330	94,94,122
chr8	134307104	134307105	cg00799984	0	+	134307104	134307105	94,94,122
chr12	53273448	53273449	cg00800353	0	+	53273448	53273449	94,94,122
chr3	14593795	14593796	cg00801339	0	+	14593795	14593796	94,94,122
chr6	112033831	112033832	cg00801571	0	+	112033831	112033832	94,94,122
chr7	157323443	157323444	cg00802571	0	+	157323443	157323444	94,94,122
chr2	220349614	220349615	cg00803453	0	+	220349614	220349615	94,94,122
chr2	139537844	139537845	cg00804628	0	+	139537844	139537845	94,94,122
chr6	31867846	31867847	cg00805874	0	+	31867846	31867847	0,0,255
chr19	22604978	22604979	cg00806126	0	+	22604978	22604979	94,94,122
chr3	62193763	62193764	cg00806367	0	+	62193763	62193764	94,94,122
chr1	75009673	75009674	cg00806535	0	+	75009673	75009674	94,94,122
chr13	28539041	28539042	cg00806704	0	+	28539041	28539042	94,94,122
chr12	109589391	109589392	cg00806900	0	+	109589391	109589392	94,94,122
chr17	77076613	77076614	cg00807389	0	+	77076613	77076614	0,0,255
chr6	30706745	30706746	cg00807475	0	+	30706745	30706746	94,94,122
chr12	6949118	6949119	cg00808175	0	+	6949118	6949119	94,94,122
chr12	46661304	46661305	cg00808740	0	+	46661304	46661305	94,94,122
chr13	106142192	106142193	cg00809502	0	+	106142192	106142193	94,94,122
chr4	76862424	76862425	cg00809888	0	+	76862424	76862425	94,94,122
chr13	114324490	114324491	cg00810334	0	+	114324490	114324491	94,94,122
chr7	1287158	1287159	cg00811065	0	+	1287158	1287159	94,94,122
chr13	80584486	80584487	cg00812096	0	+	80584486	80584487	94,94,122
chr1	61508852	61508853	cg00812299	0	+	61508852	61508853	94,94,122
chr12	127940085	127940086	cg00812438	0	+	127940085	127940086	94,94,122
chr1	146895246	146895247	cg00812839	0	+	146895246	146895247	94,94,122
chr7	109485218	109485219	cg00813343	0	+	109485218	109485219	94,94,122
chr7	100076584	100076585	cg00814883	0	+	100076584	100076585	94,94,122
chr22	17083481	17083482	cg00816224	0	+	17083481	17083482	94,94,122
chr10	111662875	111662876	cg00817464	0	+	111662875	111662876	94,94,122
chr8	142612884	142612885	cg00818493	0	+	142612884	142612885	94,94,122
chr5	16615080	16615081	cg00819078	0	+	16615080	16615081	94,94,122
chr16	921350	921351	cg00820311	0	+	921350	921351	94,94,122
chr2	97213641	97213642	cg00820405	0	+	97213641	97213642	94,94,122
chr10	131592590	131592591	cg00821051	0	+	131592590	131592591	94,94,122
chr1	248790980	248790981	cg00821186	0	+	248790980	248790981	94,94,122
chr10	135008728	135008729	cg00821587	0	+	135008728	135008729	94,94,122
chr1	244094884	244094885	cg00823843	0	+	244094884	244094885	94,94,122
chr12	124858699	124858700	cg00827173	0	+	124858699	124858700	94,94,122
chr19	10434087	10434088	cg00827581	0	+	10434087	10434088	0,0,255
chr10	81838586	81838587	cg00828616	0	+	81838586	81838587	94,94,122
chr2	8596069	8596070	cg00829063	0	+	8596069	8596070	94,94,122
chr16	84678922	84678923	cg00829600	0	+	84678922	84678923	94,94,122
chr1	145743675	145743676	cg00830283	0	+	145743675	145743676	94,94,122
chr16	18799105	18799106	cg00830621	0	+	18799105	18799106	94,94,122
chr1	26672648	26672649	cg00830850	0	+	26672648	26672649	94,94,122
chr22	20795871	20795872	cg00831466	0	+	20795871	20795872	94,94,122
chr1	13909622	13909623	cg00831909	0	+	13909622	13909623	94,94,122
chr1	179079779	179079780	cg00833364	0	+	179079779	179079780	94,94,122
chr7	62528851	62528852	cg00833479	0	+	62528851	62528852	94,94,122
chr7	63767239	63767240	cg00834400	0	+	63767239	63767240	94,94,122
chr16	74749007	74749008	cg00835021	0	+	74749007	74749008	94,94,122
chr14	75228814	75228815	cg00835400	0	+	75228814	75228815	94,94,122
chr16	85608057	85608058	cg00835825	0	+	85608057	85608058	94,94,122
chr7	148958536	148958537	cg00837398	0	+	148958536	148958537	94,94,122
chr1	146552328	146552329	cg00838423	0	+	146552328	146552329	0,0,255
chr14	94421988	94421989	cg00839873	0	+	94421988	94421989	94,94,122
chr3	44914670	44914671	cg00840320	0	+	44914670	44914671	94,94,122
chr7	127881268	127881269	cg00840332	0	+	127881268	127881269	94,94,122
chr2	37416818	37416819	cg00841141	0	+	37416818	37416819	94,94,122
chr12	31223309	31223310	cg00841768	0	+	31223309	31223310	0,0,255
chr14	69446663	69446664	cg00841968	0	+	69446663	69446664	94,94,122
chr5	63800305	63800306	cg00843326	0	+	63800305	63800306	94,94,122
chr19	12146162	12146163	cg00843623	0	+	12146162	12146163	94,94,122
chr7	105163735	105163736	cg00843795	0	+	105163735	105163736	94,94,122
chr6	168859996	168859997	cg00844120	0	+	168859996	168859997	94,94,122
chr19	12625048	12625049	cg00844821	0	+	12625048	12625049	94,94,122
chr9	97572552	97572553	cg00845368	0	+	97572552	97572553	94,94,122
chr6	30035233	30035234	cg00845862	0	+	30035233	30035234	94,94,122
chr7	1892568	1892569	cg00846140	0	+	1892568	1892569	94,94,122
chr17	44060251	44060252	cg00846647	0	+	44060251	44060252	0,0,255
chr8	12220317	12220318	cg00847826	0	+	12220317	12220318	94,94,122
chr16	5074998	5074999	cg00849365	0	+	5074998	5074999	94,94,122
chr17	17780936	17780937	cg00849854	0	+	17780936	17780937	94,94,122
chr2	36582037	36582038	cg00850538	0	+	36582037	36582038	94,94,122
chr1	234905771	234905772	cg00851028	0	+	234905771	234905772	94,94,122
chr20	36156183	36156184	cg00851146	0	+	36156183	36156184	94,94,122
chr19	1526650	1526651	cg00851261	0	+	1526650	1526651	94,94,122
chr10	135083879	135083880	cg00851312	0	+	135083879	135083880	94,94,122
chr16	56669680	56669681	cg00851389	0	+	56669680	56669681	94,94,122
chr7	154862968	154862969	cg00852398	0	+	154862968	154862969	94,94,122
chr7	150105085	150105086	cg00852675	0	+	150105085	150105086	0,0,255
chr15	62090738	62090739	cg00852705	0	+	62090738	62090739	94,94,122
chr16	6533788	6533789	cg00853103	0	+	6533788	6533789	94,94,122
chr7	157009527	157009528	cg00853189	0	+	157009527	157009528	94,94,122
chr1	6511996	6511997	cg00853242	0	+	6511996	6511997	94,94,122
chr2	241463428	241463429	cg00853811	0	+	241463428	241463429	94,94,122
chr9	139258523	139258524	cg00853853	0	+	139258523	139258524	94,94,122
chr13	31002429	31002430	cg00854560	0	+	31002429	31002430	94,94,122
chr16	87705654	87705655	cg00855396	0	+	87705654	87705655	94,94,122
chr14	101499432	101499433	cg00856952	0	+	101499432	101499433	94,94,122
chr3	13677230	13677231	cg00857526	0	+	13677230	13677231	94,94,122
chr10	50298305	50298306	cg00857536	0	+	50298305	50298306	94,94,122
chr2	232398530	232398531	cg00858415	0	+	232398530	232398531	94,94,122
chr2	171573838	171573839	cg00858840	0	+	171573838	171573839	94,94,122
chr1	226831999	226832000	cg00860090	0	+	226831999	226832000	94,94,122
chr22	50614625	50614626	cg00860359	0	+	50614625	50614626	94,94,122
chr1	203274133	203274134	cg00860712	0	+	203274133	203274134	94,94,122
chr4	8098269	8098270	cg00861207	0	+	8098269	8098270	94,94,122
chr14	70721640	70721641	cg00861277	0	+	70721640	70721641	94,94,122
chr1	212226307	212226308	cg00863309	0	+	212226307	212226308	94,94,122
chr17	48045972	48045973	cg00864183	0	+	48045972	48045973	94,94,122
chr16	81586799	81586800	cg00864293	0	+	81586799	81586800	94,94,122
chr4	91048558	91048559	cg00865356	0	+	91048558	91048559	94,94,122
chr6	33374182	33374183	cg00865518	0	+	33374182	33374183	94,94,122
chr4	102709335	102709336	cg00865973	0	+	102709335	102709336	94,94,122
chr14	97037845	97037846	cg00866289	0	+	97037845	97037846	94,94,122
chr4	25314399	25314400	cg00866373	0	+	25314399	25314400	94,94,122
chr1	52082669	52082670	cg00866484	0	+	52082669	52082670	94,94,122
chr1	29449355	29449356	cg00866556	0	+	29449355	29449356	94,94,122
chr16	89997888	89997889	cg00867406	0	+	89997888	89997889	94,94,122
chr19	2980211	2980212	cg00867461	0	+	2980211	2980212	94,94,122
chr1	156714807	156714808	cg00867472	0	+	156714807	156714808	94,94,122
chr19	58951813	58951814	cg00868383	0	+	58951813	58951814	94,94,122
chr19	57179659	57179660	cg00869309	0	+	57179659	57179660	94,94,122
chr16	12564744	12564745	cg00869582	0	+	12564744	12564745	94,94,122
chr2	242149751	242149752	cg00871501	0	+	242149751	242149752	94,94,122
chr16	86592029	86592030	cg00872695	0	+	86592029	86592030	94,94,122
chr1	32828015	32828016	cg00873050	0	+	32828015	32828016	94,94,122
chr16	734531	734532	cg00873473	0	+	734531	734532	94,94,122
chr2	3381733	3381734	cg00874835	0	+	3381733	3381734	94,94,122
chr22	46931137	46931138	cg00875636	0	+	46931137	46931138	94,94,122
chr19	12267307	12267308	cg00875960	0	+	12267307	12267308	94,94,122
chr10	94452310	94452311	cg00876273	0	+	94452310	94452311	94,94,122
chr4	151177552	151177553	cg00877691	0	+	151177552	151177553	94,94,122
chr19	38039665	38039666	cg00879218	0	+	38039665	38039666	94,94,122
chr13	20142948	20142949	cg00879547	0	+	20142948	20142949	94,94,122
chr17	62400641	62400642	cg00879592	0	+	62400641	62400642	94,94,122
chr10	135436211	135436212	cg00880918	0	+	135436211	135436212	94,94,122
chr4	178230996	178230997	cg00883150	0	+	178230996	178230997	94,94,122
chr22	46932647	46932648	cg00884093	0	+	46932647	46932648	94,94,122
chr18	31803453	31803454	cg00884606	0	+	31803453	31803454	94,94,122
chr6	37465800	37465801	cg00885461	0	+	37465800	37465801	94,94,122
chr2	232570261	232570262	cg00885546	0	+	232570261	232570262	94,94,122
chr6	32515814	32515815	cg00886432	0	+	32515814	32515815	0,0,255
chr13	52770930	52770931	cg00886770	0	+	52770930	52770931	94,94,122
chr8	145047712	145047713	cg00886954	0	+	145047712	145047713	94,94,122
chr1	112281072	112281073	cg00887511	0	+	112281072	112281073	94,94,122
chr13	24958421	24958422	cg00887586	0	+	24958421	24958422	94,94,122
chr16	80654762	80654763	cg00888336	0	+	80654762	80654763	94,94,122
chr14	73359309	73359310	cg00888802	0	+	73359309	73359310	94,94,122
chr6	31868132	31868133	cg00889295	0	+	31868132	31868133	94,94,122
chr1	145028464	145028465	cg00890145	0	+	145028464	145028465	94,94,122
chr10	6257203	6257204	cg00890632	0	+	6257203	6257204	94,94,122
chr3	123603454	123603455	cg00890840	0	+	123603454	123603455	94,94,122
chr3	59034565	59034566	cg00891146	0	+	59034565	59034566	94,94,122
chr1	10272184	10272185	cg00891184	0	+	10272184	10272185	94,94,122
chr8	124247947	124247948	cg00892353	0	+	124247947	124247948	94,94,122
chr8	142297583	142297584	cg00892792	0	+	142297583	142297584	94,94,122
chr6	125677905	125677906	cg00893522	0	+	125677905	125677906	94,94,122
chr9	130995827	130995828	cg00894134	0	+	130995827	130995828	94,94,122
chr16	68344996	68344997	cg00894222	0	+	68344996	68344997	94,94,122
chr6	22147181	22147182	cg00895196	0	+	22147181	22147182	94,94,122
chr17	34639326	34639327	cg00896220	0	+	34639326	34639327	0,0,255
chr10	45495970	45495971	cg00899659	0	+	45495970	45495971	94,94,122
chr2	91670133	91670134	cg00899920	0	+	91670133	91670134	94,94,122
chr1	46016579	46016580	cg00900054	0	+	46016579	46016580	94,94,122
chr22	50354267	50354268	cg00900524	0	+	50354267	50354268	94,94,122
chr17	73316504	73316505	cg00900735	0	+	73316504	73316505	94,94,122
chr3	14644789	14644790	cg00901264	0	+	14644789	14644790	94,94,122
chr12	129338533	129338534	cg00901320	0	+	129338533	129338534	94,94,122
chr17	48585269	48585270	cg00901687	0	+	48585269	48585270	94,94,122
chr2	97372839	97372840	cg00901946	0	+	97372839	97372840	94,94,122
chr3	188506714	188506715	cg00902153	0	+	188506714	188506715	94,94,122
chr12	33592499	33592500	cg00902195	0	+	33592499	33592500	94,94,122
chr17	75191017	75191018	cg00902691	0	+	75191017	75191018	94,94,122
chr16	3453728	3453729	cg00903154	0	+	3453728	3453729	94,94,122
chr1	101258726	101258727	cg00903932	0	+	101258726	101258727	94,94,122
chr1	155715319	155715320	cg00903950	0	+	155715319	155715320	94,94,122
chr17	63009963	63009964	cg00904578	0	+	63009963	63009964	94,94,122
chr6	170059413	170059414	cg00905354	0	+	170059413	170059414	94,94,122
chr16	15065464	15065465	cg00905420	0	+	15065464	15065465	94,94,122
chr7	27206906	27206907	cg00905524	0	+	27206906	27206907	94,94,122
chr1	13184213	13184214	cg00906794	0	+	13184213	13184214	94,94,122
chr22	20286453	20286454	cg00907283	0	+	20286453	20286454	94,94,122
chr3	9178248	9178249	cg00907288	0	+	9178248	9178249	94,94,122
chr1	90459282	90459283	cg00907473	0	+	90459282	90459283	94,94,122
chr4	38951397	38951398	cg00907499	0	+	38951397	38951398	94,94,122
chr22	32338240	32338241	cg00907604	0	+	32338240	32338241	94,94,122
chr3	140771785	140771786	cg00908291	0	+	140771785	140771786	94,94,122
chr1	200860533	200860534	cg00909514	0	+	200860533	200860534	94,94,122
chr2	133038926	133038927	cg00909847	0	+	133038926	133038927	94,94,122
chr17	80393665	80393666	cg00910503	0	+	80393665	80393666	94,94,122
chr17	1962131	1962132	cg00911794	0	+	1962131	1962132	94,94,122
chr8	11605721	11605722	cg00911881	0	+	11605721	11605722	94,94,122
chr2	25475286	25475287	cg00912598	0	+	25475286	25475287	94,94,122
chr17	76421537	76421538	cg00913879	0	+	76421537	76421538	94,94,122
chr1	17281923	17281924	cg00914354	0	+	17281923	17281924	94,94,122
chr1	60539399	60539400	cg00914726	0	+	60539399	60539400	94,94,122
chr4	156877764	156877765	cg00916454	0	+	156877764	156877765	94,94,122
chr16	56666333	56666334	cg00916884	0	+	56666333	56666334	94,94,122
chr1	9599400	9599401	cg00917899	0	+	9599400	9599401	94,94,122
chr12	6811020	6811021	cg00921819	0	+	6811020	6811021	94,94,122
chr1	152955079	152955080	cg00922841	0	+	152955079	152955080	94,94,122
chr12	108567801	108567802	cg00923481	0	+	108567801	108567802	94,94,122
chr8	19613177	19613178	cg00923880	0	+	19613177	19613178	94,94,122
chr1	110186026	110186027	cg00924017	0	+	110186026	110186027	0,0,255
chr12	114881675	114881676	cg00924143	0	+	114881675	114881676	94,94,122
chr18	11851251	11851252	cg00924676	0	+	11851251	11851252	94,94,122
chr1	85220018	85220019	cg00925054	0	+	85220018	85220019	94,94,122
chr7	16461061	16461062	cg00925096	0	+	16461061	16461062	94,94,122
chr10	105113084	105113085	cg00925778	0	+	105113084	105113085	94,94,122
chr1	10732557	10732558	cg00925802	0	+	10732557	10732558	94,94,122
chr22	41030560	41030561	cg00926267	0	+	41030560	41030561	94,94,122
chr2	66275190	66275191	cg00927364	0	+	66275190	66275191	94,94,122
chr16	419799	419800	cg00928191	0	+	419799	419800	94,94,122
chr10	73846447	73846448	cg00929860	0	+	73846447	73846448	0,0,255
chr4	52781164	52781165	cg00930246	0	+	52781164	52781165	94,94,122
chr1	201951161	201951162	cg00930707	0	+	201951161	201951162	0,0,255
chr1	4660564	4660565	cg00930781	0	+	4660564	4660565	94,94,122
chr1	95977447	95977448	cg00931957	0	+	95977447	95977448	94,94,122
chr6	122792945	122792946	cg00932007	0	+	122792945	122792946	94,94,122
chr6	150070201	150070202	cg00933542	0	+	150070201	150070202	94,94,122
chr6	30883000	30883001	cg00933603	0	+	30883000	30883001	0,0,255
chr1	24736825	24736826	cg00933788	0	+	24736825	24736826	94,94,122
chr1	100889671	100889672	cg00934037	0	+	100889671	100889672	94,94,122
chr8	144467827	144467828	cg00934120	0	+	144467827	144467828	94,94,122
chr8	104185331	104185332	cg00934232	0	+	104185331	104185332	94,94,122
chr7	149570930	149570931	cg00934312	0	+	149570930	149570931	94,94,122
chr4	2957323	2957324	cg00935015	0	+	2957323	2957324	94,94,122
chr2	152117021	152117022	cg00935895	0	+	152117021	152117022	94,94,122
chr1	159772193	159772194	cg00936728	0	+	159772193	159772194	94,94,122
chr8	29027843	29027844	cg00936790	0	+	29027843	29027844	94,94,122
chr6	29796104	29796105	cg00937691	0	+	29796104	29796105	94,94,122
chr16	20084943	20084944	cg00938050	0	+	20084943	20084944	94,94,122
chr22	47062654	47062655	cg00938380	0	+	47062654	47062655	0,0,255
chr17	8058148	8058149	cg00938816	0	+	8058148	8058149	94,94,122
chr22	29977676	29977677	cg00939432	0	+	29977676	29977677	94,94,122
chr4	9783397	9783398	cg00939495	0	+	9783397	9783398	94,94,122
chr1	154301036	154301037	cg00939558	0	+	154301036	154301037	94,94,122
chr16	81929357	81929358	cg00940248	0	+	81929357	81929358	94,94,122
chr8	107218993	107218994	cg00941010	0	+	107218993	107218994	94,94,122
chr16	85203634	85203635	cg00942219	0	+	85203634	85203635	94,94,122
chr5	60142445	60142446	cg00944309	0	+	60142445	60142446	94,94,122
chr7	98479807	98479808	cg00944599	0	+	98479807	98479808	94,94,122
chr15	42264707	42264708	cg00944808	0	+	42264707	42264708	94,94,122
chr1	160990264	160990265	cg00945666	0	+	160990264	160990265	94,94,122
chr20	44420374	44420375	cg00946582	0	+	44420374	44420375	94,94,122
chr7	2802696	2802697	cg00947599	0	+	2802696	2802697	94,94,122
chr1	5774258	5774259	cg00947686	0	+	5774258	5774259	94,94,122
chr6	30039141	30039142	cg00947782	0	+	30039141	30039142	0,0,255
chr16	1316184	1316185	cg00947796	0	+	1316184	1316185	94,94,122
chr17	29297756	29297757	cg00948524	0	+	29297756	29297757	0,0,255
chr17	74272363	74272364	cg00950381	0	+	74272363	74272364	94,94,122
chr14	37051862	37051863	cg00950398	0	+	37051862	37051863	94,94,122
chr1	159859903	159859904	cg00950718	0	+	159859903	159859904	94,94,122
chr16	62069316	62069317	cg00950846	0	+	62069316	62069317	94,94,122
chr1	11586258	11586259	cg00951310	0	+	11586258	11586259	94,94,122
chr1	145414708	145414709	cg00953211	0	+	145414708	145414709	94,94,122
chr1	56278505	56278506	cg00954256	0	+	56278505	56278506	94,94,122
chr8	91735519	91735520	cg00954545	0	+	91735519	91735520	94,94,122
chr7	96339612	96339613	cg00954833	0	+	96339612	96339613	94,94,122
chr10	28822389	28822390	cg00955290	0	+	28822389	28822390	94,94,122
chr21	31767221	31767222	cg00955544	0	+	31767221	31767222	94,94,122
chr1	28765030	28765031	cg00956142	0	+	28765030	28765031	94,94,122
chr16	11249855	11249856	cg00956252	0	+	11249855	11249856	94,94,122
chr6	32940569	32940570	cg00956573	0	+	32940569	32940570	94,94,122
chr18	12420861	12420862	cg00956964	0	+	12420861	12420862	94,94,122
chr2	32757306	32757307	cg00956987	0	+	32757306	32757307	94,94,122
chr5	85980	85981	cg00957080	0	+	85980	85981	94,94,122
chr17	81054293	81054294	cg00957505	0	+	81054293	81054294	94,94,122
chr12	56652162	56652163	cg00957535	0	+	56652162	56652163	94,94,122
chr10	104406344	104406345	cg00957665	0	+	104406344	104406345	94,94,122
chr4	5990038	5990039	cg00958560	0	+	5990038	5990039	94,94,122
chr9	4741709	4741710	cg00958854	0	+	4741709	4741710	94,94,122
chr3	122281974	122281975	cg00959259	0	+	122281974	122281975	94,94,122
chr6	41668803	41668804	cg00960138	0	+	41668803	41668804	94,94,122
chr20	22558296	22558297	cg00960305	0	+	22558296	22558297	94,94,122
chr1	41488300	41488301	cg00960373	0	+	41488300	41488301	94,94,122
chr4	26319517	26319518	cg00961252	0	+	26319517	26319518	94,94,122
chr16	678049	678050	cg00962254	0	+	678049	678050	94,94,122
chr1	179712280	179712281	cg00962913	0	+	179712280	179712281	94,94,122
chr1	50513926	50513927	cg00963169	0	+	50513926	50513927	94,94,122
chr16	15083955	15083956	cg00964321	0	+	15083955	15083956	94,94,122
chr17	40811579	40811580	cg00964908	0	+	40811579	40811580	94,94,122
chr9	134350331	134350332	cg00964918	0	+	134350331	134350332	94,94,122
chr16	30596550	30596551	cg00966098	0	+	30596550	30596551	94,94,122
chr6	11111925	11111926	cg00966482	0	+	11111925	11111926	94,94,122
chr5	149219026	149219027	cg00966557	0	+	149219026	149219027	94,94,122
chr7	4085256	4085257	cg00968020	0	+	4085256	4085257	94,94,122
chr14	37125913	37125914	cg00970313	0	+	37125913	37125914	94,94,122
chr3	142683175	142683176	cg00970325	0	+	142683175	142683176	94,94,122
chr16	9107198	9107199	cg00970396	0	+	9107198	9107199	0,0,255
chr6	32809959	32809960	cg00971309	0	+	32809959	32809960	94,94,122
chr10	71561573	71561574	cg00971834	0	+	71561573	71561574	94,94,122
chr1	5037067	5037068	cg00972140	0	+	5037067	5037068	94,94,122
chr20	42748658	42748659	cg00973864	0	+	42748658	42748659	94,94,122
chr4	6717831	6717832	cg00974241	0	+	6717831	6717832	94,94,122
chr16	88990187	88990188	cg00974579	0	+	88990187	88990188	94,94,122
chr17	33866072	33866073	cg00974761	0	+	33866072	33866073	94,94,122
chr1	161601052	161601053	cg00974864	0	+	161601052	161601053	94,94,122
chr1	865859	865860	cg00976181	0	+	865859	865860	94,94,122
chr2	208689521	208689522	cg00976328	0	+	208689521	208689522	94,94,122
chr16	1562313	1562314	cg00976797	0	+	1562313	1562314	94,94,122
chr18	77793478	77793479	cg00977256	0	+	77793478	77793479	94,94,122
chr16	1585719	1585720	cg00977403	0	+	1585719	1585720	0,0,255
chr1	149192742	149192743	cg00977827	0	+	149192742	149192743	94,94,122
chr1	26096953	26096954	cg00978203	0	+	26096953	26096954	94,94,122
chr17	39996373	39996374	cg00978248	0	+	39996373	39996374	94,94,122
chr2	233445796	233445797	cg00978475	0	+	233445796	233445797	94,94,122
chr5	54467243	54467244	cg00978822	0	+	54467243	54467244	94,94,122
chr14	75884844	75884845	cg00980622	0	+	75884844	75884845	94,94,122
chr3	50373734	50373735	cg00980904	0	+	50373734	50373735	94,94,122
chr16	88635379	88635380	cg00981357	0	+	88635379	88635380	94,94,122
chr20	44574846	44574847	cg00981651	0	+	44574846	44574847	94,94,122
chr5	149438094	149438095	cg00982400	0	+	149438094	149438095	94,94,122
chr22	51017066	51017067	cg00983520	0	+	51017066	51017067	0,0,255
chr1	26663114	26663115	cg00983637	0	+	26663114	26663115	94,94,122
chr12	6665287	6665288	cg00983904	0	+	6665287	6665288	94,94,122
chr6	158937484	158937485	cg00983948	0	+	158937484	158937485	94,94,122
chr5	38258332	38258333	cg00984146	0	+	38258332	38258333	94,94,122
chr16	58498150	58498151	cg00984694	0	+	58498150	58498151	94,94,122
chr17	48614424	48614425	cg00986825	0	+	48614424	48614425	94,94,122
chr13	111672572	111672573	cg00986957	0	+	111672572	111672573	94,94,122
chr6	30115828	30115829	cg00987918	0	+	30115828	30115829	94,94,122
chr13	100506756	100506757	cg00988050	0	+	100506756	100506757	94,94,122
chr14	106374553	106374554	cg00988056	0	+	106374553	106374554	94,94,122
chr19	11406172	11406173	cg00988256	0	+	11406172	11406173	94,94,122
chr12	123527155	123527156	cg00989258	0	+	123527155	123527156	94,94,122
chr1	70033218	70033219	cg00989492	0	+	70033218	70033219	94,94,122
chr8	23082809	23082810	cg00990613	0	+	23082809	23082810	94,94,122
chr16	22628210	22628211	cg00991192	0	+	22628210	22628211	94,94,122
chr9	127571597	127571598	cg00992055	0	+	127571597	127571598	94,94,122
chr14	100615944	100615945	cg00992159	0	+	100615944	100615945	94,94,122
chr3	154797348	154797349	cg00992239	0	+	154797348	154797349	94,94,122
chr5	54275154	54275155	cg00992687	0	+	54275154	54275155	94,94,122
chr5	3325560	3325561	cg00993308	0	+	3325560	3325561	94,94,122
chr14	59681198	59681199	cg00993881	0	+	59681198	59681199	94,94,122
chr14	103862142	103862143	cg00993903	0	+	103862142	103862143	94,94,122
chr14	50315767	50315768	cg00994032	0	+	50315767	50315768	94,94,122
chr1	86934606	86934607	cg00994394	0	+	86934606	86934607	94,94,122
chr16	33966493	33966494	cg00995804	0	+	33966493	33966494	94,94,122
chr2	64681079	64681080	cg00996051	0	+	64681079	64681080	94,94,122
chr6	74157721	74157722	cg00996469	0	+	74157721	74157722	94,94,122
chr20	60502130	60502131	cg00997400	0	+	60502130	60502131	94,94,122
chr9	139341201	139341202	cg00998591	0	+	139341201	139341202	94,94,122
chr2	211093894	211093895	cg00998735	0	+	211093894	211093895	94,94,122
chr7	5267359	5267360	cg01000248	0	+	5267359	5267360	94,94,122
chr14	100610666	100610667	cg01000631	0	+	100610666	100610667	94,94,122
chr1	36854307	36854308	cg01001097	0	+	36854307	36854308	94,94,122
chr13	97947957	97947958	cg01001472	0	+	97947957	97947958	94,94,122
chr1	65211676	65211677	cg01002030	0	+	65211676	65211677	94,94,122
chr1	8987033	8987034	cg01002223	0	+	8987033	8987034	94,94,122
chr4	164264913	164264914	cg01002253	0	+	164264913	164264914	94,94,122
chr3	156559504	156559505	cg01002317	0	+	156559504	156559505	94,94,122
chr7	20824705	20824706	cg01003961	0	+	20824705	20824706	94,94,122
chr16	30409635	30409636	cg01005350	0	+	30409635	30409636	94,94,122
chr6	31239766	31239767	cg01006124	0	+	31239766	31239767	0,0,255
chr12	8275204	8275205	cg01007201	0	+	8275204	8275205	94,94,122
chr19	49894177	49894178	cg01007589	0	+	49894177	49894178	0,0,255
chr22	47515248	47515249	cg01008267	0	+	47515248	47515249	94,94,122
chr8	63937859	63937860	cg01008365	0	+	63937859	63937860	94,94,122
chr2	26521416	26521417	cg01010221	0	+	26521416	26521417	94,94,122
chr2	70176102	70176103	cg01010285	0	+	70176102	70176103	94,94,122
chr7	63361087	63361088	cg01010988	0	+	63361087	63361088	94,94,122
chr2	233416424	233416425	cg01011757	0	+	233416424	233416425	94,94,122
chr8	42266930	42266931	cg01012595	0	+	42266930	42266931	94,94,122
chr1	205289383	205289384	cg01012936	0	+	205289383	205289384	94,94,122
chr8	144668640	144668641	cg01014113	0	+	144668640	144668641	94,94,122
chr1	714176	714177	cg01014490	0	+	714176	714177	94,94,122
chr12	120663811	120663812	cg01015899	0	+	120663811	120663812	94,94,122
chr21	47580409	47580410	cg01016465	0	+	47580409	47580410	94,94,122
chr16	88262568	88262569	cg01016850	0	+	88262568	88262569	94,94,122
chr20	57427045	57427046	cg01017090	0	+	57427045	57427046	94,94,122
chr6	29713435	29713436	cg01017235	0	+	29713435	29713436	94,94,122
chr6	32707455	32707456	cg01018117	0	+	32707455	32707456	0,0,255
chr18	74150191	74150192	cg01018286	0	+	74150191	74150192	94,94,122
chr16	50732072	50732073	cg01020263	0	+	50732072	50732073	94,94,122
chr2	86402956	86402957	cg01020427	0	+	86402956	86402957	94,94,122
chr14	91806001	91806002	cg01021847	0	+	91806001	91806002	0,0,255
chr14	93064985	93064986	cg01022501	0	+	93064985	93064986	94,94,122
chr5	52095537	52095538	cg01022678	0	+	52095537	52095538	94,94,122
chr4	146654613	146654614	cg01022871	0	+	146654613	146654614	94,94,122
chr1	160068606	160068607	cg01023271	0	+	160068606	160068607	94,94,122
chr1	8703815	8703816	cg01024458	0	+	8703815	8703816	94,94,122
chr16	23867087	23867088	cg01025883	0	+	23867087	23867088	94,94,122
chr7	26241405	26241406	cg01027929	0	+	26241405	26241406	94,94,122
chr6	92363853	92363854	cg01028017	0	+	92363853	92363854	94,94,122
chr2	7004577	7004578	cg01028142	0	+	7004577	7004578	0,0,255
chr16	19894947	19894948	cg01028163	0	+	19894947	19894948	94,94,122
chr18	21017904	21017905	cg01029302	0	+	21017904	21017905	94,94,122
chr22	35019787	35019788	cg01029395	0	+	35019787	35019788	94,94,122
chr12	122016778	122016779	cg01029623	0	+	122016778	122016779	94,94,122
chr12	122110543	122110544	cg01029840	0	+	122110543	122110544	94,94,122
chr12	65766935	65766936	cg01030886	0	+	65766935	65766936	94,94,122
chr3	195849512	195849513	cg01031312	0	+	195849512	195849513	94,94,122
chr14	100597167	100597168	cg01031616	0	+	100597167	100597168	94,94,122
chr19	3136429	3136430	cg01032675	0	+	3136429	3136430	94,94,122
chr8	107876625	107876626	cg01033205	0	+	107876625	107876626	94,94,122
chr5	60922383	60922384	cg01034737	0	+	60922383	60922384	94,94,122
chr8	143459907	143459908	cg01034973	0	+	143459907	143459908	94,94,122
chr10	118608697	118608698	cg01035689	0	+	118608697	118608698	94,94,122
chr6	31242583	31242584	cg01035869	0	+	31242583	31242584	94,94,122
chr6	157472066	157472067	cg01036050	0	+	157472066	157472067	94,94,122
chr9	139889048	139889049	cg01039763	0	+	139889048	139889049	94,94,122
chr3	124828122	124828123	cg01040624	0	+	124828122	124828123	94,94,122
chr10	1144615	1144616	cg01040634	0	+	1144615	1144616	94,94,122
chr2	86116383	86116384	cg01040759	0	+	86116383	86116384	94,94,122
chr18	13222580	13222581	cg01041239	0	+	13222580	13222581	94,94,122
chr6	28499390	28499391	cg01042424	0	+	28499390	28499391	94,94,122
chr3	130743722	130743723	cg01042637	0	+	130743722	130743723	94,94,122
chr16	74446217	74446218	cg01042640	0	+	74446217	74446218	94,94,122
chr6	30689218	30689219	cg01043997	0	+	30689218	30689219	94,94,122
chr2	173296468	173296469	cg01044293	0	+	173296468	173296469	94,94,122
chr12	7865755	7865756	cg01044476	0	+	7865755	7865756	94,94,122
chr6	30002722	30002723	cg01044849	0	+	30002722	30002723	94,94,122
chr16	74730198	74730199	cg01046070	0	+	74730198	74730199	94,94,122
chr19	58095587	58095588	cg01046104	0	+	58095587	58095588	94,94,122
chr11	134263278	134263279	cg01047028	0	+	134263278	134263279	0,0,255
chr11	16761505	16761506	cg01047635	0	+	16761505	16761506	94,94,122
chr8	144655483	144655484	cg01048372	0	+	144655483	144655484	0,0,255
chr19	21646469	21646470	cg01048962	0	+	21646469	21646470	94,94,122
chr13	29105492	29105493	cg01049141	0	+	29105492	29105493	94,94,122
chr8	1047733	1047734	cg01049933	0	+	1047733	1047734	94,94,122
chr2	103236077	103236078	cg01050423	0	+	103236077	103236078	94,94,122
chr3	122628120	122628121	cg01051047	0	+	122628120	122628121	94,94,122
chr1	10053947	10053948	cg01051698	0	+	10053947	10053948	94,94,122
chr16	87450088	87450089	cg01052274	0	+	87450088	87450089	94,94,122
chr15	47476481	47476482	cg01053260	0	+	47476481	47476482	94,94,122
chr15	34631761	34631762	cg01053714	0	+	34631761	34631762	94,94,122
chr12	125002331	125002332	cg01054110	0	+	125002331	125002332	94,94,122
chr2	85551849	85551850	cg01054402	0	+	85551849	85551850	94,94,122
chr6	32166537	32166538	cg01054432	0	+	32166537	32166538	94,94,122
chr7	1877954	1877955	cg01055075	0	+	1877954	1877955	94,94,122
chr6	164255523	164255524	cg01055696	0	+	164255523	164255524	94,94,122
chr2	239312600	239312601	cg01055954	0	+	239312600	239312601	94,94,122
chr4	187111939	187111940	cg01056775	0	+	187111939	187111940	94,94,122
chr3	27411029	27411030	cg01056889	0	+	27411029	27411030	94,94,122
chr2	115200246	115200247	cg01057176	0	+	115200246	115200247	94,94,122
chr5	118683889	118683890	cg01057573	0	+	118683889	118683890	94,94,122
chr7	151442370	151442371	cg01058360	0	+	151442370	151442371	94,94,122
chr12	132974661	132974662	cg01058569	0	+	132974661	132974662	94,94,122
chr10	28033839	28033840	cg01060861	0	+	28033839	28033840	94,94,122
chr12	27677241	27677242	cg01061590	0	+	27677241	27677242	94,94,122
chr6	74171490	74171491	cg01061843	0	+	74171490	74171491	94,94,122
chr1	151825973	151825974	cg01062247	0	+	151825973	151825974	94,94,122
chr14	20929650	20929651	cg01062786	0	+	20929650	20929651	94,94,122
chr7	95226041	95226042	cg01062930	0	+	95226041	95226042	94,94,122
chr16	55363057	55363058	cg01064265	0	+	55363057	55363058	94,94,122
chr19	1359365	1359366	cg01065100	0	+	1359365	1359366	94,94,122
chr8	25836131	25836132	cg01065180	0	+	25836131	25836132	94,94,122
chr6	152451022	152451023	cg01066157	0	+	152451022	152451023	94,94,122
chr16	50745943	50745944	cg01068906	0	+	50745943	50745944	94,94,122
chr20	9049272	9049273	cg01068944	0	+	9049272	9049273	94,94,122
chr3	18467440	18467441	cg01069104	0	+	18467440	18467441	94,94,122
chr5	173739738	173739739	cg01069459	0	+	173739738	173739739	94,94,122
chr6	33389106	33389107	cg01069468	0	+	33389106	33389107	94,94,122
chr3	139236277	139236278	cg01069738	0	+	139236277	139236278	94,94,122
chr22	25507394	25507395	cg01069791	0	+	25507394	25507395	94,94,122
chr2	207988836	207988837	cg01070657	0	+	207988836	207988837	94,94,122
chr15	34787399	34787400	cg01070781	0	+	34787399	34787400	0,0,255
chr11	43547729	43547730	cg01071903	0	+	43547729	43547730	94,94,122
chr2	242672080	242672081	cg01072529	0	+	242672080	242672081	94,94,122
chr2	220107846	220107847	cg01072786	0	+	220107846	220107847	94,94,122
chr10	102279329	102279330	cg01072942	0	+	102279329	102279330	94,94,122
chr1	5948554	5948555	cg01074955	0	+	5948554	5948555	94,94,122
chr1	1152913	1152914	cg01075305	0	+	1152913	1152914	94,94,122
chr16	12664317	12664318	cg01075459	0	+	12664317	12664318	94,94,122
chr13	113733116	113733117	cg01075553	0	+	113733116	113733117	94,94,122
chr3	171618317	171618318	cg01076485	0	+	171618317	171618318	94,94,122
chr8	97657802	97657803	cg01076971	0	+	97657802	97657803	94,94,122
chr7	134617591	134617592	cg01077501	0	+	134617591	134617592	94,94,122
chr7	55757732	55757733	cg01077623	0	+	55757732	55757733	94,94,122
chr19	16607010	16607011	cg01077808	0	+	16607010	16607011	94,94,122
chr19	47164462	47164463	cg01078271	0	+	47164462	47164463	94,94,122
chr20	30920485	30920486	cg01078772	0	+	30920485	30920486	94,94,122
chr10	131567827	131567828	cg01079118	0	+	131567827	131567828	94,94,122
chr1	79118190	79118191	cg01079652	0	+	79118190	79118191	0,0,255
chr14	71109263	71109264	cg01080375	0	+	71109263	71109264	94,94,122
chr8	145736895	145736896	cg01081091	0	+	145736895	145736896	94,94,122
chr22	51017150	51017151	cg01081346	0	+	51017150	51017151	0,0,255
chr15	40268609	40268610	cg01081584	0	+	40268609	40268610	94,94,122
chr1	149858340	149858341	cg01081836	0	+	149858340	149858341	94,94,122
chr1	112019556	112019557	cg01083093	0	+	112019556	112019557	0,0,255
chr16	89168370	89168371	cg01083549	0	+	89168370	89168371	94,94,122
chr11	8102509	8102510	cg01084239	0	+	8102509	8102510	94,94,122
chr1	168108983	168108984	cg01084562	0	+	168108983	168108984	94,94,122
chr7	1975410	1975411	cg01084635	0	+	1975410	1975411	0,0,255
chr16	4426400	4426401	cg01085165	0	+	4426400	4426401	94,94,122
chr22	17589863	17589864	cg01085328	0	+	17589863	17589864	94,94,122
chr4	169535984	169535985	cg01085399	0	+	169535984	169535985	94,94,122
chr7	100317740	100317741	cg01087129	0	+	100317740	100317741	94,94,122
chr15	90456193	90456194	cg01087294	0	+	90456193	90456194	94,94,122
chr3	52554797	52554798	cg01087925	0	+	52554797	52554798	94,94,122
chr6	71665394	71665395	cg01088070	0	+	71665394	71665395	94,94,122
chr12	48214522	48214523	cg01088404	0	+	48214522	48214523	94,94,122
chr2	218843228	218843229	cg01089914	0	+	218843228	218843229	94,94,122
chr15	89151804	89151805	cg01091092	0	+	89151804	89151805	94,94,122
chr12	89749079	89749080	cg01093028	0	+	89749079	89749080	94,94,122
chr16	30645705	30645706	cg01093319	0	+	30645705	30645706	94,94,122
chr2	177465788	177465789	cg01093934	0	+	177465788	177465789	94,94,122
chr12	50898750	50898751	cg01096478	0	+	50898750	50898751	94,94,122
chr5	55184234	55184235	cg01096487	0	+	55184234	55184235	94,94,122
chr16	89675126	89675127	cg01097406	0	+	89675126	89675127	94,94,122
chr5	378853	378854	cg01097768	0	+	378853	378854	94,94,122
chr19	4969086	4969087	cg01098771	0	+	4969086	4969087	94,94,122
chr7	2742273	2742274	cg01098939	0	+	2742273	2742274	94,94,122
chr2	131103655	131103656	cg01099470	0	+	131103655	131103656	94,94,122
chr2	149645879	149645880	cg01100175	0	+	149645879	149645880	94,94,122
chr16	3174415	3174416	cg01100763	0	+	3174415	3174416	94,94,122
chr5	107005389	107005390	cg01100912	0	+	107005389	107005390	94,94,122
chr4	15453597	15453598	cg01100951	0	+	15453597	15453598	94,94,122
chr11	119077457	119077458	cg01102007	0	+	119077457	119077458	94,94,122
chr2	3381483	3381484	cg01102158	0	+	3381483	3381484	94,94,122
chr12	71833533	71833534	cg01103590	0	+	71833533	71833534	94,94,122
chr1	25242146	25242147	cg01103597	0	+	25242146	25242147	94,94,122
chr1	201479958	201479959	cg01104549	0	+	201479958	201479959	94,94,122
chr11	3073135	3073136	cg01104590	0	+	3073135	3073136	94,94,122
chr12	56390866	56390867	cg01105256	0	+	56390866	56390867	94,94,122
chr13	20748024	20748025	cg01105375	0	+	20748024	20748025	94,94,122
chr1	244214592	244214593	cg01105418	0	+	244214592	244214593	94,94,122
chr1	118727907	118727908	cg01105494	0	+	118727907	118727908	94,94,122
chr17	5023695	5023696	cg01105802	0	+	5023695	5023696	94,94,122
chr16	89408247	89408248	cg01107178	0	+	89408247	89408248	94,94,122
chr9	139254188	139254189	cg01108112	0	+	139254188	139254189	0,0,255
chr16	77103258	77103259	cg01108642	0	+	77103258	77103259	94,94,122
chr3	53857938	53857939	cg01108713	0	+	53857938	53857939	94,94,122
chr20	44538287	44538288	cg01108800	0	+	44538287	44538288	94,94,122
chr9	126152970	126152971	cg01109017	0	+	126152970	126152971	94,94,122
chr2	100206997	100206998	cg01109289	0	+	100206997	100206998	94,94,122
chr16	1706923	1706924	cg01110955	0	+	1706923	1706924	94,94,122
chr2	169757560	169757561	cg01111179	0	+	169757560	169757561	94,94,122
chr10	62671135	62671136	cg01112784	0	+	62671135	62671136	94,94,122
chr21	30443602	30443603	cg01112801	0	+	30443602	30443603	94,94,122
chr13	43842066	43842067	cg01113680	0	+	43842066	43842067	94,94,122
chr3	69925278	69925279	cg01113900	0	+	69925278	69925279	94,94,122
chr11	74022763	74022764	cg01115274	0	+	74022763	74022764	94,94,122
chr5	121647629	121647630	cg01116059	0	+	121647629	121647630	94,94,122
chr14	72703625	72703626	cg01117452	0	+	72703625	72703626	94,94,122
chr7	70156754	70156755	cg01118711	0	+	70156754	70156755	94,94,122
chr6	110721348	110721349	cg01119278	0	+	110721348	110721349	94,94,122
chr3	129303325	129303326	cg01120369	0	+	129303325	129303326	94,94,122
chr16	47178066	47178067	cg01122672	0	+	47178066	47178067	94,94,122
chr16	87743285	87743286	cg01124529	0	+	87743285	87743286	94,94,122
chr13	112612374	112612375	cg01125141	0	+	112612374	112612375	94,94,122
chr5	646070	646071	cg01125608	0	+	646070	646071	94,94,122
chr16	20085046	20085047	cg01126567	0	+	20085046	20085047	94,94,122
chr14	104625467	104625468	cg01126699	0	+	104625467	104625468	94,94,122
chr2	234261724	234261725	cg01127312	0	+	234261724	234261725	94,94,122
chr16	322772	322773	cg01127994	0	+	322772	322773	94,94,122
chr10	30026027	30026028	cg01128566	0	+	30026027	30026028	94,94,122
chr2	19558807	19558808	cg01128642	0	+	19558807	19558808	94,94,122
chr2	241561236	241561237	cg01129641	0	+	241561236	241561237	94,94,122
chr22	21710821	21710822	cg01130658	0	+	21710821	21710822	94,94,122
chr14	101495046	101495047	cg01131100	0	+	101495046	101495047	94,94,122
chr13	47207811	47207812	cg01131395	0	+	47207811	47207812	94,94,122
chr17	74735057	74735058	cg01132443	0	+	74735057	74735058	94,94,122
chr1	53556481	53556482	cg01132471	0	+	53556481	53556482	94,94,122
chr6	33048557	33048558	cg01132696	0	+	33048557	33048558	0,0,255
chr6	45399680	45399681	cg01133215	0	+	45399680	45399681	94,94,122
chr11	1248970	1248971	cg01133890	0	+	1248970	1248971	94,94,122
chr16	1670310	1670311	cg01135315	0	+	1670310	1670311	94,94,122
chr4	41983610	41983611	cg01135648	0	+	41983610	41983611	94,94,122
chr16	16313866	16313867	cg01136471	0	+	16313866	16313867	94,94,122
chr8	141535900	141535901	cg01136606	0	+	141535900	141535901	94,94,122
chr6	2970876	2970877	cg01137047	0	+	2970876	2970877	94,94,122
chr14	34971568	34971569	cg01137792	0	+	34971568	34971569	94,94,122
chr5	171055225	171055226	cg01138819	0	+	171055225	171055226	94,94,122
chr3	44626537	44626538	cg01139508	0	+	44626537	44626538	94,94,122
chr3	193493032	193493033	cg01139553	0	+	193493032	193493033	94,94,122
chr6	33039395	33039396	cg01140143	0	+	33039395	33039396	94,94,122
chr14	60097246	60097247	cg01141940	0	+	60097246	60097247	94,94,122
chr3	9988589	9988590	cg01142302	0	+	9988589	9988590	94,94,122
chr8	144696043	144696044	cg01142693	0	+	144696043	144696044	94,94,122
chr8	103932075	103932076	cg01142735	0	+	103932075	103932076	94,94,122
chr3	149471297	149471298	cg01143510	0	+	149471297	149471298	94,94,122
chr4	40751844	40751845	cg01143804	0	+	40751844	40751845	94,94,122
chr15	63188740	63188741	cg01144019	0	+	63188740	63188741	94,94,122
chr13	114869834	114869835	cg01144218	0	+	114869834	114869835	94,94,122
chr8	144441954	144441955	cg01145119	0	+	144441954	144441955	0,0,255
chr14	102605828	102605829	cg01145559	0	+	102605828	102605829	94,94,122
chr6	160211476	160211477	cg01145583	0	+	160211476	160211477	94,94,122
chr5	115697587	115697588	cg01145903	0	+	115697587	115697588	94,94,122
chr6	106551367	106551368	cg01146808	0	+	106551367	106551368	94,94,122
chr16	72392047	72392048	cg01147079	0	+	72392047	72392048	94,94,122
chr2	194955527	194955528	cg01147487	0	+	194955527	194955528	94,94,122
chr3	47021395	47021396	cg01149259	0	+	47021395	47021396	94,94,122
chr22	50632966	50632967	cg01149940	0	+	50632966	50632967	94,94,122
chr1	976167	976168	cg01150641	0	+	976167	976168	94,94,122
chr10	111216645	111216646	cg01150683	0	+	111216645	111216646	94,94,122
chr10	45460925	45460926	cg01150866	0	+	45460925	45460926	94,94,122
chr16	76342376	76342377	cg01151029	0	+	76342376	76342377	94,94,122
chr4	27097274	27097275	cg01152072	0	+	27097274	27097275	94,94,122
chr17	18280010	18280011	cg01152168	0	+	18280010	18280011	94,94,122
chr15	69817070	69817071	cg01152374	0	+	69817070	69817071	94,94,122
chr3	28294008	28294009	cg01152567	0	+	28294008	28294009	94,94,122
chr6	30619172	30619173	cg01152616	0	+	30619172	30619173	94,94,122
chr11	106239634	106239635	cg01152624	0	+	106239634	106239635	94,94,122
chr18	21452843	21452844	cg01152726	0	+	21452843	21452844	94,94,122
chr12	54410486	54410487	cg01153660	0	+	54410486	54410487	94,94,122
chr20	37062620	37062621	cg01153946	0	+	37062620	37062621	94,94,122
chr2	112940408	112940409	cg01154505	0	+	112940408	112940409	94,94,122
chr6	151661848	151661849	cg01154527	0	+	151661848	151661849	94,94,122
chr10	95462166	95462167	cg01154537	0	+	95462166	95462167	94,94,122
chr16	326063	326064	cg01155930	0	+	326063	326064	94,94,122
chr5	138211183	138211184	cg01156295	0	+	138211183	138211184	94,94,122
chr6	33138481	33138482	cg01156370	0	+	33138481	33138482	94,94,122
chr15	85520316	85520317	cg01156844	0	+	85520316	85520317	94,94,122
chr14	24598953	24598954	cg01158375	0	+	24598953	24598954	94,94,122
chr16	69832830	69832831	cg01158469	0	+	69832830	69832831	94,94,122
chr6	52109384	52109385	cg01158657	0	+	52109384	52109385	94,94,122
chr17	64782412	64782413	cg01160079	0	+	64782412	64782413	0,0,255
chr4	2322051	2322052	cg01161042	0	+	2322051	2322052	94,94,122
chr10	134281625	134281626	cg01162093	0	+	134281625	134281626	94,94,122
chr16	20322036	20322037	cg01162507	0	+	20322036	20322037	94,94,122
chr3	42244104	42244105	cg01163330	0	+	42244104	42244105	94,94,122
chr6	3455911	3455912	cg01163597	0	+	3455911	3455912	94,94,122
chr12	104230670	104230671	cg01164094	0	+	104230670	104230671	94,94,122
chr12	77424273	77424274	cg01164789	0	+	77424273	77424274	94,94,122
chr4	55093691	55093692	cg01166145	0	+	55093691	55093692	94,94,122
chr20	58570522	58570523	cg01166219	0	+	58570522	58570523	94,94,122
chr16	88071553	88071554	cg01166299	0	+	88071553	88071554	94,94,122
chr17	79248050	79248051	cg01166604	0	+	79248050	79248051	94,94,122
chr6	106441505	106441506	cg01167502	0	+	106441505	106441506	94,94,122
chr16	89429418	89429419	cg01167578	0	+	89429418	89429419	94,94,122
chr2	174496000	174496001	cg01167615	0	+	174496000	174496001	94,94,122
chr16	33956456	33956457	cg01167628	0	+	33956456	33956457	0,0,255
chr5	140792917	140792918	cg01169021	0	+	140792917	140792918	94,94,122
chr2	44915426	44915427	cg01169075	0	+	44915426	44915427	94,94,122
chr12	108962899	108962900	cg01170124	0	+	108962899	108962900	94,94,122
chr6	293284	293285	cg01171360	0	+	293284	293285	94,94,122
chr22	24581854	24581855	cg01171362	0	+	24581854	24581855	94,94,122
chr6	31409504	31409505	cg01172310	0	+	31409504	31409505	94,94,122
chr3	71622661	71622662	cg01173432	0	+	71622661	71622662	94,94,122
chr2	218938005	218938006	cg01173650	0	+	218938005	218938006	94,94,122
chr4	80992998	80992999	cg01174264	0	+	80992998	80992999	94,94,122
chr3	195385541	195385542	cg01174269	0	+	195385541	195385542	94,94,122
chr6	32172696	32172697	cg01175636	0	+	32172696	32172697	94,94,122
chr1	240655361	240655362	cg01176047	0	+	240655361	240655362	94,94,122
chr10	104154211	104154212	cg01177642	0	+	104154211	104154212	94,94,122
chr7	1976963	1976964	cg01178603	0	+	1976963	1976964	94,94,122
chr11	2464850	2464851	cg01178971	0	+	2464850	2464851	94,94,122
chr1	249152876	249152877	cg01179986	0	+	249152876	249152877	94,94,122
chr5	96271323	96271324	cg01180046	0	+	96271323	96271324	94,94,122
chr6	106252694	106252695	cg01182171	0	+	106252694	106252695	94,94,122
chr4	16256355	16256356	cg01183991	0	+	16256355	16256356	94,94,122
chr2	8823755	8823756	cg01184784	0	+	8823755	8823756	94,94,122
chr16	75681489	75681490	cg01185350	0	+	75681489	75681490	94,94,122
chr11	89954678	89954679	cg01186595	0	+	89954678	89954679	94,94,122
chr6	158163391	158163392	cg01186702	0	+	158163391	158163392	94,94,122
chr11	26353621	26353622	cg01187505	0	+	26353621	26353622	94,94,122
chr22	22306262	22306263	cg01188914	0	+	22306262	22306263	94,94,122
chr19	49184161	49184162	cg01189871	0	+	49184161	49184162	94,94,122
chr6	2734479	2734480	cg01189926	0	+	2734479	2734480	94,94,122
chr16	89048432	89048433	cg01191058	0	+	89048432	89048433	94,94,122
chr6	28220796	28220797	cg01192291	0	+	28220796	28220797	94,94,122
chr7	56855194	56855195	cg01193368	0	+	56855194	56855195	94,94,122
chr14	52216011	52216012	cg01195732	0	+	52216011	52216012	94,94,122
chr7	99063915	99063916	cg01196388	0	+	99063915	99063916	94,94,122
chr2	3689726	3689727	cg01196744	0	+	3689726	3689727	94,94,122
chr7	4859666	4859667	cg01197302	0	+	4859666	4859667	94,94,122
chr14	103433907	103433908	cg01198184	0	+	103433907	103433908	0,0,255
chr1	28909004	28909005	cg01198591	0	+	28909004	28909005	94,94,122
chr11	44626749	44626750	cg01199327	0	+	44626749	44626750	0,0,255
chr8	104382593	104382594	cg01200376	0	+	104382593	104382594	94,94,122
chr13	114241009	114241010	cg01200763	0	+	114241009	114241010	94,94,122
chr12	79197568	79197569	cg01201054	0	+	79197568	79197569	94,94,122
chr2	46873925	46873926	cg01203286	0	+	46873925	46873926	94,94,122
chr2	21022843	21022844	cg01203385	0	+	21022843	21022844	94,94,122
chr13	27504598	27504599	cg01203588	0	+	27504598	27504599	94,94,122
chr6	45923431	45923432	cg01203773	0	+	45923431	45923432	94,94,122
chr16	88371345	88371346	cg01205832	0	+	88371345	88371346	94,94,122
chr12	92698649	92698650	cg01206418	0	+	92698649	92698650	94,94,122
chr10	124769186	124769187	cg01208243	0	+	124769186	124769187	94,94,122
chr4	1340989	1340990	cg01208515	0	+	1340989	1340990	94,94,122
chr16	11352834	11352835	cg01210113	0	+	11352834	11352835	94,94,122
chr16	31119639	31119640	cg01210372	0	+	31119639	31119640	94,94,122
chr8	87354808	87354809	cg01211091	0	+	87354808	87354809	94,94,122
chr11	13993806	13993807	cg01211137	0	+	13993806	13993807	94,94,122
chr5	179280344	179280345	cg01213455	0	+	179280344	179280345	94,94,122
chr16	54155638	54155639	cg01214050	0	+	54155638	54155639	94,94,122
chr17	406500	406501	cg01214346	0	+	406500	406501	94,94,122
chr4	66784394	66784395	cg01214900	0	+	66784394	66784395	94,94,122
chr16	2975551	2975552	cg01215511	0	+	2975551	2975552	94,94,122
chr1	3424529	3424530	cg01215682	0	+	3424529	3424530	94,94,122
chr16	1069550	1069551	cg01215742	0	+	1069550	1069551	94,94,122
chr3	172859021	172859022	cg01216369	0	+	172859021	172859022	94,94,122
chr2	113239324	113239325	cg01217204	0	+	113239324	113239325	94,94,122
chr17	74498162	74498163	cg01217876	0	+	74498162	74498163	94,94,122
chr6	168079426	168079427	cg01218180	0	+	168079426	168079427	94,94,122
chr4	110623973	110623974	cg01219048	0	+	110623973	110623974	94,94,122
chr9	140683648	140683649	cg01219549	0	+	140683648	140683649	94,94,122
chr7	76054754	76054755	cg01219670	0	+	76054754	76054755	94,94,122
chr14	101864565	101864566	cg01219907	0	+	101864565	101864566	94,94,122
chr5	180056521	180056522	cg01220655	0	+	180056521	180056522	94,94,122
chr20	866010	866011	cg01220680	0	+	866010	866011	94,94,122
chr16	8807010	8807011	cg01221157	0	+	8807010	8807011	94,94,122
chr2	18771815	18771816	cg01221528	0	+	18771815	18771816	94,94,122
chr5	137665164	137665165	cg01224107	0	+	137665164	137665165	94,94,122
chr21	45787794	45787795	cg01224657	0	+	45787794	45787795	94,94,122
chr14	101922289	101922290	cg01225004	0	+	101922289	101922290	94,94,122
chr8	70404513	70404514	cg01225788	0	+	70404513	70404514	94,94,122
chr8	37699922	37699923	cg01226742	0	+	37699922	37699923	94,94,122
chr10	72141612	72141613	cg01227006	0	+	72141612	72141613	94,94,122
chr19	2774519	2774520	cg01227084	0	+	2774519	2774520	94,94,122
chr2	8988573	8988574	cg01227246	0	+	8988573	8988574	94,94,122
chr3	147127011	147127012	cg01227537	0	+	147127011	147127012	94,94,122
chr3	150329614	150329615	cg01228352	0	+	150329614	150329615	94,94,122
chr8	145031535	145031536	cg01228685	0	+	145031535	145031536	94,94,122
chr16	75284881	75284882	cg01230035	0	+	75284881	75284882	94,94,122
chr6	31239062	31239063	cg01230067	0	+	31239062	31239063	0,0,255
chr3	154843067	154843068	cg01230154	0	+	154843067	154843068	94,94,122
chr2	19549979	19549980	cg01230320	0	+	19549979	19549980	94,94,122
chr15	65032198	65032199	cg01230639	0	+	65032198	65032199	94,94,122
chr19	42437424	42437425	cg01232138	0	+	42437424	42437425	94,94,122
chr3	71027077	71027078	cg01232145	0	+	71027077	71027078	94,94,122
chr14	24838125	24838126	cg01233722	0	+	24838125	24838126	94,94,122
chr12	26150044	26150045	cg01234248	0	+	26150044	26150045	94,94,122
chr10	92913774	92913775	cg01235463	0	+	92913774	92913775	94,94,122
chr1	32669149	32669150	cg01235983	0	+	32669149	32669150	94,94,122
chr12	122007813	122007814	cg01236774	0	+	122007813	122007814	94,94,122
chr22	43739991	43739992	cg01237056	0	+	43739991	43739992	94,94,122
chr11	118892992	118892993	cg01237326	0	+	118892992	118892993	94,94,122
chr6	170232142	170232143	cg01238672	0	+	170232142	170232143	94,94,122
chr14	91224691	91224692	cg01240047	0	+	91224691	91224692	94,94,122
chr19	39010017	39010018	cg01240539	0	+	39010017	39010018	94,94,122
chr5	72528313	72528314	cg01240795	0	+	72528313	72528314	94,94,122
chr16	88904468	88904469	cg01241798	0	+	88904468	88904469	94,94,122
chr4	944276	944277	cg01242123	0	+	944276	944277	94,94,122
chr14	23586885	23586886	cg01242348	0	+	23586885	23586886	94,94,122
chr7	97602579	97602580	cg01242451	0	+	97602579	97602580	94,94,122
chr7	16439846	16439847	cg01242677	0	+	16439846	16439847	94,94,122
chr12	6485915	6485916	cg01244006	0	+	6485915	6485916	94,94,122
chr20	1448436	1448437	cg01244043	0	+	1448436	1448437	94,94,122
chr4	187645117	187645118	cg01244944	0	+	187645117	187645118	94,94,122
chr2	205919516	205919517	cg01245155	0	+	205919516	205919517	94,94,122
chr17	2771649	2771650	cg01245268	0	+	2771649	2771650	94,94,122
chr7	151421619	151421620	cg01246802	0	+	151421619	151421620	94,94,122
chr7	6703707	6703708	cg01246835	0	+	6703707	6703708	94,94,122
chr5	68513626	68513627	cg01247845	0	+	68513626	68513627	94,94,122
chr10	82103150	82103151	cg01248810	0	+	82103150	82103151	94,94,122
chr17	58155375	58155376	cg01248878	0	+	58155375	58155376	0,0,255
chr11	82708075	82708076	cg01250845	0	+	82708075	82708076	94,94,122
chr7	72722950	72722951	cg01251255	0	+	72722950	72722951	94,94,122
chr7	6205491	6205492	cg01251566	0	+	6205491	6205492	94,94,122
chr6	42861859	42861860	cg01251854	0	+	42861859	42861860	94,94,122
chr5	32711880	32711881	cg01252672	0	+	32711880	32711881	94,94,122
chr11	124747171	124747172	cg01253160	0	+	124747171	124747172	94,94,122
[truncated: 37,521 more rows]
