# Supplementary material for: An integrated -omics analysis of the epigenetic landscape of gene expression in human blood cells
Source: BMC Genomics. 2018 Jun 19;19:476. doi: 10.1186/s12864-018-4842-3 (PMC6006777; doi:10.1186/s12864-018-4842-3)
Supplement: Supplementary file 4 — UCSC track for eCpGs from MESA. (BED 8181 kb) [file 12864_2018_4842_MOESM4_ESM.bed]

chr8	42263293	42263294	cg00000236	0	+	42263293	42263294	94,94,122
chr14	69341138	69341139	cg00000289	0	+	69341138	69341139	94,94,122
chr1	230560792	230560793	cg00000363	0	+	230560792	230560793	94,94,122
chr9	139997923	139997924	cg00000658	0	+	139997923	139997924	94,94,122
chr4	154609856	154609857	cg00000884	0	+	154609856	154609857	0,0,255
chr11	2720462	2720463	cg00000924	0	+	2720462	2720463	94,94,122
chr1	5937252	5937253	cg00000957	0	+	5937252	5937253	94,94,122
chr20	48959003	48959004	cg00001269	0	+	48959003	48959004	94,94,122
chr1	51034864	51034865	cg00001534	0	+	51034864	51034865	94,94,122
chr1	200011785	200011786	cg00001583	0	+	200011785	200011786	94,94,122
chr12	11905389	11905390	cg00001793	0	+	11905389	11905390	94,94,122
chr16	47008490	47008491	cg00001854	0	+	47008490	47008491	94,94,122
chr10	69990587	69990588	cg00001874	0	+	69990587	69990588	94,94,122
chr18	60055083	60055084	cg00001930	0	+	60055083	60055084	94,94,122
chr1	20960009	20960010	cg00002028	0	+	20960009	20960010	94,94,122
chr19	39798480	39798481	cg00002033	0	+	39798480	39798481	0,0,255
chr21	30390416	30390417	cg00002080	0	+	30390416	30390417	94,94,122
chr8	144120398	144120399	cg00002224	0	+	144120398	144120399	94,94,122
chr8	120428417	120428418	cg00002464	0	+	120428417	120428418	94,94,122
chr1	44513357	44513358	cg00002837	0	+	44513357	44513358	94,94,122
chr12	113901209	113901210	cg00003298	0	+	113901209	113901210	94,94,122
chr19	30715644	30715645	cg00003305	0	+	30715644	30715645	94,94,122
chr1	10816498	10816499	cg00003345	0	+	10816498	10816499	94,94,122
chr17	48912542	48912543	cg00003625	0	+	48912542	48912543	94,94,122
chr16	2897073	2897074	cg00003900	0	+	2897073	2897074	94,94,122
chr10	100022607	100022608	cg00004105	0	+	100022607	100022608	94,94,122
chr2	38977300	38977301	cg00004207	0	+	38977300	38977301	94,94,122
chr17	7475078	7475079	cg00004421	0	+	7475078	7475079	94,94,122
chr9	140681205	140681206	cg00004429	0	+	140681205	140681206	94,94,122
chr6	31089292	31089293	cg00004562	0	+	31089292	31089293	94,94,122
chr2	106013884	106013885	cg00004700	0	+	106013884	106013885	0,0,255
chr16	75148459	75148460	cg00004883	0	+	75148459	75148460	94,94,122
chr6	147124995	147124996	cg00004963	0	+	147124995	147124996	94,94,122
chr17	18010739	18010740	cg00005437	0	+	18010739	18010740	94,94,122
chr11	47608721	47608722	cg00005619	0	+	47608721	47608722	0,0,255
chr13	24079417	24079418	cg00005740	0	+	24079417	24079418	94,94,122
chr10	112068220	112068221	cg00005861	0	+	112068220	112068221	94,94,122
chr14	66974438	66974439	cg00006032	0	+	66974438	66974439	94,94,122
chr2	26726564	26726565	cg00006243	0	+	26726564	26726565	94,94,122
chrX	103810907	103810908	cg00006815	0	+	103810907	103810908	94,94,122
chr15	90066805	90066806	cg00006867	0	+	90066805	90066806	94,94,122
chr4	1768888	1768889	cg00006948	0	+	1768888	1768889	94,94,122
chr8	67342599	67342600	cg00007076	0	+	67342599	67342600	0,0,255
chr8	37606578	37606579	cg00007675	0	+	37606578	37606579	94,94,122
chr19	56156429	56156430	cg00007987	0	+	56156429	56156430	0,0,255
chr2	232643842	232643843	cg00008345	0	+	232643842	232643843	94,94,122
chr1	156815773	156815774	cg00008446	0	+	156815773	156815774	94,94,122
chr9	115093660	115093661	cg00008629	0	+	115093660	115093661	0,0,255
chr1	207082899	207082900	cg00008647	0	+	207082899	207082900	94,94,122
chr10	86087960	86087961	cg00008671	0	+	86087960	86087961	0,0,255
chr19	51021199	51021200	cg00008737	0	+	51021199	51021200	94,94,122
chr1	53924762	53924763	cg00008810	0	+	53924762	53924763	94,94,122
chr1	45966924	45966925	cg00008971	0	+	45966924	45966925	94,94,122
chr12	120151889	120151890	cg00009001	0	+	120151889	120151890	94,94,122
chr11	61283864	61283865	cg00009053	0	+	61283864	61283865	94,94,122
chr11	60930187	60930188	cg00009088	0	+	60930187	60930188	0,0,255
chr20	19954587	19954588	cg00009196	0	+	19954587	19954588	0,0,255
chr21	48017231	48017232	cg00009944	0	+	48017231	48017232	94,94,122
chr2	109967171	109967172	cg00010078	0	+	109967171	109967172	94,94,122
chr19	14089629	14089630	cg00010445	0	+	14089629	14089630	94,94,122
chr1	45476117	45476118	cg00010654	0	+	45476117	45476118	94,94,122
chr2	55281780	55281781	cg00010672	0	+	55281780	55281781	94,94,122
chr2	232321340	232321341	cg00010789	0	+	232321340	232321341	94,94,122
chr6	30653166	30653167	cg00010853	0	+	30653166	30653167	94,94,122
chr2	219738313	219738314	cg00011225	0	+	219738313	219738314	94,94,122
chr16	3591727	3591728	cg00011564	0	+	3591727	3591728	94,94,122
chr16	85193528	85193529	cg00011605	0	+	85193528	85193529	94,94,122
chr2	217560945	217560946	cg00011856	0	+	217560945	217560946	94,94,122
chrX	153714659	153714660	cg00011891	0	+	153714659	153714660	94,94,122
chr2	193061252	193061253	cg00012126	0	+	193061252	193061253	94,94,122
chr1	149370973	149370974	cg00012317	0	+	149370973	149370974	94,94,122
chr1	153599486	153599487	cg00012362	0	+	153599486	153599487	0,0,255
chr1	227922511	227922512	cg00012386	0	+	227922511	227922512	94,94,122
chr11	17756434	17756435	cg00012397	0	+	17756434	17756435	94,94,122
chr15	98503951	98503952	cg00012522	0	+	98503951	98503952	0,0,255
chr13	94568319	94568320	cg00012576	0	+	94568319	94568320	94,94,122
chr13	20805486	20805487	cg00012692	0	+	20805486	20805487	94,94,122
chr6	30434337	30434338	cg00012701	0	+	30434337	30434338	94,94,122
chr17	73911256	73911257	cg00012920	0	+	73911256	73911257	94,94,122
chr9	140068769	140068770	cg00013660	0	+	140068769	140068770	94,94,122
chr1	64992432	64992433	cg00013899	0	+	64992432	64992433	94,94,122
chrX	48457127	48457128	cg00014152	0	+	48457127	48457128	94,94,122
chr7	101364175	101364176	cg00014377	0	+	101364175	101364176	94,94,122
chr1	44034052	44034053	cg00014445	0	+	44034052	44034053	94,94,122
chr8	142243059	142243060	cg00014665	0	+	142243059	142243060	94,94,122
chr19	2475657	2475658	cg00014806	0	+	2475657	2475658	94,94,122
chr17	77765732	77765733	cg00014830	0	+	77765732	77765733	94,94,122
chr17	79849734	79849735	cg00014986	0	+	79849734	79849735	94,94,122
chr18	158347	158348	cg00014996	0	+	158347	158348	94,94,122
chr12	54500831	54500832	cg00015319	0	+	54500831	54500832	0,0,255
chr8	145052949	145052950	cg00015530	0	+	145052949	145052950	94,94,122
chr2	241069872	241069873	cg00015603	0	+	241069872	241069873	94,94,122
chr5	170815182	170815183	cg00016156	0	+	170815182	170815183	94,94,122
chr17	41133927	41133928	cg00016255	0	+	41133927	41133928	94,94,122
chr7	21582130	21582131	cg00016360	0	+	21582130	21582131	94,94,122
chrX	149737875	149737876	cg00016522	0	+	149737875	149737876	94,94,122
chr19	41948652	41948653	cg00016892	0	+	41948652	41948653	94,94,122
chr1	113250447	113250448	cg00016968	0	+	113250447	113250448	94,94,122
chr2	45797254	45797255	cg00017059	0	+	45797254	45797255	94,94,122
chr8	145000032	145000033	cg00017203	0	+	145000032	145000033	0,0,255
chr17	76220742	76220743	cg00017271	0	+	76220742	76220743	94,94,122
chr10	8277522	8277523	cg00017363	0	+	8277522	8277523	94,94,122
chr1	28659474	28659475	cg00017546	0	+	28659474	28659475	94,94,122
chr2	30644954	30644955	cg00017826	0	+	30644954	30644955	94,94,122
chr2	119528420	119528421	cg00017842	0	+	119528420	119528421	94,94,122
chr6	157932179	157932180	cg00017931	0	+	157932179	157932180	0,0,255
chr1	26487736	26487737	cg00017970	0	+	26487736	26487737	0,0,255
chr2	162275745	162275746	cg00018128	0	+	162275745	162275746	94,94,122
chr7	101931733	101931734	cg00018181	0	+	101931733	101931734	94,94,122
chr1	153519849	153519850	cg00018184	0	+	153519849	153519850	94,94,122
chr2	65297246	65297247	cg00018198	0	+	65297246	65297247	94,94,122
chr1	231113418	231113419	cg00018229	0	+	231113418	231113419	94,94,122
chr2	110370906	110370907	cg00018524	0	+	110370906	110370907	94,94,122
chr7	2632688	2632689	cg00018539	0	+	2632688	2632689	94,94,122
chr12	124459489	124459490	cg00018739	0	+	124459489	124459490	94,94,122
chr13	25671475	25671476	cg00018896	0	+	25671475	25671476	94,94,122
chr3	11057499	11057500	cg00019082	0	+	11057499	11057500	94,94,122
chr12	120933844	120933845	cg00019085	0	+	120933844	120933845	0,0,255
chr12	130623365	130623366	cg00019366	0	+	130623365	130623366	94,94,122
chr1	7887941	7887942	cg00019458	0	+	7887941	7887942	0,0,255
chr15	59279702	59279703	cg00019463	0	+	59279702	59279703	94,94,122
chr6	160390888	160390889	cg00019778	0	+	160390888	160390889	94,94,122
chr4	1554148	1554149	cg00019826	0	+	1554148	1554149	94,94,122
chr16	6571082	6571083	cg00019838	0	+	6571082	6571083	94,94,122
chr9	115773737	115773738	cg00019877	0	+	115773737	115773738	94,94,122
chr12	79258082	79258083	cg00020191	0	+	79258082	79258083	94,94,122
chr7	142749541	142749542	cg00020348	0	+	142749541	142749542	94,94,122
chr5	65439519	65439520	cg00020405	0	+	65439519	65439520	94,94,122
chr15	28341561	28341562	cg00020649	0	+	28341561	28341562	94,94,122
chr4	169930428	169930429	cg00020991	0	+	169930428	169930429	0,0,255
chr12	27676701	27676702	cg00021166	0	+	27676701	27676702	94,94,122
chr2	128142154	128142155	cg00021275	0	+	128142154	128142155	94,94,122
chr16	85660214	85660215	cg00021476	0	+	85660214	85660215	94,94,122
chr17	75084648	75084649	cg00021540	0	+	75084648	75084649	94,94,122
chr1	54209079	54209080	cg00021550	0	+	54209079	54209080	94,94,122
chr8	144690955	144690956	cg00021855	0	+	144690955	144690956	0,0,255
chr8	105476916	105476917	cg00021978	0	+	105476916	105476917	94,94,122
chr20	42085878	42085879	cg00022138	0	+	42085878	42085879	94,94,122
chr11	69590286	69590287	cg00022558	0	+	69590286	69590287	94,94,122
chr10	114136010	114136011	cg00022688	0	+	114136010	114136011	94,94,122
chr4	55096615	55096616	cg00022858	0	+	55096615	55096616	94,94,122
chr11	64108439	64108440	cg00022866	0	+	64108439	64108440	0,0,255
chr8	94143533	94143534	cg00022900	0	+	94143533	94143534	94,94,122
chr6	31650807	31650808	cg00022997	0	+	31650807	31650808	0,0,255
chr19	12202385	12202386	cg00023174	0	+	12202385	12202386	94,94,122
chr13	111267666	111267667	cg00023464	0	+	111267666	111267667	0,0,255
chr1	114496770	114496771	cg00023702	0	+	114496770	114496771	94,94,122
chr11	66839190	66839191	cg00023919	0	+	66839190	66839191	94,94,122
chr1	2443576	2443577	cg00024198	0	+	2443576	2443577	94,94,122
chr17	34058622	34058623	cg00024382	0	+	34058622	34058623	94,94,122
chr5	79552469	79552470	cg00024404	0	+	79552469	79552470	0,0,255
chr22	24240386	24240387	cg00024416	0	+	24240386	24240387	0,0,255
chr16	21569472	21569473	cg00024443	0	+	21569472	21569473	94,94,122
chr3	188692546	188692547	cg00024471	0	+	188692546	188692547	94,94,122
chr17	47573863	47573864	cg00024472	0	+	47573863	47573864	94,94,122
chr15	32163259	32163260	cg00024722	0	+	32163259	32163260	94,94,122
chr3	169377817	169377818	cg00024967	0	+	169377817	169377818	94,94,122
chr19	17902241	17902242	cg00024989	0	+	17902241	17902242	94,94,122
chr1	145588626	145588627	cg00025211	0	+	145588626	145588627	94,94,122
chr16	87856449	87856450	cg00025439	0	+	87856449	87856450	94,94,122
chr17	1057342	1057343	cg00025496	0	+	1057342	1057343	94,94,122
chr6	34164283	34164284	cg00025877	0	+	34164283	34164284	94,94,122
chr12	56414489	56414490	cg00026033	0	+	56414489	56414490	0,0,255
chr3	172465745	172465746	cg00026075	0	+	172465745	172465746	94,94,122
chr3	191579257	191579258	cg00026141	0	+	191579257	191579258	94,94,122
chr1	2144243	2144244	cg00026222	0	+	2144243	2144244	94,94,122
chr4	10686553	10686554	cg00026290	0	+	10686553	10686554	0,0,255
chr6	43858740	43858741	cg00026362	0	+	43858740	43858741	94,94,122
chr15	90562838	90562839	cg00026553	0	+	90562838	90562839	94,94,122
chr1	58089000	58089001	cg00026909	0	+	58089000	58089001	0,0,255
chr18	5543800	5543801	cg00027083	0	+	5543800	5543801	0,0,255
chr16	11099198	11099199	cg00027155	0	+	11099198	11099199	94,94,122
chr7	151087725	151087726	cg00027162	0	+	151087725	151087726	94,94,122
chr2	85547230	85547231	cg00027232	0	+	85547230	85547231	0,0,255
chrX	46740284	46740285	cg00027454	0	+	46740284	46740285	94,94,122
chr1	117306668	117306669	cg00027570	0	+	117306668	117306669	94,94,122
chr1	226900520	226900521	cg00027637	0	+	226900520	226900521	94,94,122
chr15	57510574	57510575	cg00027650	0	+	57510574	57510575	94,94,122
chr16	31285772	31285773	cg00027729	0	+	31285772	31285773	94,94,122
chr7	1452677	1452678	cg00027745	0	+	1452677	1452678	94,94,122
chr15	74218696	74218697	cg00028013	0	+	74218696	74218697	94,94,122
chr20	30779306	30779307	cg00028034	0	+	30779306	30779307	94,94,122
chr3	114343672	114343673	cg00028135	0	+	114343672	114343673	94,94,122
chr2	45028801	45028802	cg00028211	0	+	45028801	45028802	94,94,122
chr4	186741787	186741788	cg00028336	0	+	186741787	186741788	94,94,122
chr12	6876320	6876321	cg00028636	0	+	6876320	6876321	94,94,122
chr2	131674174	131674175	cg00028678	0	+	131674174	131674175	94,94,122
chr20	43938183	43938184	cg00028844	0	+	43938183	43938184	94,94,122
chr19	48247713	48247714	cg00028993	0	+	48247713	48247714	0,0,255
chr12	111731202	111731203	cg00029284	0	+	111731202	111731203	94,94,122
chr8	1443907	1443908	cg00029583	0	+	1443907	1443908	0,0,255
chr1	6268789	6268790	cg00030047	0	+	6268789	6268790	94,94,122
chr7	8302093	8302094	cg00030291	0	+	8302093	8302094	94,94,122
chr6	169562539	169562540	cg00030427	0	+	169562539	169562540	94,94,122
chr7	100028973	100028974	cg00030432	0	+	100028973	100028974	94,94,122
chr6	30139541	30139542	cg00030508	0	+	30139541	30139542	94,94,122
chr1	2379830	2379831	cg00030604	0	+	2379830	2379831	94,94,122
chr10	131811604	131811605	cg00030627	0	+	131811604	131811605	94,94,122
chr15	29432142	29432143	cg00030774	0	+	29432142	29432143	94,94,122
chr6	33422379	33422380	cg00030795	0	+	33422379	33422380	94,94,122
chr1	145507503	145507504	cg00030816	0	+	145507503	145507504	94,94,122
chr1	17303751	17303752	cg00031063	0	+	17303751	17303752	94,94,122
chr6	33166116	33166117	cg00031105	0	+	33166116	33166117	94,94,122
chr17	7453376	7453377	cg00031162	0	+	7453376	7453377	94,94,122
chr6	168478518	168478519	cg00031346	0	+	168478518	168478519	94,94,122
chr7	23051360	23051361	cg00031708	0	+	23051360	23051361	94,94,122
chr7	47783847	47783848	cg00031973	0	+	47783847	47783848	94,94,122
chr8	98290371	98290372	cg00032205	0	+	98290371	98290372	0,0,255
chr12	131402348	131402349	cg00032490	0	+	131402348	131402349	94,94,122
chr8	711063	711064	cg00032610	0	+	711063	711064	94,94,122
chrX	149613397	149613398	cg00032666	0	+	149613397	149613398	94,94,122
chr4	1005071	1005072	cg00032686	0	+	1005071	1005072	94,94,122
chr1	2304263	2304264	cg00032879	0	+	2304263	2304264	94,94,122
chr4	169952113	169952114	cg00033165	0	+	169952113	169952114	94,94,122
chr16	3511786	3511787	cg00033209	0	+	3511786	3511787	0,0,255
chr16	4738567	4738568	cg00033551	0	+	4738567	4738568	94,94,122
chr15	96887042	96887043	cg00033666	0	+	96887042	96887043	94,94,122
chr12	15942560	15942561	cg00033668	0	+	15942560	15942561	94,94,122
chr15	63566254	63566255	cg00033703	0	+	63566254	63566255	94,94,122
chr19	12779365	12779366	cg00033773	0	+	12779365	12779366	94,94,122
chr19	7504568	7504569	cg00033915	0	+	7504568	7504569	94,94,122
chr16	88779145	88779146	cg00034003	0	+	88779145	88779146	94,94,122
chr8	85096036	85096037	cg00034076	0	+	85096036	85096037	94,94,122
chr1	40098594	40098595	cg00034101	0	+	40098594	40098595	0,0,255
chr2	8684125	8684126	cg00034336	0	+	8684125	8684126	0,0,255
chr2	39892123	39892124	cg00034559	0	+	39892123	39892124	94,94,122
chr16	89229268	89229269	cg00034611	0	+	89229268	89229269	94,94,122
chr10	104953607	104953608	cg00035347	0	+	104953607	104953608	0,0,255
chr11	33036663	33036664	cg00035630	0	+	33036663	33036664	94,94,122
chr13	21900590	21900591	cg00035636	0	+	21900590	21900591	94,94,122
chr6	33287503	33287504	cg00035673	0	+	33287503	33287504	94,94,122
chr7	1104034	1104035	cg00035923	0	+	1104034	1104035	94,94,122
chr7	91874084	91874085	cg00035937	0	+	91874084	91874085	94,94,122
chr13	113600331	113600332	cg00035980	0	+	113600331	113600332	94,94,122
chr1	40146659	40146660	cg00036110	0	+	40146659	40146660	94,94,122
chr12	69080591	69080592	cg00036115	0	+	69080591	69080592	94,94,122
chr19	56688438	56688439	cg00036137	0	+	56688438	56688439	94,94,122
chr1	245852352	245852353	cg00036263	0	+	245852352	245852353	94,94,122
chr6	164441130	164441131	cg00036585	0	+	164441130	164441131	94,94,122
chr4	54974681	54974682	cg00036788	0	+	54974681	54974682	94,94,122
chr2	220436893	220436894	cg00036871	0	+	220436893	220436894	94,94,122
chr16	85343280	85343281	cg00036976	0	+	85343280	85343281	0,0,255
chr6	117198427	117198428	cg00037441	0	+	117198427	117198428	94,94,122
chr3	49235032	49235033	cg00038298	0	+	49235032	49235033	94,94,122
chr1	172635667	172635668	cg00038446	0	+	172635667	172635668	94,94,122
chr1	152853542	152853543	cg00038675	0	+	152853542	152853543	94,94,122
chr19	38877133	38877134	cg00038736	0	+	38877133	38877134	94,94,122
chr22	30162509	30162510	cg00039057	0	+	30162509	30162510	94,94,122
chr1	36615844	36615845	cg00039326	0	+	36615844	36615845	0,0,255
chr2	176957472	176957473	cg00039441	0	+	176957472	176957473	94,94,122
chr16	3931488	3931489	cg00039463	0	+	3931488	3931489	94,94,122
chr16	2347503	2347504	cg00039478	0	+	2347503	2347504	94,94,122
chr16	24712521	24712522	cg00039489	0	+	24712521	24712522	94,94,122
chr16	85855179	85855180	cg00039505	0	+	85855179	85855180	94,94,122
chr2	109403367	109403368	cg00039794	0	+	109403367	109403368	0,0,255
chr15	41222275	41222276	cg00040007	0	+	41222275	41222276	94,94,122
chr1	249168472	249168473	cg00040013	0	+	249168472	249168473	94,94,122
chr7	27152898	27152899	cg00040268	0	+	27152898	27152899	94,94,122
chr12	54424678	54424679	cg00040312	0	+	54424678	54424679	94,94,122
chr1	153963106	153963107	cg00040380	0	+	153963106	153963107	94,94,122
chr22	18506179	18506180	cg00040575	0	+	18506179	18506180	0,0,255
chr2	62556078	62556079	cg00040749	0	+	62556078	62556079	94,94,122
chr19	2328390	2328391	cg00040861	0	+	2328390	2328391	94,94,122
chr2	1416888	1416889	cg00040862	0	+	1416888	1416889	94,94,122
chr16	2009156	2009157	cg00040873	0	+	2009156	2009157	94,94,122
chrX	100806879	100806880	cg00040923	0	+	100806879	100806880	94,94,122
chr1	156956638	156956639	cg00040986	0	+	156956638	156956639	94,94,122
chr19	49828628	49828629	cg00041047	0	+	49828628	49828629	94,94,122
chr16	48402111	48402112	cg00041311	0	+	48402111	48402112	94,94,122
chr11	2322740	2322741	cg00041575	0	+	2322740	2322741	94,94,122
chr6	152702329	152702330	cg00041666	0	+	152702329	152702330	94,94,122
chr17	55828037	55828038	cg00041989	0	+	55828037	55828038	94,94,122
chr5	139493489	139493490	cg00042246	0	+	139493489	139493490	94,94,122
chr7	150104654	150104655	cg00042325	0	+	150104654	150104655	0,0,255
chr3	113232967	113232968	cg00042409	0	+	113232967	113232968	94,94,122
chr5	14710789	14710790	cg00042478	0	+	14710789	14710790	94,94,122
chr3	14987938	14987939	cg00042568	0	+	14987938	14987939	94,94,122
chr17	37028649	37028650	cg00042837	0	+	37028649	37028650	94,94,122
chr16	2030891	2030892	cg00043004	0	+	2030891	2030892	94,94,122
chr19	2227428	2227429	cg00043005	0	+	2227428	2227429	94,94,122
chr11	69634239	69634240	cg00043379	0	+	69634239	69634240	94,94,122
chr7	101005831	101005832	cg00043564	0	+	101005831	101005832	94,94,122
chr1	6093971	6093972	cg00043790	0	+	6093971	6093972	94,94,122
chr2	74612143	74612144	cg00043800	0	+	74612143	74612144	0,0,255
chr16	11439709	11439710	cg00044050	0	+	11439709	11439710	94,94,122
chr2	106055152	106055153	cg00044097	0	+	106055152	106055153	94,94,122
chr12	121019602	121019603	cg00044289	0	+	121019602	121019603	94,94,122
chr16	15238524	15238525	cg00044466	0	+	15238524	15238525	94,94,122
chr8	48649085	48649086	cg00044505	0	+	48649085	48649086	0,0,255
chr16	66400410	66400411	cg00044665	0	+	66400410	66400411	94,94,122
chr1	146552389	146552390	cg00044796	0	+	146552389	146552390	94,94,122
chr6	31855392	31855393	cg00044950	0	+	31855392	31855393	94,94,122
chr19	408682	408683	cg00044995	0	+	408682	408683	94,94,122
chr1	172674158	172674159	cg00045114	0	+	172674158	172674159	94,94,122
chr4	107238124	107238125	cg00045439	0	+	107238124	107238125	94,94,122
chr20	35723331	35723332	cg00045515	0	+	35723331	35723332	94,94,122
chr1	161039689	161039690	cg00045607	0	+	161039689	161039690	94,94,122
chr16	69318026	69318027	cg00045787	0	+	69318026	69318027	94,94,122
chr10	134222217	134222218	cg00045902	0	+	134222217	134222218	94,94,122
chrX	54556442	54556443	cg00046099	0	+	54556442	54556443	94,94,122
chr1	233112526	233112527	cg00046105	0	+	233112526	233112527	94,94,122
chr1	66258759	66258760	cg00046625	0	+	66258759	66258760	94,94,122
chr16	1877149	1877150	cg00046913	0	+	1877149	1877150	0,0,255
chr17	30906422	30906423	cg00046991	0	+	30906422	30906423	94,94,122
chr22	51016898	51016899	cg00047287	0	+	51016898	51016899	0,0,255
chr17	8244935	8244936	cg00047753	0	+	8244935	8244936	94,94,122
chr7	99775421	99775422	cg00048759	0	+	99775421	99775422	94,94,122
chr5	161274630	161274631	cg00048832	0	+	161274630	161274631	94,94,122
chr1	93643902	93643903	cg00049156	0	+	93643902	93643903	94,94,122
chr1	231473540	231473541	cg00049253	0	+	231473540	231473541	94,94,122
chr5	472563	472564	cg00049323	0	+	472563	472564	0,0,255
chr16	84166873	84166874	cg00049380	0	+	84166873	84166874	94,94,122
chr13	34250984	34250985	cg00049382	0	+	34250984	34250985	94,94,122
chr9	73026642	73026643	cg00049440	0	+	73026642	73026643	0,0,255
chr6	41650635	41650636	cg00049595	0	+	41650635	41650636	94,94,122
chr16	66613333	66613334	cg00049664	0	+	66613333	66613334	94,94,122
chr1	3057809	3057810	cg00049709	0	+	3057809	3057810	94,94,122
chr5	55776344	55776345	cg00049729	0	+	55776344	55776345	94,94,122
chr16	5554272	5554273	cg00049883	0	+	5554272	5554273	94,94,122
chr5	180479828	180479829	cg00050152	0	+	180479828	180479829	94,94,122
chr6	33216584	33216585	cg00050247	0	+	33216584	33216585	94,94,122
chr2	135604451	135604452	cg00050250	0	+	135604451	135604452	94,94,122
chr17	62550867	62550868	cg00050289	0	+	62550867	62550868	94,94,122
chr1	2886817	2886818	cg00050294	0	+	2886817	2886818	94,94,122
chr17	64299064	64299065	cg00050312	0	+	64299064	64299065	94,94,122
chr4	15377964	15377965	cg00050336	0	+	15377964	15377965	0,0,255
chr12	110211700	110211701	cg00050496	0	+	110211700	110211701	94,94,122
chr16	27414417	27414418	cg00050618	0	+	27414417	27414418	94,94,122
chr4	4576492	4576493	cg00050654	0	+	4576492	4576493	94,94,122
chr2	25524876	25524877	cg00050692	0	+	25524876	25524877	0,0,255
chr7	150211810	150211811	cg00051483	0	+	150211810	150211811	94,94,122
chr3	193859209	193859210	cg00051782	0	+	193859209	193859210	94,94,122
chr10	95462160	95462161	cg00051979	0	+	95462160	95462161	94,94,122
chr20	3213681	3213682	cg00052046	0	+	3213681	3213682	94,94,122
chr8	134580579	134580580	cg00052385	0	+	134580579	134580580	94,94,122
chr6	33245803	33245804	cg00052772	0	+	33245803	33245804	94,94,122
chr3	107645033	107645034	cg00052853	0	+	107645033	107645034	94,94,122
chr2	190539777	190539778	cg00052932	0	+	190539777	190539778	0,0,255
chr17	46089787	46089788	cg00053010	0	+	46089787	46089788	94,94,122
chr19	18337106	18337107	cg00053073	0	+	18337106	18337107	94,94,122
chr6	167032402	167032403	cg00053135	0	+	167032402	167032403	94,94,122
chr5	139728710	139728711	cg00053755	0	+	139728710	139728711	0,0,255
chr1	226270441	226270442	cg00053851	0	+	226270441	226270442	94,94,122
chr2	239040303	239040304	cg00053870	0	+	239040303	239040304	94,94,122
chr8	37457328	37457329	cg00053916	0	+	37457328	37457329	0,0,255
chr8	65711643	65711644	cg00054210	0	+	65711643	65711644	94,94,122
chr6	31347801	31347802	cg00054409	0	+	31347801	31347802	94,94,122
chr3	9852351	9852352	cg00054472	0	+	9852351	9852352	94,94,122
chr16	88717586	88717587	cg00054525	0	+	88717586	88717587	94,94,122
chr19	54201246	54201247	cg00054741	0	+	54201246	54201247	0,0,255
chr21	43373078	43373079	cg00054774	0	+	43373078	43373079	94,94,122
chr17	46985411	46985412	cg00054791	0	+	46985411	46985412	94,94,122
chr10	129796936	129796937	cg00054971	0	+	129796936	129796937	94,94,122
chr2	43398117	43398118	cg00055073	0	+	43398117	43398118	94,94,122
chr7	4846845	4846846	cg00055292	0	+	4846845	4846846	94,94,122
chr2	200446844	200446845	cg00055341	0	+	200446844	200446845	94,94,122
chr13	79170429	79170430	cg00055679	0	+	79170429	79170430	0,0,255
chr1	6153072	6153073	cg00055881	0	+	6153072	6153073	94,94,122
chr10	25010737	25010738	cg00056066	0	+	25010737	25010738	94,94,122
chr2	131485149	131485150	cg00056074	0	+	131485149	131485150	94,94,122
chr3	6901651	6901652	cg00056257	0	+	6901651	6901652	94,94,122
chr1	161391806	161391807	cg00056433	0	+	161391806	161391807	0,0,255
chr12	111856651	111856652	cg00056489	0	+	111856651	111856652	94,94,122
chr6	164288622	164288623	cg00056541	0	+	164288622	164288623	94,94,122
chr1	167063957	167063958	cg00056754	0	+	167063957	167063958	94,94,122
chr9	104249489	104249490	cg00056985	0	+	104249489	104249490	94,94,122
chr22	29708245	29708246	cg00057476	0	+	29708245	29708246	94,94,122
chr17	56408693	56408694	cg00057966	0	+	56408693	56408694	94,94,122
chr4	122853692	122853693	cg00058009	0	+	122853692	122853693	94,94,122
chr18	5891947	5891948	cg00058163	0	+	5891947	5891948	94,94,122
chr1	228974132	228974133	cg00058291	0	+	228974132	228974133	94,94,122
chr12	133195093	133195094	cg00058329	0	+	133195093	133195094	94,94,122
chr16	624004	624005	cg00058799	0	+	624004	624005	94,94,122
chr3	99927990	99927991	cg00058857	0	+	99927990	99927991	94,94,122
chr12	3602161	3602162	cg00059053	0	+	3602161	3602162	94,94,122
chr1	8343574	8343575	cg00059459	0	+	8343574	8343575	94,94,122
chr7	134855688	134855689	cg00059740	0	+	134855688	134855689	94,94,122
chr12	113908959	113908960	cg00059911	0	+	113908959	113908960	94,94,122
chr13	48894381	48894382	cg00059930	0	+	48894381	48894382	94,94,122
chr11	31837236	31837237	cg00060304	0	+	31837236	31837237	94,94,122
chr4	3287597	3287598	cg00060484	0	+	3287597	3287598	94,94,122
chr1	45140439	45140440	cg00060606	0	+	45140439	45140440	94,94,122
chr10	47135255	47135256	cg00060641	0	+	47135255	47135256	0,0,255
chr5	141600993	141600994	cg00060800	0	+	141600993	141600994	94,94,122
chr6	29617601	29617602	cg00060933	0	+	29617601	29617602	94,94,122
chr9	100744025	100744026	cg00061031	0	+	100744025	100744026	94,94,122
chr4	187186952	187186953	cg00061039	0	+	187186952	187186953	94,94,122
chr16	4070370	4070371	cg00061520	0	+	4070370	4070371	0,0,255
chr17	8311835	8311836	cg00061635	0	+	8311835	8311836	94,94,122
chr10	51542258	51542259	cg00061792	0	+	51542258	51542259	94,94,122
chr1	85100818	85100819	cg00062020	0	+	85100818	85100819	94,94,122
chr22	50747368	50747369	cg00062282	0	+	50747368	50747369	94,94,122
chr3	39448951	39448952	cg00063111	0	+	39448951	39448952	94,94,122
chr2	228736252	228736253	cg00063174	0	+	228736252	228736253	0,0,255
chr1	3352985	3352986	cg00063748	0	+	3352985	3352986	0,0,255
chr3	142314492	142314493	cg00063773	0	+	142314492	142314493	94,94,122
chr16	85749495	85749496	cg00063828	0	+	85749495	85749496	94,94,122
chr2	64877005	64877006	cg00063909	0	+	64877005	64877006	94,94,122
chr3	183894760	183894761	cg00064020	0	+	183894760	183894761	94,94,122
chr10	122598253	122598254	cg00064080	0	+	122598253	122598254	0,0,255
chr10	102989597	102989598	cg00064235	0	+	102989597	102989598	94,94,122
chr1	90100011	90100012	cg00064255	0	+	90100011	90100012	94,94,122
chr1	27962036	27962037	cg00065048	0	+	27962036	27962037	94,94,122
chr1	18959267	18959268	cg00065215	0	+	18959267	18959268	94,94,122
chr11	125550743	125550744	cg00066153	0	+	125550743	125550744	94,94,122
chr17	78472158	78472159	cg00066239	0	+	78472158	78472159	94,94,122
chr1	26826676	26826677	cg00066499	0	+	26826676	26826677	94,94,122
chr1	160385635	160385636	cg00066554	0	+	160385635	160385636	94,94,122
chr17	7792673	7792674	cg00066663	0	+	7792673	7792674	0,0,255
chr1	102462589	102462590	cg00066671	0	+	102462589	102462590	94,94,122
chr17	1837611	1837612	cg00066828	0	+	1837611	1837612	94,94,122
chr10	113987375	113987376	cg00066854	0	+	113987375	113987376	0,0,255
chr2	121427739	121427740	cg00066919	0	+	121427739	121427740	94,94,122
chr2	149401447	149401448	cg00066942	0	+	149401447	149401448	94,94,122
chr2	122493569	122493570	cg00067126	0	+	122493569	122493570	94,94,122
chr15	30930498	30930499	cg00067141	0	+	30930498	30930499	0,0,255
chr5	67521140	67521141	cg00067720	0	+	67521140	67521141	0,0,255
chr3	183886673	183886674	cg00067768	0	+	183886673	183886674	94,94,122
chr7	134896356	134896357	cg00067814	0	+	134896356	134896357	94,94,122
chr2	36688563	36688564	cg00068038	0	+	36688563	36688564	94,94,122
chr2	121619260	121619261	cg00068102	0	+	121619260	121619261	94,94,122
chr3	131754130	131754131	cg00068155	0	+	131754130	131754131	94,94,122
chr1	16540129	16540130	cg00068433	0	+	16540129	16540130	94,94,122
chr1	40782712	40782713	cg00068503	0	+	40782712	40782713	94,94,122
chr16	2535954	2535955	cg00068750	0	+	2535954	2535955	94,94,122
chr1	33772735	33772736	cg00069002	0	+	33772735	33772736	94,94,122
chr1	14156839	14156840	cg00069014	0	+	14156839	14156840	94,94,122
chr4	170542038	170542039	cg00069314	0	+	170542038	170542039	94,94,122
chr5	141062489	141062490	cg00069642	0	+	141062489	141062490	0,0,255
chr1	233089274	233089275	cg00069771	0	+	233089274	233089275	0,0,255
chr1	44883226	44883227	cg00069860	0	+	44883226	44883227	94,94,122
chr15	83439026	83439027	cg00070370	0	+	83439026	83439027	94,94,122
chr4	1227675	1227676	cg00070460	0	+	1227675	1227676	94,94,122
chr6	34024478	34024479	cg00070899	0	+	34024478	34024479	94,94,122
chr17	29855432	29855433	cg00070908	0	+	29855432	29855433	0,0,255
chr6	44222844	44222845	cg00071051	0	+	44222844	44222845	94,94,122
chr7	41351538	41351539	cg00071241	0	+	41351538	41351539	94,94,122
chr1	172628262	172628263	cg00071250	0	+	172628262	172628263	94,94,122
chr4	10020881	10020882	cg00071950	0	+	10020881	10020882	0,0,255
chr19	12887523	12887524	cg00072407	0	+	12887523	12887524	94,94,122
chr1	56942627	56942628	cg00072675	0	+	56942627	56942628	94,94,122
chr17	7165830	7165831	cg00072720	0	+	7165830	7165831	94,94,122
chr19	1265878	1265879	cg00073090	0	+	1265878	1265879	94,94,122
chr16	5122084	5122085	cg00073380	0	+	5122084	5122085	0,0,255
chr6	149806501	149806502	cg00073460	0	+	149806501	149806502	94,94,122
chr16	88922165	88922166	cg00073650	0	+	88922165	88922166	0,0,255
chr10	126107735	126107736	cg00073771	0	+	126107735	126107736	94,94,122
chr2	30041337	30041338	cg00073794	0	+	30041337	30041338	94,94,122
chr10	114609719	114609720	cg00074415	0	+	114609719	114609720	94,94,122
chr8	8560426	8560427	cg00074818	0	+	8560426	8560427	0,0,255
chr3	176295391	176295392	cg00075103	0	+	176295391	176295392	94,94,122
chr15	74495353	74495354	cg00075967	0	+	74495353	74495354	94,94,122
chr1	230491640	230491641	cg00075975	0	+	230491640	230491641	94,94,122
chr20	442751	442752	cg00076353	0	+	442751	442752	94,94,122
chr2	133036934	133036935	cg00076487	0	+	133036934	133036935	94,94,122
chr5	38257554	38257555	cg00076538	0	+	38257554	38257555	94,94,122
chr4	15341877	15341878	cg00076653	0	+	15341877	15341878	94,94,122
chr1	111022913	111022914	cg00076797	0	+	111022913	111022914	94,94,122
chr5	159305491	159305492	cg00077477	0	+	159305491	159305492	94,94,122
chr6	146051933	146051934	cg00077566	0	+	146051933	146051934	94,94,122
chr8	131414473	131414474	cg00077877	0	+	131414473	131414474	94,94,122
chr6	1081143	1081144	cg00077898	0	+	1081143	1081144	94,94,122
chr8	124284378	124284379	cg00078299	0	+	124284378	124284379	94,94,122
chr16	55513960	55513961	cg00078334	0	+	55513960	55513961	94,94,122
chr11	113845486	113845487	cg00078348	0	+	113845486	113845487	94,94,122
chr1	1564421	1564422	cg00078456	0	+	1564421	1564422	94,94,122
chr14	91700400	91700401	cg00078746	0	+	91700400	91700401	94,94,122
chr8	49426531	49426532	cg00078857	0	+	49426531	49426532	94,94,122
chrX	48542397	48542398	cg00078867	0	+	48542397	48542398	94,94,122
chr1	228225658	228225659	cg00078968	0	+	228225658	228225659	94,94,122
chr12	132293328	132293329	cg00078996	0	+	132293328	132293329	94,94,122
chr5	139492534	139492535	cg00079023	0	+	139492534	139492535	94,94,122
chr12	57780203	57780204	cg00079477	0	+	57780203	57780204	94,94,122
chr17	21320914	21320915	cg00079485	0	+	21320914	21320915	94,94,122
chr11	123676902	123676903	cg00079598	0	+	123676902	123676903	94,94,122
chr8	48172763	48172764	cg00079785	0	+	48172763	48172764	94,94,122
chr7	3990669	3990670	cg00080060	0	+	3990669	3990670	94,94,122
chr2	242929201	242929202	cg00080068	0	+	242929201	242929202	94,94,122
chr17	59490612	59490613	cg00080125	0	+	59490612	59490613	0,0,255
chr10	21558200	21558201	cg00080188	0	+	21558200	21558201	0,0,255
chr4	184492769	184492770	cg00080333	0	+	184492769	184492770	0,0,255
chr5	178986290	178986291	cg00080972	0	+	178986290	178986291	0,0,255
chr1	243658799	243658800	cg00081019	0	+	243658799	243658800	94,94,122
chr1	45965678	45965679	cg00081251	0	+	45965678	45965679	94,94,122
chr17	48201232	48201233	cg00081324	0	+	48201232	48201233	0,0,255
chr6	140400136	140400137	cg00081417	0	+	140400136	140400137	94,94,122
chr10	743760	743761	cg00081439	0	+	743760	743761	94,94,122
chr2	222437835	222437836	cg00081574	0	+	222437835	222437836	94,94,122
chr5	72922956	72922957	cg00081602	0	+	72922956	72922957	94,94,122
chr2	219846298	219846299	cg00082219	0	+	219846298	219846299	94,94,122
chr21	46396773	46396774	cg00082540	0	+	46396773	46396774	94,94,122
chr16	1561274	1561275	cg00082833	0	+	1561274	1561275	94,94,122
chr20	44660919	44660920	cg00082874	0	+	44660919	44660920	94,94,122
chr10	77165292	77165293	cg00082939	0	+	77165292	77165293	0,0,255
chr6	39902347	39902348	cg00083059	0	+	39902347	39902348	94,94,122
chr10	79314843	79314844	cg00083188	0	+	79314843	79314844	0,0,255
chr15	65337424	65337425	cg00083193	0	+	65337424	65337425	94,94,122
chr6	110721304	110721305	cg00083206	0	+	110721304	110721305	0,0,255
chr8	144676109	144676110	cg00083359	0	+	144676109	144676110	0,0,255
chr7	3996855	3996856	cg00083596	0	+	3996855	3996856	94,94,122
chr19	35981370	35981371	cg00083616	0	+	35981370	35981371	94,94,122
chr16	50583272	50583273	cg00083833	0	+	50583272	50583273	94,94,122
chr15	51243588	51243589	cg00083959	0	+	51243588	51243589	94,94,122
chr7	176738	176739	cg00084019	0	+	176738	176739	94,94,122
chr1	160121486	160121487	cg00084271	0	+	160121486	160121487	94,94,122
chr6	43249982	43249983	cg00084398	0	+	43249982	43249983	94,94,122
chr16	30721138	30721139	cg00084577	0	+	30721138	30721139	94,94,122
chr5	125936115	125936116	cg00084643	0	+	125936115	125936116	94,94,122
chr3	14871569	14871570	cg00085013	0	+	14871569	14871570	94,94,122
chr2	8723905	8723906	cg00085123	0	+	8723905	8723906	94,94,122
chr7	84812538	84812539	cg00085486	0	+	84812538	84812539	94,94,122
chr1	208040202	208040203	cg00085493	0	+	208040202	208040203	94,94,122
chr1	211722099	211722100	cg00085790	0	+	211722099	211722100	94,94,122
chr16	88904831	88904832	cg00086334	0	+	88904831	88904832	94,94,122
chr6	32122893	32122894	cg00086577	0	+	32122893	32122894	94,94,122
chr4	89204073	89204074	cg00086710	0	+	89204073	89204074	94,94,122
chr1	9069874	9069875	cg00087511	0	+	9069874	9069875	94,94,122
chr6	157040278	157040279	cg00087645	0	+	157040278	157040279	94,94,122
chr1	6525550	6525551	cg00087884	0	+	6525550	6525551	94,94,122
chr17	35969706	35969707	cg00088033	0	+	35969706	35969707	94,94,122
chr6	16622633	16622634	cg00088079	0	+	16622633	16622634	94,94,122
chr3	12976287	12976288	cg00088797	0	+	12976287	12976288	0,0,255
chr16	78011693	78011694	cg00088916	0	+	78011693	78011694	94,94,122
chr2	115919949	115919950	cg00089091	0	+	115919949	115919950	94,94,122
chr3	160473692	160473693	cg00089353	0	+	160473692	160473693	94,94,122
chr5	150003036	150003037	cg00089453	0	+	150003036	150003037	0,0,255
chr3	157816329	157816330	cg00089486	0	+	157816329	157816330	94,94,122
chr5	180609277	180609278	cg00089528	0	+	180609277	180609278	94,94,122
chr11	57267180	57267181	cg00089550	0	+	57267180	57267181	0,0,255
chr5	54527319	54527320	cg00089719	0	+	54527319	54527320	94,94,122
chr13	107036740	107036741	cg00090091	0	+	107036740	107036741	94,94,122
chr19	32835825	32835826	cg00090338	0	+	32835825	32835826	94,94,122
chr2	241853100	241853101	cg00090431	0	+	241853100	241853101	94,94,122
chr14	65569375	65569376	cg00090767	0	+	65569375	65569376	94,94,122
chr15	66795344	66795345	cg00090787	0	+	66795344	66795345	94,94,122
chr16	71674797	71674798	cg00090813	0	+	71674797	71674798	94,94,122
chr6	30689639	30689640	cg00091044	0	+	30689639	30689640	94,94,122
chr6	41376603	41376604	cg00091064	0	+	41376603	41376604	94,94,122
chr1	182602985	182602986	cg00091302	0	+	182602985	182602986	0,0,255
chr3	151048405	151048406	cg00091349	0	+	151048405	151048406	94,94,122
chr12	118574756	118574757	cg00091483	0	+	118574756	118574757	94,94,122
chr3	40428382	40428383	cg00091569	0	+	40428382	40428383	0,0,255
chr3	120170382	120170383	cg00091633	0	+	120170382	120170383	94,94,122
chr2	80530890	80530891	cg00091964	0	+	80530890	80530891	94,94,122
chr2	152146294	152146295	cg00092287	0	+	152146294	152146295	94,94,122
chr12	51788284	51788285	cg00092400	0	+	51788284	51788285	0,0,255
chr13	50070549	50070550	cg00092518	0	+	50070549	50070550	0,0,255
chr6	122727426	122727427	cg00092682	0	+	122727426	122727427	94,94,122
chr6	46047618	46047619	cg00092821	0	+	46047618	46047619	94,94,122
chr1	33596099	33596100	cg00092992	0	+	33596099	33596100	94,94,122
chr16	85981309	85981310	cg00093433	0	+	85981309	85981310	0,0,255
chr13	112996966	112996967	cg00093478	0	+	112996966	112996967	94,94,122
chr8	27144452	27144453	cg00093542	0	+	27144452	27144453	94,94,122
chr9	140113368	140113369	cg00093688	0	+	140113368	140113369	94,94,122
chr3	122629792	122629793	cg00093695	0	+	122629792	122629793	94,94,122
chr4	106817691	106817692	cg00093890	0	+	106817691	106817692	94,94,122
chr3	51907585	51907586	cg00093971	0	+	51907585	51907586	94,94,122
chr16	65039040	65039041	cg00094303	0	+	65039040	65039041	94,94,122
chr2	176962927	176962928	cg00094359	0	+	176962927	176962928	94,94,122
chr6	29592853	29592854	cg00094412	0	+	29592853	29592854	94,94,122
chr2	96830478	96830479	cg00094734	0	+	96830478	96830479	94,94,122
chr1	38272199	38272200	cg00095214	0	+	38272199	38272200	94,94,122
chr1	236228624	236228625	cg00095594	0	+	236228624	236228625	94,94,122
chr10	130010355	130010356	cg00095608	0	+	130010355	130010356	94,94,122
chr7	1336728	1336729	cg00095859	0	+	1336728	1336729	94,94,122
chr12	109569115	109569116	cg00095930	0	+	109569115	109569116	0,0,255
chr4	154711905	154711906	cg00096536	0	+	154711905	154711906	94,94,122
chr4	2627245	2627246	cg00097088	0	+	2627245	2627246	94,94,122
chr10	65389214	65389215	cg00097225	0	+	65389214	65389215	94,94,122
chr21	43157460	43157461	cg00097639	0	+	43157460	43157461	94,94,122
chr12	51442471	51442472	cg00097794	0	+	51442471	51442472	94,94,122
chr6	31866019	31866020	cg00098063	0	+	31866019	31866020	94,94,122
chr4	13525234	13525235	cg00098144	0	+	13525234	13525235	94,94,122
chr10	90619572	90619573	cg00098162	0	+	90619572	90619573	94,94,122
chr15	66679049	66679050	cg00098814	0	+	66679049	66679050	94,94,122
chr16	7258021	7258022	cg00099017	0	+	7258021	7258022	94,94,122
chr5	2334513	2334514	cg00099094	0	+	2334513	2334514	94,94,122
chr1	33430566	33430567	cg00099216	0	+	33430566	33430567	94,94,122
chr17	49247216	49247217	cg00099306	0	+	49247216	49247217	94,94,122
chr1	159870133	159870134	cg00099427	0	+	159870133	159870134	94,94,122
chr6	90120704	90120705	cg00099766	0	+	90120704	90120705	94,94,122
chr7	101932901	101932902	cg00100114	0	+	101932901	101932902	94,94,122
chr7	48075843	48075844	cg00100399	0	+	48075843	48075844	94,94,122
chr4	106009830	106009831	cg00100420	0	+	106009830	106009831	94,94,122
chr17	33514884	33514885	cg00100703	0	+	33514884	33514885	94,94,122
chr1	204034927	204034928	cg00100762	0	+	204034927	204034928	94,94,122
chr3	173113575	173113576	cg00100892	0	+	173113575	173113576	94,94,122
chr16	420107	420108	cg00101154	0	+	420107	420108	0,0,255
chr17	53426656	53426657	cg00101260	0	+	53426656	53426657	94,94,122
chr5	956342	956343	cg00101287	0	+	956342	956343	94,94,122
chr22	30685583	30685584	cg00101453	0	+	30685583	30685584	94,94,122
chr10	11246611	11246612	cg00101457	0	+	11246611	11246612	94,94,122
chr1	15068965	15068966	cg00101629	0	+	15068965	15068966	94,94,122
chr3	101497474	101497475	cg00101715	0	+	101497474	101497475	94,94,122
chr6	2953026	2953027	cg00101728	0	+	2953026	2953027	0,0,255
chr1	25071755	25071756	cg00101986	0	+	25071755	25071756	94,94,122
chr8	1441402	1441403	cg00102439	0	+	1441402	1441403	94,94,122
chr3	186645652	186645653	cg00102685	0	+	186645652	186645653	94,94,122
chr1	207925342	207925343	cg00102714	0	+	207925342	207925343	94,94,122
chr20	2729244	2729245	cg00102731	0	+	2729244	2729245	94,94,122
chr9	92220616	92220617	cg00102996	0	+	92220616	92220617	94,94,122
chr15	93362246	93362247	cg00103299	0	+	93362246	93362247	94,94,122
chr20	30196040	30196041	cg00103778	0	+	30196040	30196041	94,94,122
chr17	7487248	7487249	cg00103783	0	+	7487248	7487249	94,94,122
chr1	3184105	3184106	cg00103908	0	+	3184105	3184106	0,0,255
chr3	138327849	138327850	cg00104131	0	+	138327849	138327850	94,94,122
chr19	7767228	7767229	cg00104562	0	+	7767228	7767229	94,94,122
chr3	76146500	76146501	cg00104608	0	+	76146500	76146501	94,94,122
chr15	89175106	89175107	cg00104707	0	+	89175106	89175107	0,0,255
chr14	105647193	105647194	cg00105253	0	+	105647193	105647194	94,94,122
chr15	85194977	85194978	cg00105306	0	+	85194977	85194978	94,94,122
chr19	46216178	46216179	cg00105400	0	+	46216178	46216179	94,94,122
chr16	77245844	77245845	cg00105512	0	+	77245844	77245845	94,94,122
chr16	74808760	74808761	cg00105606	0	+	74808760	74808761	94,94,122
chr1	3691993	3691994	cg00105640	0	+	3691993	3691994	0,0,255
chr7	27138395	27138396	cg00106345	0	+	27138395	27138396	0,0,255
chr15	84540265	84540266	cg00106432	0	+	84540265	84540266	0,0,255
chr16	34209016	34209017	cg00106591	0	+	34209016	34209017	94,94,122
chr3	52720132	52720133	cg00106685	0	+	52720132	52720133	94,94,122
chr5	177657310	177657311	cg00106739	0	+	177657310	177657311	94,94,122
chr1	16465561	16465562	cg00107046	0	+	16465561	16465562	94,94,122
chr22	19930436	19930437	cg00107488	0	+	19930436	19930437	94,94,122
chr1	151300620	151300621	cg00107782	0	+	151300620	151300621	94,94,122
chr1	156119456	156119457	cg00107970	0	+	156119456	156119457	0,0,255
chr22	37813097	37813098	cg00107982	0	+	37813097	37813098	94,94,122
chr3	122637663	122637664	cg00108098	0	+	122637663	122637664	94,94,122
chr16	86529657	86529658	cg00108351	0	+	86529657	86529658	94,94,122
chr5	55598437	55598438	cg00108694	0	+	55598437	55598438	94,94,122
chr3	52565014	52565015	cg00108715	0	+	52565014	52565015	94,94,122
chr9	138659742	138659743	cg00108873	0	+	138659742	138659743	94,94,122
chr20	39655979	39655980	cg00109062	0	+	39655979	39655980	94,94,122
chr13	42623031	42623032	cg00109274	0	+	42623031	42623032	94,94,122
chr3	147096097	147096098	cg00109302	0	+	147096097	147096098	94,94,122
chr9	116344531	116344532	cg00109344	0	+	116344531	116344532	94,94,122
chr12	52242165	52242166	cg00109503	0	+	52242165	52242166	94,94,122
chr3	43811307	43811308	cg00109764	0	+	43811307	43811308	0,0,255
chr22	17638931	17638932	cg00110039	0	+	17638931	17638932	94,94,122
chr18	77179805	77179806	cg00110171	0	+	77179805	77179806	94,94,122
chr5	150461115	150461116	cg00110623	0	+	150461115	150461116	94,94,122
chr7	45927946	45927947	cg00110785	0	+	45927946	45927947	0,0,255
chr6	32121129	32121130	cg00110832	0	+	32121129	32121130	94,94,122
chr7	4815150	4815151	cg00110982	0	+	4815150	4815151	94,94,122
chr2	26205028	26205029	cg00111359	0	+	26205028	26205029	94,94,122
chr3	126748872	126748873	cg00111613	0	+	126748872	126748873	94,94,122
chr2	3833126	3833127	cg00111778	0	+	3833126	3833127	94,94,122
chr22	38479214	38479215	cg00111823	0	+	38479214	38479215	94,94,122
chr5	7983864	7983865	cg00111826	0	+	7983864	7983865	94,94,122
chr8	142653789	142653790	cg00112187	0	+	142653789	142653790	94,94,122
chr1	54719937	54719938	cg00112238	0	+	54719937	54719938	94,94,122
chr1	32104919	32104920	cg00112260	0	+	32104919	32104920	94,94,122
chr8	106787981	106787982	cg00112309	0	+	106787981	106787982	94,94,122
chr3	128719998	128719999	cg00112465	0	+	128719998	128719999	94,94,122
chr4	110224950	110224951	cg00112493	0	+	110224950	110224951	94,94,122
chr17	37783010	37783011	cg00112517	0	+	37783010	37783011	94,94,122
chr1	178061944	178061945	cg00112588	0	+	178061944	178061945	94,94,122
chr2	220094625	220094626	cg00112723	0	+	220094625	220094626	94,94,122
chr1	158905478	158905479	cg00112929	0	+	158905478	158905479	94,94,122
chr1	247616522	247616523	cg00112952	0	+	247616522	247616523	0,0,255
chr19	55173481	55173482	cg00113020	0	+	55173481	55173482	0,0,255
chr11	47587409	47587410	cg00113051	0	+	47587409	47587410	94,94,122
chr10	64266523	64266524	cg00113225	0	+	64266523	64266524	94,94,122
chr1	9098034	9098035	cg00113315	0	+	9098034	9098035	94,94,122
chr6	29855346	29855347	cg00113675	0	+	29855346	29855347	94,94,122
chr1	2386450	2386451	cg00113712	0	+	2386450	2386451	94,94,122
chr1	27114422	27114423	cg00114008	0	+	27114422	27114423	94,94,122
chrX	118107539	118107540	cg00114913	0	+	118107539	118107540	94,94,122
chr1	197893919	197893920	cg00114966	0	+	197893919	197893920	94,94,122
chr11	705891	705892	cg00115288	0	+	705891	705892	0,0,255
chr17	54701691	54701692	cg00115639	0	+	54701691	54701692	94,94,122
chr9	136294919	136294920	cg00115654	0	+	136294919	136294920	0,0,255
chr8	11536550	11536551	cg00115954	0	+	11536550	11536551	94,94,122
chr1	207818433	207818434	cg00115980	0	+	207818433	207818434	94,94,122
chr9	18474242	18474243	cg00116234	0	+	18474242	18474243	94,94,122
chr8	31495131	31495132	cg00116305	0	+	31495131	31495132	94,94,122
chr1	94188267	94188268	cg00116430	0	+	94188267	94188268	0,0,255
chr5	159848695	159848696	cg00116688	0	+	159848695	159848696	94,94,122
chr2	240205259	240205260	cg00116699	0	+	240205259	240205260	0,0,255
chr8	67318803	67318804	cg00117237	0	+	67318803	67318804	94,94,122
chr16	89613398	89613399	cg00117311	0	+	89613398	89613399	0,0,255
chr1	117206441	117206442	cg00117335	0	+	117206441	117206442	94,94,122
chr6	151815240	151815241	cg00117463	0	+	151815240	151815241	94,94,122
chr17	45962588	45962589	cg00117599	0	+	45962588	45962589	0,0,255
chr2	100629296	100629297	cg00118158	0	+	100629296	100629297	94,94,122
chr1	113215933	113215934	cg00118507	0	+	113215933	113215934	94,94,122
chr7	52736743	52736744	cg00118542	0	+	52736743	52736744	94,94,122
chr9	132097930	132097931	cg00118808	0	+	132097930	132097931	0,0,255
chr3	14597417	14597418	cg00118978	0	+	14597417	14597418	94,94,122
chr6	159549722	159549723	cg00119053	0	+	159549722	159549723	94,94,122
chr3	187870712	187870713	cg00119073	0	+	187870712	187870713	0,0,255
chr7	70252661	70252662	cg00119687	0	+	70252661	70252662	94,94,122
chr6	32466446	32466447	cg00119778	0	+	32466446	32466447	0,0,255
chr15	85259592	85259593	cg00120210	0	+	85259592	85259593	94,94,122
chr6	166868903	166868904	cg00120254	0	+	166868903	166868904	94,94,122
chr4	7330615	7330616	cg00120473	0	+	7330615	7330616	94,94,122
chr9	5655608	5655609	cg00120505	0	+	5655608	5655609	94,94,122
chr17	1472872	1472873	cg00120783	0	+	1472872	1472873	94,94,122
chr6	30079435	30079436	cg00120932	0	+	30079435	30079436	94,94,122
chr1	8484416	8484417	cg00120948	0	+	8484416	8484417	94,94,122
chr16	1416052	1416053	cg00121045	0	+	1416052	1416053	94,94,122
chr16	88991342	88991343	cg00121135	0	+	88991342	88991343	94,94,122
chr9	6757825	6757826	cg00121158	0	+	6757825	6757826	94,94,122
chr16	11127036	11127037	cg00121339	0	+	11127036	11127037	94,94,122
chr1	3392637	3392638	cg00121374	0	+	3392637	3392638	94,94,122
chr1	75199116	75199117	cg00121533	0	+	75199116	75199117	0,0,255
chr3	196014010	196014011	cg00121562	0	+	196014010	196014011	94,94,122
chrX	43741825	43741826	cg00121904	0	+	43741825	43741826	94,94,122
chr14	68086826	68086827	cg00122215	0	+	68086826	68086827	94,94,122
chr10	104236740	104236741	cg00122347	0	+	104236740	104236741	94,94,122
chr8	26431735	26431736	cg00122406	0	+	26431735	26431736	94,94,122
chr8	134202358	134202359	cg00122628	0	+	134202358	134202359	94,94,122
chr1	179801626	179801627	cg00122659	0	+	179801626	179801627	94,94,122
chr17	29457917	29457918	cg00122765	0	+	29457917	29457918	94,94,122
chr6	32033005	32033006	cg00122779	0	+	32033005	32033006	0,0,255
chr16	1413158	1413159	cg00122851	0	+	1413158	1413159	0,0,255
chr2	218898490	218898491	cg00122854	0	+	218898490	218898491	0,0,255
chrX	13395879	13395880	cg00123001	0	+	13395879	13395880	94,94,122
chr6	31832795	31832796	cg00123181	0	+	31832795	31832796	94,94,122
chr4	10458164	10458165	cg00123478	0	+	10458164	10458165	0,0,255
chr11	8284112	8284113	cg00123666	0	+	8284112	8284113	94,94,122
chr6	41343696	41343697	cg00123762	0	+	41343696	41343697	94,94,122
chr8	87527256	87527257	cg00124004	0	+	87527256	87527257	94,94,122
chr3	72305081	72305082	cg00124095	0	+	72305081	72305082	94,94,122
chr15	89476435	89476436	cg00124133	0	+	89476435	89476436	94,94,122
chr7	142490953	142490954	cg00124160	0	+	142490953	142490954	94,94,122
chr6	31698217	31698218	cg00124375	0	+	31698217	31698218	94,94,122
chr6	31509761	31509762	cg00124488	0	+	31509761	31509762	94,94,122
chr1	44435562	44435563	cg00124774	0	+	44435562	44435563	94,94,122
chr5	135416411	135416412	cg00124993	0	+	135416411	135416412	94,94,122
chr5	176023438	176023439	cg00125048	0	+	176023438	176023439	94,94,122
chr1	228290139	228290140	cg00125159	0	+	228290139	228290140	94,94,122
chr4	41937905	41937906	cg00125406	0	+	41937905	41937906	0,0,255
chr20	58509241	58509242	cg00125414	0	+	58509241	58509242	94,94,122
chr20	44574270	44574271	cg00125455	0	+	44574270	44574271	0,0,255
chr8	23584643	23584644	cg00126320	0	+	23584643	23584644	94,94,122
chr6	150286837	150286838	cg00126498	0	+	150286837	150286838	94,94,122
chrX	100640502	100640503	cg00126698	0	+	100640502	100640503	94,94,122
chr15	69706374	69706375	cg00126739	0	+	69706374	69706375	94,94,122
chr17	48712202	48712203	cg00126959	0	+	48712202	48712203	94,94,122
chr22	22862143	22862144	cg00127150	0	+	22862143	22862144	94,94,122
chr5	5140028	5140029	cg00127167	0	+	5140028	5140029	94,94,122
chr7	555517	555518	cg00127198	0	+	555517	555518	94,94,122
chr3	99945493	99945494	cg00128054	0	+	99945493	99945494	94,94,122
chrX	53461454	53461455	cg00128197	0	+	53461454	53461455	94,94,122
chr18	905155	905156	cg00128702	0	+	905155	905156	94,94,122
chr13	43252733	43252734	cg00128718	0	+	43252733	43252734	94,94,122
chr8	145019376	145019377	cg00128812	0	+	145019376	145019377	94,94,122
chr1	88927169	88927170	cg00128951	0	+	88927169	88927170	94,94,122
chr1	45955846	45955847	cg00129132	0	+	45955846	45955847	94,94,122
chr17	37814103	37814104	cg00129232	0	+	37814103	37814104	94,94,122
chr5	122434852	122434853	cg00129563	0	+	122434852	122434853	94,94,122
chr17	38347709	38347710	cg00129651	0	+	38347709	38347710	94,94,122
chr21	47455452	47455453	cg00129785	0	+	47455452	47455453	94,94,122
chr6	116726397	116726398	cg00129811	0	+	116726397	116726398	94,94,122
chr6	71394663	71394664	cg00129827	0	+	71394663	71394664	94,94,122
chr4	66536602	66536603	cg00130165	0	+	66536602	66536603	94,94,122
chr13	100517032	100517033	cg00130181	0	+	100517032	100517033	94,94,122
chr6	35657201	35657202	cg00130530	0	+	35657201	35657202	94,94,122
chr1	226110726	226110727	cg00130693	0	+	226110726	226110727	94,94,122
chr3	69928179	69928180	cg00130817	0	+	69928179	69928180	94,94,122
chr16	84828828	84828829	cg00130819	0	+	84828828	84828829	94,94,122
chr8	124052564	124052565	cg00130866	0	+	124052564	124052565	94,94,122
chr13	43596655	43596656	cg00131557	0	+	43596655	43596656	94,94,122
chr16	615072	615073	cg00131705	0	+	615072	615073	94,94,122
chr16	50775819	50775820	cg00131870	0	+	50775819	50775820	94,94,122
chr5	134073551	134073552	cg00131958	0	+	134073551	134073552	94,94,122
chr1	214152075	214152076	cg00132255	0	+	214152075	214152076	94,94,122
chr16	65735153	65735154	cg00132716	0	+	65735153	65735154	94,94,122
chr2	219864145	219864146	cg00132972	0	+	219864145	219864146	94,94,122
chr17	80266883	80266884	cg00133476	0	+	80266883	80266884	94,94,122
chr8	29964932	29964933	cg00133629	0	+	29964932	29964933	94,94,122
chr2	149793701	149793702	cg00133811	0	+	149793701	149793702	94,94,122
chr16	88082116	88082117	cg00134563	0	+	88082116	88082117	94,94,122
chr5	76940988	76940989	cg00134645	0	+	76940988	76940989	94,94,122
chr3	139653572	139653573	cg00134776	0	+	139653572	139653573	94,94,122
chr17	78172176	78172177	cg00135416	0	+	78172176	78172177	94,94,122
chr4	155661848	155661849	cg00135497	0	+	155661848	155661849	94,94,122
chr11	57407542	57407543	cg00135888	0	+	57407542	57407543	94,94,122
chr8	144000429	144000430	cg00136400	0	+	144000429	144000430	94,94,122
chr4	155703137	155703138	cg00137234	0	+	155703137	155703138	94,94,122
chr17	80916177	80916178	cg00137839	0	+	80916177	80916178	94,94,122
chr4	124301235	124301236	cg00137840	0	+	124301235	124301236	94,94,122
chr4	81117664	81117665	cg00138041	0	+	81117664	81117665	0,0,255
chr17	1961108	1961109	cg00138101	0	+	1961108	1961109	94,94,122
chr20	56286696	56286697	cg00138126	0	+	56286696	56286697	94,94,122
chr3	47386504	47386505	cg00138407	0	+	47386504	47386505	94,94,122
chr6	30484333	30484334	cg00138474	0	+	30484333	30484334	94,94,122
chr2	906973	906974	cg00138710	0	+	906973	906974	0,0,255
chr3	52731123	52731124	cg00139496	0	+	52731123	52731124	94,94,122
chr7	106125167	106125168	cg00139681	0	+	106125167	106125168	0,0,255
chr8	144403370	144403371	cg00139947	0	+	144403370	144403371	94,94,122
chr7	128580708	128580709	cg00140447	0	+	128580708	128580709	0,0,255
chr18	77256014	77256015	cg00140494	0	+	77256014	77256015	94,94,122
chr12	47159658	47159659	cg00140889	0	+	47159658	47159659	94,94,122
chr17	44859214	44859215	cg00140914	0	+	44859214	44859215	94,94,122
chr10	13388441	13388442	cg00142036	0	+	13388441	13388442	94,94,122
chr17	42639117	42639118	cg00142155	0	+	42639117	42639118	0,0,255
chr10	50396832	50396833	cg00142482	0	+	50396832	50396833	0,0,255
chr6	43478495	43478496	cg00142670	0	+	43478495	43478496	94,94,122
chr7	156798809	156798810	cg00143249	0	+	156798809	156798810	94,94,122
chr2	232394701	232394702	cg00143376	0	+	232394701	232394702	94,94,122
chr1	44495757	44495758	cg00143623	0	+	44495757	44495758	94,94,122
chr10	77191061	77191062	cg00143643	0	+	77191061	77191062	94,94,122
chr1	228645858	228645859	cg00143998	0	+	228645858	228645859	94,94,122
chr2	240294361	240294362	cg00144180	0	+	240294361	240294362	0,0,255
chr7	152549258	152549259	cg00144425	0	+	152549258	152549259	94,94,122
chr16	27561357	27561358	cg00144465	0	+	27561357	27561358	94,94,122
chr2	100937795	100937796	cg00144550	0	+	100937795	100937796	94,94,122
chr6	31497556	31497557	cg00144673	0	+	31497556	31497557	94,94,122
chr5	141393930	141393931	cg00145118	0	+	141393930	141393931	94,94,122
chrX	55026861	55026862	cg00145348	0	+	55026861	55026862	94,94,122
chr13	113105096	113105097	cg00145438	0	+	113105096	113105097	0,0,255
chr16	51915088	51915089	cg00145683	0	+	51915088	51915089	94,94,122
chr1	867937	867938	cg00145911	0	+	867937	867938	94,94,122
chr16	29703479	29703480	cg00145955	0	+	29703479	29703480	94,94,122
chr15	88576295	88576296	cg00145961	0	+	88576295	88576296	94,94,122
chr16	3241433	3241434	cg00146004	0	+	3241433	3241434	94,94,122
chr11	22647308	22647309	cg00146096	0	+	22647308	22647309	94,94,122
chr15	62899158	62899159	cg00146240	0	+	62899158	62899159	94,94,122
chr1	228644749	228644750	cg00146645	0	+	228644749	228644750	0,0,255
chr3	7517193	7517194	cg00146655	0	+	7517193	7517194	94,94,122
chr13	44453857	44453858	cg00146695	0	+	44453857	44453858	94,94,122
chr17	60142490	60142491	cg00146837	0	+	60142490	60142491	94,94,122
chr17	43392331	43392332	cg00146864	0	+	43392331	43392332	94,94,122
chr1	154941276	154941277	cg00147095	0	+	154941276	154941277	94,94,122
chr1	26503990	26503991	cg00147160	0	+	26503990	26503991	94,94,122
chr22	46423603	46423604	cg00147172	0	+	46423603	46423604	94,94,122
chr16	70713932	70713933	cg00147286	0	+	70713932	70713933	0,0,255
chr1	42125462	42125463	cg00147307	0	+	42125462	42125463	94,94,122
chr6	7590874	7590875	cg00147339	0	+	7590874	7590875	94,94,122
chr1	10455146	10455147	cg00147627	0	+	10455146	10455147	0,0,255
chr1	25228038	25228039	cg00147638	0	+	25228038	25228039	0,0,255
chr6	125855364	125855365	cg00147788	0	+	125855364	125855365	94,94,122
chr7	127906888	127906889	cg00147849	0	+	127906888	127906889	94,94,122
chr1	144994714	144994715	cg00147850	0	+	144994714	144994715	94,94,122
chr7	5468196	5468197	cg00148114	0	+	5468196	5468197	94,94,122
chr5	957912	957913	cg00148223	0	+	957912	957913	94,94,122
chr1	241584652	241584653	cg00148513	0	+	241584652	241584653	94,94,122
chr16	56716116	56716117	cg00148666	0	+	56716116	56716117	94,94,122
chr18	19780877	19780878	cg00148892	0	+	19780877	19780878	94,94,122
chr3	10157351	10157352	cg00149659	0	+	10157351	10157352	0,0,255
chr1	155097374	155097375	cg00149684	0	+	155097374	155097375	94,94,122
chr19	56047883	56047884	cg00149708	0	+	56047883	56047884	94,94,122
chr9	134406047	134406048	cg00149830	0	+	134406047	134406048	94,94,122
chr3	131221844	131221845	cg00150737	0	+	131221844	131221845	94,94,122
chrX	40003283	40003284	cg00150874	0	+	40003283	40003284	94,94,122
chr4	171011501	171011502	cg00150882	0	+	171011501	171011502	94,94,122
chr3	184769953	184769954	cg00151007	0	+	184769953	184769954	94,94,122
chr15	39847907	39847908	cg00151124	0	+	39847907	39847908	0,0,255
chr6	16323284	16323285	cg00151370	0	+	16323284	16323285	94,94,122
chr7	140179448	140179449	cg00151571	0	+	140179448	140179449	94,94,122
chr16	88923506	88923507	cg00151607	0	+	88923506	88923507	94,94,122
chr16	75300022	75300023	cg00151810	0	+	75300022	75300023	94,94,122
chr1	156928844	156928845	cg00152117	0	+	156928844	156928845	0,0,255
chr17	34957476	34957477	cg00152259	0	+	34957476	34957477	94,94,122
chr8	144297018	144297019	cg00152340	0	+	144297018	144297019	94,94,122
chr6	28104689	28104690	cg00152637	0	+	28104689	28104690	94,94,122
chr3	50397173	50397174	cg00152768	0	+	50397173	50397174	94,94,122
chr16	57125754	57125755	cg00152942	0	+	57125754	57125755	94,94,122
chr21	43197204	43197205	cg00152948	0	+	43197204	43197205	94,94,122
chr5	172671560	172671561	cg00153106	0	+	172671560	172671561	94,94,122
chr3	46741491	46741492	cg00153306	0	+	46741491	46741492	0,0,255
chr11	57996422	57996423	cg00153368	0	+	57996422	57996423	94,94,122
chr20	1788247	1788248	cg00153448	0	+	1788247	1788248	94,94,122
chr16	88859943	88859944	cg00153919	0	+	88859943	88859944	94,94,122
chr6	80247285	80247286	cg00153934	0	+	80247285	80247286	94,94,122
chr15	68174053	68174054	cg00154119	0	+	68174053	68174054	94,94,122
chr3	147111279	147111280	cg00154357	0	+	147111279	147111280	94,94,122
chr7	50863803	50863804	cg00154727	0	+	50863803	50863804	94,94,122
chr1	2130579	2130580	cg00154846	0	+	2130579	2130580	94,94,122
chr1	109850561	109850562	cg00154957	0	+	109850561	109850562	94,94,122
chr15	90320608	90320609	cg00154986	0	+	90320608	90320609	94,94,122
chr6	50814010	50814011	cg00155310	0	+	50814010	50814011	94,94,122
chr5	32713289	32713290	cg00155526	0	+	32713289	32713290	94,94,122
chr15	60690278	60690279	cg00155593	0	+	60690278	60690279	94,94,122
chr19	12912526	12912527	cg00155609	0	+	12912526	12912527	94,94,122
chr10	26222848	26222849	cg00155879	0	+	26222848	26222849	94,94,122
chr8	141110746	141110747	cg00155882	0	+	141110746	141110747	94,94,122
chr1	213035300	213035301	cg00156403	0	+	213035300	213035301	94,94,122
chr11	119294321	119294322	cg00156427	0	+	119294321	119294322	94,94,122
chr13	41055587	41055588	cg00156995	0	+	41055587	41055588	0,0,255
chr8	25059251	25059252	cg00157012	0	+	25059251	25059252	94,94,122
chr11	35964906	35964907	cg00157043	0	+	35964906	35964907	94,94,122
chr7	151569190	151569191	cg00157109	0	+	151569190	151569191	94,94,122
chr11	66233182	66233183	cg00157359	0	+	66233182	66233183	94,94,122
chr16	72042371	72042372	cg00157456	0	+	72042371	72042372	94,94,122
chr1	10963931	10963932	cg00157638	0	+	10963931	10963932	94,94,122
chr10	109674525	109674526	cg00157668	0	+	109674525	109674526	0,0,255
chr1	117209640	117209641	cg00157755	0	+	117209640	117209641	94,94,122
chr6	159590230	159590231	cg00157796	0	+	159590230	159590231	94,94,122
chr12	7865850	7865851	cg00157864	0	+	7865850	7865851	94,94,122
chr13	25292917	25292918	cg00157935	0	+	25292917	25292918	94,94,122
chr1	109102211	109102212	cg00157962	0	+	109102211	109102212	94,94,122
chr10	101290028	101290029	cg00158122	0	+	101290028	101290029	94,94,122
chr17	47075854	47075855	cg00158333	0	+	47075854	47075855	94,94,122
chr12	133299888	133299889	cg00158442	0	+	133299888	133299889	94,94,122
chr7	121956858	121956859	cg00158528	0	+	121956858	121956859	94,94,122
chr2	1859034	1859035	cg00158539	0	+	1859034	1859035	94,94,122
chr3	48632624	48632625	cg00158683	0	+	48632624	48632625	94,94,122
chr12	109023798	109023799	cg00159243	0	+	109023798	109023799	94,94,122
chr7	100844059	100844060	cg00159289	0	+	100844059	100844060	94,94,122
chr22	38597192	38597193	cg00159439	0	+	38597192	38597193	94,94,122
chr22	41864972	41864973	cg00159442	0	+	41864972	41864973	94,94,122
chr8	144900504	144900505	cg00159503	0	+	144900504	144900505	94,94,122
chr19	14552012	14552013	cg00159799	0	+	14552012	14552013	94,94,122
chr7	41848738	41848739	cg00159987	0	+	41848738	41848739	94,94,122
chr16	49583601	49583602	cg00160027	0	+	49583601	49583602	94,94,122
chr13	28551729	28551730	cg00160183	0	+	28551729	28551730	0,0,255
chr12	49178191	49178192	cg00160359	0	+	49178191	49178192	94,94,122
chr6	31126355	31126356	cg00160818	0	+	31126355	31126356	94,94,122
chr4	16944284	16944285	cg00160902	0	+	16944284	16944285	0,0,255
chr1	112299262	112299263	cg00160914	0	+	112299262	112299263	94,94,122
chr3	150730618	150730619	cg00160976	0	+	150730618	150730619	94,94,122
chr1	161691910	161691911	cg00160981	0	+	161691910	161691911	94,94,122
chr1	234366258	234366259	cg00161124	0	+	234366258	234366259	94,94,122
chr8	104309909	104309910	cg00161459	0	+	104309909	104309910	94,94,122
chr11	19138044	19138045	cg00161556	0	+	19138044	19138045	94,94,122
chr21	45575013	45575014	cg00161791	0	+	45575013	45575014	94,94,122
chr3	182817337	182817338	cg00161968	0	+	182817337	182817338	0,0,255
chr1	44998150	44998151	cg00162064	0	+	44998150	44998151	94,94,122
chr6	52859822	52859823	cg00162401	0	+	52859822	52859823	94,94,122
chr1	220921531	220921532	cg00162751	0	+	220921531	220921532	94,94,122
chr10	135051928	135051929	cg00162806	0	+	135051928	135051929	0,0,255
chr16	15151268	15151269	cg00162862	0	+	15151268	15151269	94,94,122
chr12	132933531	132933532	cg00162969	0	+	132933531	132933532	94,94,122
chr17	18089482	18089483	cg00163199	0	+	18089482	18089483	94,94,122
chr13	113104655	113104656	cg00163217	0	+	113104655	113104656	94,94,122
chr8	128752987	128752988	cg00163372	0	+	128752987	128752988	94,94,122
chr1	224302349	224302350	cg00163481	0	+	224302349	224302350	94,94,122
chr18	34971056	34971057	cg00163546	0	+	34971056	34971057	94,94,122
chr6	33246184	33246185	cg00163549	0	+	33246184	33246185	94,94,122
chr1	61549009	61549010	cg00163784	0	+	61549009	61549010	94,94,122
chr17	30830731	30830732	cg00164282	0	+	30830731	30830732	0,0,255
chr18	33709841	33709842	cg00164542	0	+	33709841	33709842	94,94,122
chr19	10152170	10152171	cg00164678	0	+	10152170	10152171	94,94,122
chr21	46391388	46391389	cg00164837	0	+	46391388	46391389	94,94,122
chr2	209055250	209055251	cg00164906	0	+	209055250	209055251	94,94,122
chr1	94799131	94799132	cg00165078	0	+	94799131	94799132	94,94,122
chr1	22903086	22903087	cg00165619	0	+	22903086	22903087	94,94,122
chr4	68411267	68411268	cg00165888	0	+	68411267	68411268	94,94,122
chr1	62054901	62054902	cg00165994	0	+	62054901	62054902	94,94,122
chr3	194407859	194407860	cg00166216	0	+	194407859	194407860	0,0,255
chr18	13385743	13385744	cg00166275	0	+	13385743	13385744	94,94,122
chr4	183836690	183836691	cg00166352	0	+	183836690	183836691	94,94,122
chr3	50232458	50232459	cg00166372	0	+	50232458	50232459	94,94,122
chr1	32479263	32479264	cg00166706	0	+	32479263	32479264	94,94,122
chr3	10149973	10149974	cg00166722	0	+	10149973	10149974	0,0,255
chr22	38668534	38668535	cg00166741	0	+	38668534	38668535	94,94,122
chr14	101361358	101361359	cg00166915	0	+	101361358	101361359	94,94,122
chr1	166590946	166590947	cg00167259	0	+	166590946	166590947	94,94,122
chr8	131663354	131663355	cg00167820	0	+	131663354	131663355	94,94,122
chr6	30923671	30923672	cg00167841	0	+	30923671	30923672	94,94,122
chr22	42677968	42677969	cg00167958	0	+	42677968	42677969	94,94,122
chr4	154572829	154572830	cg00168634	0	+	154572829	154572830	94,94,122
chr21	40193055	40193056	cg00168694	0	+	40193055	40193056	0,0,255
chr2	160142642	160142643	cg00168785	0	+	160142642	160142643	94,94,122
chr16	89488962	89488963	cg00169122	0	+	89488962	89488963	94,94,122
chr20	54922826	54922827	cg00169354	0	+	54922826	54922827	0,0,255
chr6	27463346	27463347	cg00169412	0	+	27463346	27463347	94,94,122
chr5	176543900	176543901	cg00169725	0	+	176543900	176543901	94,94,122
chr12	122089538	122089539	cg00169737	0	+	122089538	122089539	94,94,122
chr10	120514286	120514287	cg00169917	0	+	120514286	120514287	94,94,122
chr4	736397	736398	cg00169930	0	+	736397	736398	0,0,255
chr7	99691603	99691604	cg00170236	0	+	99691603	99691604	94,94,122
chr6	46720369	46720370	cg00170295	0	+	46720369	46720370	94,94,122
chr3	11313889	11313890	cg00170343	0	+	11313889	11313890	94,94,122
chr6	71996383	71996384	cg00170421	0	+	71996383	71996384	94,94,122
chr20	60792388	60792389	cg00170438	0	+	60792388	60792389	94,94,122
chr12	107714105	107714106	cg00170564	0	+	107714105	107714106	94,94,122
chr3	124531370	124531371	cg00171092	0	+	124531370	124531371	94,94,122
chr21	40752521	40752522	cg00171126	0	+	40752521	40752522	94,94,122
chr20	35444274	35444275	cg00171166	0	+	35444274	35444275	94,94,122
chr10	79396126	79396127	cg00171421	0	+	79396126	79396127	94,94,122
chr6	52416855	52416856	cg00171729	0	+	52416855	52416856	94,94,122
chr1	54822030	54822031	cg00172603	0	+	54822030	54822031	94,94,122
chr1	58718543	58718544	cg00172696	0	+	58718543	58718544	94,94,122
chr16	84076940	84076941	cg00172803	0	+	84076940	84076941	94,94,122
chr1	103574531	103574532	cg00172849	0	+	103574531	103574532	94,94,122
chr1	1335423	1335424	cg00173405	0	+	1335423	1335424	94,94,122
chr17	75525360	75525361	cg00174279	0	+	75525360	75525361	0,0,255
chr8	26372471	26372472	cg00174421	0	+	26372471	26372472	94,94,122
chr1	165204790	165204791	cg00174428	0	+	165204790	165204791	94,94,122
chr14	23846478	23846479	cg00174500	0	+	23846478	23846479	0,0,255
chr6	47136109	47136110	cg00174718	0	+	47136109	47136110	94,94,122
chr18	76556803	76556804	cg00174845	0	+	76556803	76556804	94,94,122
chr7	134142980	134142981	cg00174851	0	+	134142980	134142981	94,94,122
chr19	709888	709889	cg00174901	0	+	709888	709889	94,94,122
chr16	2012762	2012763	cg00175153	0	+	2012762	2012763	94,94,122
chr13	79168043	79168044	cg00175344	0	+	79168043	79168044	94,94,122
chr14	101490185	101490186	cg00175487	0	+	101490185	101490186	94,94,122
chr1	2109387	2109388	cg00175702	0	+	2109387	2109388	94,94,122
chr6	31695026	31695027	cg00175838	0	+	31695026	31695027	94,94,122
chr6	138428630	138428631	cg00175859	0	+	138428630	138428631	94,94,122
chr1	67900464	67900465	cg00176043	0	+	67900464	67900465	94,94,122
chr7	6196590	6196591	cg00176066	0	+	6196590	6196591	94,94,122
chr8	41654966	41654967	cg00176210	0	+	41654966	41654967	94,94,122
chr21	46303257	46303258	cg00176309	0	+	46303257	46303258	94,94,122
chr1	202778442	202778443	cg00176638	0	+	202778442	202778443	94,94,122
chr1	203134668	203134669	cg00176672	0	+	203134668	203134669	94,94,122
chr8	141572141	141572142	cg00176675	0	+	141572141	141572142	94,94,122
chr7	39472715	39472716	cg00176740	0	+	39472715	39472716	0,0,255
chr17	18878135	18878136	cg00176835	0	+	18878135	18878136	94,94,122
chr14	103396889	103396890	cg00176863	0	+	103396889	103396890	0,0,255
chr3	148748698	148748699	cg00176876	0	+	148748698	148748699	94,94,122
chr20	2843524	2843525	cg00176879	0	+	2843524	2843525	94,94,122
chr20	62339099	62339100	cg00177013	0	+	62339099	62339100	94,94,122
chr5	176729011	176729012	cg00177142	0	+	176729011	176729012	94,94,122
chr1	149901141	149901142	cg00177203	0	+	149901141	149901142	0,0,255
chr5	72677885	72677886	cg00177388	0	+	72677885	72677886	94,94,122
chr20	56272861	56272862	cg00177431	0	+	56272861	56272862	94,94,122
chr3	197283126	197283127	cg00177496	0	+	197283126	197283127	94,94,122
chr8	29952654	29952655	cg00177923	0	+	29952654	29952655	94,94,122
chr8	103668859	103668860	cg00178429	0	+	103668859	103668860	94,94,122
chr8	1164043	1164044	cg00178551	0	+	1164043	1164044	94,94,122
chr1	16966353	16966354	cg00178562	0	+	16966353	16966354	94,94,122
chr17	80771427	80771428	cg00178635	0	+	80771427	80771428	94,94,122
chr1	236559674	236559675	cg00178850	0	+	236559674	236559675	94,94,122
chr4	140201573	140201574	cg00178864	0	+	140201573	140201574	0,0,255
chr1	27874257	27874258	cg00178877	0	+	27874257	27874258	94,94,122
chr2	175208587	175208588	cg00178897	0	+	175208587	175208588	94,94,122
chr2	233366274	233366275	cg00178928	0	+	233366274	233366275	94,94,122
chr12	60091170	60091171	cg00178984	0	+	60091170	60091171	94,94,122
chr6	155654608	155654609	cg00179026	0	+	155654608	155654609	0,0,255
chr16	117933	117934	cg00179196	0	+	117933	117934	94,94,122
chr8	145653748	145653749	cg00179423	0	+	145653748	145653749	94,94,122
chr17	79684774	79684775	cg00179532	0	+	79684774	79684775	94,94,122
chr10	131695113	131695114	cg00179795	0	+	131695113	131695114	94,94,122
chr22	39927436	39927437	cg00179921	0	+	39927436	39927437	94,94,122
chr6	160389850	160389851	cg00180277	0	+	160389850	160389851	94,94,122
chr3	126260259	126260260	cg00180447	0	+	126260259	126260260	0,0,255
chr6	164241412	164241413	cg00180684	0	+	164241412	164241413	94,94,122
chr12	26379587	26379588	cg00180762	0	+	26379587	26379588	94,94,122
chr6	166824473	166824474	cg00180909	0	+	166824473	166824474	94,94,122
chr16	4748986	4748987	cg00181419	0	+	4748986	4748987	94,94,122
chr3	194393817	194393818	cg00181432	0	+	194393817	194393818	94,94,122
chr6	78172690	78172691	cg00181439	0	+	78172690	78172691	94,94,122
chr16	920855	920856	cg00181849	0	+	920855	920856	0,0,255
chr1	179712203	179712204	cg00181968	0	+	179712203	179712204	94,94,122
chr16	4257901	4257902	cg00182202	0	+	4257901	4257902	94,94,122
chr3	170586395	170586396	cg00182421	0	+	170586395	170586396	0,0,255
chr6	78174064	78174065	cg00183186	0	+	78174064	78174065	94,94,122
chr10	71008387	71008388	cg00183415	0	+	71008387	71008388	94,94,122
chr3	142926177	142926178	cg00183468	0	+	142926177	142926178	94,94,122
chr1	86043833	86043834	cg00183684	0	+	86043833	86043834	94,94,122
chr4	53524295	53524296	cg00183886	0	+	53524295	53524296	94,94,122
chr10	102747174	102747175	cg00183957	0	+	102747174	102747175	94,94,122
chr8	126442433	126442434	cg00184235	0	+	126442433	126442434	94,94,122
chr6	31599903	31599904	cg00184524	0	+	31599903	31599904	94,94,122
chr17	64188162	64188163	cg00184876	0	+	64188162	64188163	94,94,122
chr7	121783543	121783544	cg00185170	0	+	121783543	121783544	94,94,122
chr2	169311664	169311665	cg00185988	0	+	169311664	169311665	94,94,122
chr3	100401283	100401284	cg00186462	0	+	100401283	100401284	94,94,122
chr20	55975577	55975578	cg00186499	0	+	55975577	55975578	94,94,122
chr10	134833468	134833469	cg00186580	0	+	134833468	134833469	0,0,255
chr8	98290509	98290510	cg00186701	0	+	98290509	98290510	0,0,255
chr12	93129287	93129288	cg00186909	0	+	93129287	93129288	94,94,122
chr11	8933979	8933980	cg00186954	0	+	8933979	8933980	94,94,122
chr6	33289692	33289693	cg00187059	0	+	33289692	33289693	94,94,122
chr16	66580421	66580422	cg00187129	0	+	66580421	66580422	94,94,122
chr22	41492006	41492007	cg00187244	0	+	41492006	41492007	94,94,122
chr10	72545472	72545473	cg00187299	0	+	72545472	72545473	94,94,122
chr22	28191780	28191781	cg00187327	0	+	28191780	28191781	94,94,122
chr12	54427383	54427384	cg00187380	0	+	54427383	54427384	94,94,122
chr19	7747027	7747028	cg00187535	0	+	7747027	7747028	94,94,122
chr11	59634217	59634218	cg00187686	0	+	59634217	59634218	94,94,122
chr10	97667730	97667731	cg00188298	0	+	97667730	97667731	94,94,122
chr4	179059362	179059363	cg00188315	0	+	179059362	179059363	94,94,122
chr8	101162808	101162809	cg00188547	0	+	101162808	101162809	94,94,122
chr16	3696401	3696402	cg00188654	0	+	3696401	3696402	94,94,122
chr1	15480257	15480258	cg00188746	0	+	15480257	15480258	0,0,255
chr9	130564508	130564509	cg00188748	0	+	130564508	130564509	94,94,122
chrX	48343408	48343409	cg00188971	0	+	48343408	48343409	94,94,122
chr3	18490248	18490249	cg00189389	0	+	18490248	18490249	94,94,122
chr7	158826919	158826920	cg00190162	0	+	158826919	158826920	94,94,122
chr15	52121779	52121780	cg00190321	0	+	52121779	52121780	94,94,122
chr6	10836302	10836303	cg00190412	0	+	10836302	10836303	94,94,122
chrX	103268430	103268431	cg00190642	0	+	103268430	103268431	94,94,122
chr3	133969920	133969921	cg00190674	0	+	133969920	133969921	94,94,122
chr8	1958170	1958171	cg00191102	0	+	1958170	1958171	94,94,122
chr22	40021995	40021996	cg00191625	0	+	40021995	40021996	94,94,122
chr8	101177732	101177733	cg00191853	0	+	101177732	101177733	0,0,255
chrX	105451069	105451070	cg00191903	0	+	105451069	105451070	94,94,122
chr4	174411278	174411279	cg00192026	0	+	174411278	174411279	94,94,122
chr16	48570214	48570215	cg00192220	0	+	48570214	48570215	94,94,122
chr10	134874941	134874942	cg00192275	0	+	134874941	134874942	94,94,122
chr18	76486610	76486611	cg00192819	0	+	76486610	76486611	94,94,122
chr5	167688101	167688102	cg00192966	0	+	167688101	167688102	94,94,122
chrX	77394970	77394971	cg00192980	0	+	77394970	77394971	94,94,122
chr17	77042809	77042810	cg00193613	0	+	77042809	77042810	94,94,122
chr9	35814282	35814283	cg00193668	0	+	35814282	35814283	94,94,122
chr7	139723922	139723923	cg00193859	0	+	139723922	139723923	94,94,122
chr3	128141433	128141434	cg00194044	0	+	128141433	128141434	94,94,122
chr17	27056054	27056055	cg00194207	0	+	27056054	27056055	94,94,122
chr12	13256638	13256639	cg00194771	0	+	13256638	13256639	94,94,122
chr17	8172727	8172728	cg00194780	0	+	8172727	8172728	94,94,122
chr17	77764417	77764418	cg00195749	0	+	77764417	77764418	94,94,122
chr17	959495	959496	cg00196407	0	+	959495	959496	0,0,255
chr18	28682228	28682229	cg00196671	0	+	28682228	28682229	0,0,255
chr10	7212814	7212815	cg00196715	0	+	7212814	7212815	0,0,255
chr16	23766647	23766648	cg00196983	0	+	23766647	23766648	94,94,122
chr8	24813119	24813120	cg00197313	0	+	24813119	24813120	94,94,122
chr7	1990553	1990554	cg00197322	0	+	1990553	1990554	0,0,255
chr5	137673668	137673669	cg00197381	0	+	137673668	137673669	94,94,122
chr10	93392835	93392836	cg00197495	0	+	93392835	93392836	0,0,255
chr6	168449329	168449330	cg00198141	0	+	168449329	168449330	94,94,122
chr3	123861150	123861151	cg00198586	0	+	123861150	123861151	94,94,122
chr3	192734340	192734341	cg00198594	0	+	192734340	192734341	94,94,122
chr10	15761191	15761192	cg00198603	0	+	15761191	15761192	94,94,122
chr20	45317218	45317219	cg00199059	0	+	45317218	45317219	94,94,122
chr8	49304042	49304043	cg00199399	0	+	49304042	49304043	94,94,122
chr7	103848801	103848802	cg00200074	0	+	103848801	103848802	0,0,255
chr15	60883224	60883225	cg00200653	0	+	60883224	60883225	94,94,122
chr15	88945782	88945783	cg00200755	0	+	88945782	88945783	94,94,122
chr20	44838775	44838776	cg00200803	0	+	44838775	44838776	94,94,122
chr10	35740215	35740216	cg00201133	0	+	35740215	35740216	0,0,255
chr16	8738468	8738469	cg00201196	0	+	8738468	8738469	0,0,255
chr3	13590967	13590968	cg00201234	0	+	13590967	13590968	94,94,122
chr6	43974773	43974774	cg00201275	0	+	43974773	43974774	94,94,122
chr3	192634309	192634310	cg00201445	0	+	192634309	192634310	94,94,122
chr3	71214906	71214907	cg00201568	0	+	71214906	71214907	94,94,122
chr16	28518384	28518385	cg00201760	0	+	28518384	28518385	0,0,255
chr13	25338288	25338289	cg00202166	0	+	25338288	25338289	94,94,122
chr6	31760382	31760383	cg00202479	0	+	31760382	31760383	0,0,255
chr16	88871910	88871911	cg00202760	0	+	88871910	88871911	94,94,122
chr16	4674658	4674659	cg00203035	0	+	4674658	4674659	94,94,122
chr3	16360320	16360321	cg00203037	0	+	16360320	16360321	0,0,255
chr2	109151277	109151278	cg00203089	0	+	109151277	109151278	94,94,122
chr3	176133844	176133845	cg00203564	0	+	176133844	176133845	94,94,122
chrX	135850875	135850876	cg00203568	0	+	135850875	135850876	94,94,122
chr17	18907453	18907454	cg00204159	0	+	18907453	18907454	94,94,122
chr17	73583944	73583945	cg00204465	0	+	73583944	73583945	94,94,122
chr15	30114650	30114651	cg00204501	0	+	30114650	30114651	94,94,122
chr12	29376778	29376779	cg00204748	0	+	29376778	29376779	94,94,122
chr1	2516400	2516401	cg00205605	0	+	2516400	2516401	0,0,255
chr16	7762117	7762118	cg00205756	0	+	7762117	7762118	94,94,122
chr16	49669841	49669842	cg00205786	0	+	49669841	49669842	94,94,122
chr3	117516742	117516743	cg00205813	0	+	117516742	117516743	94,94,122
chrX	37208110	37208111	cg00205905	0	+	37208110	37208111	94,94,122
chr2	11750917	11750918	cg00206058	0	+	11750917	11750918	94,94,122
chr20	62178942	62178943	cg00206407	0	+	62178942	62178943	94,94,122
chr6	30179434	30179435	cg00206463	0	+	30179434	30179435	94,94,122
chr16	85990018	85990019	cg00206468	0	+	85990018	85990019	94,94,122
chr16	89469728	89469729	cg00206490	0	+	89469728	89469729	0,0,255
chr15	99987870	99987871	cg00206639	0	+	99987870	99987871	94,94,122
chr16	72097717	72097718	cg00206645	0	+	72097717	72097718	94,94,122
chr5	126407099	126407100	cg00207226	0	+	126407099	126407100	0,0,255
chr8	126441392	126441393	cg00207280	0	+	126441392	126441393	0,0,255
chr3	48470180	48470181	cg00207352	0	+	48470180	48470181	0,0,255
chr16	2031784	2031785	cg00207428	0	+	2031784	2031785	94,94,122
chr15	91416117	91416118	cg00207731	0	+	91416117	91416118	94,94,122
chr15	23085645	23085646	cg00207833	0	+	23085645	23085646	94,94,122
chr2	133009868	133009869	cg00207855	0	+	133009868	133009869	94,94,122
chr7	1054119	1054120	cg00207856	0	+	1054119	1054120	94,94,122
chrX	152666650	152666651	cg00207916	0	+	152666650	152666651	94,94,122
chr7	76032543	76032544	cg00208012	0	+	76032543	76032544	94,94,122
chr7	4779341	4779342	cg00208274	0	+	4779341	4779342	94,94,122
chr22	46443394	46443395	cg00209037	0	+	46443394	46443395	94,94,122
chr4	6665198	6665199	cg00209612	0	+	6665198	6665199	0,0,255
chr3	193851105	193851106	cg00209623	0	+	193851105	193851106	94,94,122
chr20	56752778	56752779	cg00209786	0	+	56752778	56752779	94,94,122
chr22	50632713	50632714	cg00210133	0	+	50632713	50632714	94,94,122
chr10	71135678	71135679	cg00210249	0	+	71135678	71135679	94,94,122
chr5	158466225	158466226	cg00210856	0	+	158466225	158466226	94,94,122
chr11	69257735	69257736	cg00211115	0	+	69257735	69257736	94,94,122
chr3	127332097	127332098	cg00211174	0	+	127332097	127332098	0,0,255
chr2	230670549	230670550	cg00211337	0	+	230670549	230670550	94,94,122
chr7	39234455	39234456	cg00211496	0	+	39234455	39234456	94,94,122
chr11	74022874	74022875	cg00211630	0	+	74022874	74022875	94,94,122
chr11	72433618	72433619	cg00211661	0	+	72433618	72433619	94,94,122
chr3	42451095	42451096	cg00212520	0	+	42451095	42451096	94,94,122
chr1	240370407	240370408	cg00212521	0	+	240370407	240370408	94,94,122
chr2	133171940	133171941	cg00212786	0	+	133171940	133171941	94,94,122
chr3	101396051	101396052	cg00212909	0	+	101396051	101396052	94,94,122
chr12	51690686	51690687	cg00213177	0	+	51690686	51690687	94,94,122
chr17	32925560	32925561	cg00213295	0	+	32925560	32925561	94,94,122
chr3	99341588	99341589	cg00213334	0	+	99341588	99341589	0,0,255
chr7	98028206	98028207	cg00213668	0	+	98028206	98028207	94,94,122
chr9	119449369	119449370	cg00213714	0	+	119449369	119449370	94,94,122
chr6	71668028	71668029	cg00213729	0	+	71668028	71668029	94,94,122
chr3	124730835	124730836	cg00213745	0	+	124730835	124730836	94,94,122
chrX	129300007	129300008	cg00213805	0	+	129300007	129300008	94,94,122
chr17	73642990	73642991	cg00214171	0	+	73642990	73642991	0,0,255
chr3	24871947	24871948	cg00214791	0	+	24871947	24871948	94,94,122
chr2	229047700	229047701	cg00214970	0	+	229047700	229047701	94,94,122
chr10	50311039	50311040	cg00215019	0	+	50311039	50311040	94,94,122
chr1	22979494	22979495	cg00215182	0	+	22979494	22979495	0,0,255
chr17	6555119	6555120	cg00215350	0	+	6555119	6555120	94,94,122
chr7	129689807	129689808	cg00215431	0	+	129689807	129689808	94,94,122
chr2	219866436	219866437	cg00215432	0	+	219866436	219866437	94,94,122
chr2	177503062	177503063	cg00215551	0	+	177503062	177503063	94,94,122
chr15	23810842	23810843	cg00215587	0	+	23810842	23810843	0,0,255
chr17	12291753	12291754	cg00215896	0	+	12291753	12291754	94,94,122
chr4	153213644	153213645	cg00217225	0	+	153213644	153213645	94,94,122
chr2	97527634	97527635	cg00217953	0	+	97527634	97527635	0,0,255
chr12	54428170	54428171	cg00218447	0	+	54428170	54428171	94,94,122
chr17	73073238	73073239	cg00218893	0	+	73073238	73073239	94,94,122
chr3	129146730	129146731	cg00218914	0	+	129146730	129146731	0,0,255
chr10	61470281	61470282	cg00219151	0	+	61470281	61470282	94,94,122
chr10	530950	530951	cg00219169	0	+	530950	530951	94,94,122
chr22	38146968	38146969	cg00219303	0	+	38146968	38146969	94,94,122
chr17	48228142	48228143	cg00219716	0	+	48228142	48228143	94,94,122
chr8	96280554	96280555	cg00219816	0	+	96280554	96280555	94,94,122
chr7	627914	627915	cg00219855	0	+	627914	627915	94,94,122
chr16	8806755	8806756	cg00220102	0	+	8806755	8806756	0,0,255
chr3	50194469	50194470	cg00220225	0	+	50194469	50194470	0,0,255
chr9	132330134	132330135	cg00220243	0	+	132330134	132330135	94,94,122
chr5	1343782	1343783	cg00220335	0	+	1343782	1343783	94,94,122
chr18	74241268	74241269	cg00220661	0	+	74241268	74241269	94,94,122
chr5	35230934	35230935	cg00220677	0	+	35230934	35230935	94,94,122
chr17	79495663	79495664	cg00221012	0	+	79495663	79495664	94,94,122
chr6	30652267	30652268	cg00221185	0	+	30652267	30652268	94,94,122
chr16	54322307	54322308	cg00221382	0	+	54322307	54322308	94,94,122
chr16	31085578	31085579	cg00221525	0	+	31085578	31085579	94,94,122
chr3	128914667	128914668	cg00221718	0	+	128914667	128914668	0,0,255
chr7	86819454	86819455	cg00221736	0	+	86819454	86819455	94,94,122
chr10	104179477	104179478	cg00221745	0	+	104179477	104179478	94,94,122
chr12	93859986	93859987	cg00221788	0	+	93859986	93859987	0,0,255
chr2	20776619	20776620	cg00221794	0	+	20776619	20776620	94,94,122
chrX	15755565	15755566	cg00221961	0	+	15755565	15755566	94,94,122
chr10	91434744	91434745	cg00221993	0	+	91434744	91434745	94,94,122
chr12	122233374	122233375	cg00222015	0	+	122233374	122233375	94,94,122
chr21	43655463	43655464	cg00222799	0	+	43655463	43655464	94,94,122
chr2	10829046	10829047	cg00222801	0	+	10829046	10829047	94,94,122
chr11	125439224	125439225	cg00222982	0	+	125439224	125439225	94,94,122
chr2	65126815	65126816	cg00223042	0	+	65126815	65126816	94,94,122
chr11	86617515	86617516	cg00223552	0	+	86617515	86617516	94,94,122
chr6	31671153	31671154	cg00223900	0	+	31671153	31671154	94,94,122
chr1	19536221	19536222	cg00223950	0	+	19536221	19536222	94,94,122
chr4	139773134	139773135	cg00224083	0	+	139773134	139773135	94,94,122
chr5	169918863	169918864	cg00224471	0	+	169918863	169918864	94,94,122
chr2	65849344	65849345	cg00224480	0	+	65849344	65849345	94,94,122
chr9	103114331	103114332	cg00225144	0	+	103114331	103114332	94,94,122
chr6	112684257	112684258	cg00225697	0	+	112684257	112684258	94,94,122
chr3	66444121	66444122	cg00225902	0	+	66444121	66444122	0,0,255
chr18	72201784	72201785	cg00226849	0	+	72201784	72201785	94,94,122
chr6	36972026	36972027	cg00226923	0	+	36972026	36972027	0,0,255
chr2	239047304	239047305	cg00226984	0	+	239047304	239047305	94,94,122
chr5	149979837	149979838	cg00227093	0	+	149979837	149979838	94,94,122
chr11	124056296	124056297	cg00227110	0	+	124056296	124056297	94,94,122
chr5	34657675	34657676	cg00227578	0	+	34657675	34657676	94,94,122
chrX	53123425	53123426	cg00227584	0	+	53123425	53123426	94,94,122
chr17	72450035	72450036	cg00227781	0	+	72450035	72450036	94,94,122
chr7	151104587	151104588	cg00228240	0	+	151104587	151104588	94,94,122
chrX	152782398	152782399	cg00228620	0	+	152782398	152782399	94,94,122
chr7	131304504	131304505	cg00228735	0	+	131304504	131304505	94,94,122
chr9	95944544	95944545	cg00228738	0	+	95944544	95944545	94,94,122
chr1	21670735	21670736	cg00228796	0	+	21670735	21670736	94,94,122
chr1	207818892	207818893	cg00228891	0	+	207818892	207818893	94,94,122
chr20	1471883	1471884	cg00228984	0	+	1471883	1471884	0,0,255
chr3	184279620	184279621	cg00229368	0	+	184279620	184279621	94,94,122
chr6	43445941	43445942	cg00229387	0	+	43445941	43445942	94,94,122
chr12	117415438	117415439	cg00229532	0	+	117415438	117415439	94,94,122
chr17	72358041	72358042	cg00230074	0	+	72358041	72358042	0,0,255
chr12	1609345	1609346	cg00230120	0	+	1609345	1609346	94,94,122
chr11	47767880	47767881	cg00230509	0	+	47767880	47767881	94,94,122
chr5	9714908	9714909	cg00230837	0	+	9714908	9714909	94,94,122
chr7	1263232	1263233	cg00231274	0	+	1263232	1263233	94,94,122
chr16	8806752	8806753	cg00231389	0	+	8806752	8806753	0,0,255
chr10	120516118	120516119	cg00231519	0	+	120516118	120516119	94,94,122
chr6	3158511	3158512	cg00231644	0	+	3158511	3158512	94,94,122
chr2	38176858	38176859	cg00231754	0	+	38176858	38176859	94,94,122
chr17	80377298	80377299	cg00231966	0	+	80377298	80377299	94,94,122
chr7	5518886	5518887	cg00232092	0	+	5518886	5518887	94,94,122
chr14	100752337	100752338	cg00232105	0	+	100752337	100752338	94,94,122
chr5	1814815	1814816	cg00232265	0	+	1814815	1814816	0,0,255
chr16	19849513	19849514	cg00232483	0	+	19849513	19849514	94,94,122
chr20	5888138	5888139	cg00232806	0	+	5888138	5888139	94,94,122
chr15	30163659	30163660	cg00232832	0	+	30163659	30163660	94,94,122
chr11	44642913	44642914	cg00233028	0	+	44642913	44642914	0,0,255
chr4	108745586	108745587	cg00233079	0	+	108745586	108745587	0,0,255
chr11	43290957	43290958	cg00233420	0	+	43290957	43290958	94,94,122
chr3	126373633	126373634	cg00233756	0	+	126373633	126373634	94,94,122
chr7	151106081	151106082	cg00234261	0	+	151106081	151106082	94,94,122
chr18	74208344	74208345	cg00234446	0	+	74208344	74208345	94,94,122
chr4	87418005	87418006	cg00234613	0	+	87418005	87418006	94,94,122
chr15	100882249	100882250	cg00235260	0	+	100882249	100882250	94,94,122
chr6	136825414	136825415	cg00235484	0	+	136825414	136825415	0,0,255
chr10	64279748	64279749	cg00236005	0	+	64279748	64279749	94,94,122
chr12	132683751	132683752	cg00236052	0	+	132683751	132683752	94,94,122
chr6	49467593	49467594	cg00236150	0	+	49467593	49467594	0,0,255
chr22	20789016	20789017	cg00236249	0	+	20789016	20789017	94,94,122
chr12	69004866	69004867	cg00236302	0	+	69004866	69004867	94,94,122
chr17	81039405	81039406	cg00236576	0	+	81039405	81039406	0,0,255
chr12	772860	772861	cg00237010	0	+	772860	772861	94,94,122
chr6	166511685	166511686	cg00237489	0	+	166511685	166511686	94,94,122
chr17	41924042	41924043	cg00237876	0	+	41924042	41924043	0,0,255
chrX	71527297	71527298	cg00238131	0	+	71527297	71527298	94,94,122
chr7	158059789	158059790	cg00238283	0	+	158059789	158059790	94,94,122
chr3	52187790	52187791	cg00238349	0	+	52187790	52187791	94,94,122
chr10	129785536	129785537	cg00238353	0	+	129785536	129785537	0,0,255
chr2	128049601	128049602	cg00238468	0	+	128049601	128049602	94,94,122
chr2	110871643	110871644	cg00238570	0	+	110871643	110871644	94,94,122
chr6	43235802	43235803	cg00238662	0	+	43235802	43235803	94,94,122
chr12	6809214	6809215	cg00238770	0	+	6809214	6809215	94,94,122
chr2	10444449	10444450	cg00238897	0	+	10444449	10444450	94,94,122
chr10	112046865	112046866	cg00238899	0	+	112046865	112046866	94,94,122
chr19	45458397	45458398	cg00239003	0	+	45458397	45458398	94,94,122
chr16	3115132	3115133	cg00239353	0	+	3115132	3115133	94,94,122
chr5	170221918	170221919	cg00239490	0	+	170221918	170221919	94,94,122
chr4	81128028	81128029	cg00239563	0	+	81128028	81128029	94,94,122
chr6	130182619	130182620	cg00239660	0	+	130182619	130182620	94,94,122
chr8	1339851	1339852	cg00239742	0	+	1339851	1339852	94,94,122
chr12	54730528	54730529	cg00240007	0	+	54730528	54730529	94,94,122
chr2	157184879	157184880	cg00240195	0	+	157184879	157184880	94,94,122
chr17	43025342	43025343	cg00240569	0	+	43025342	43025343	94,94,122
chr5	76363945	76363946	cg00240598	0	+	76363945	76363946	94,94,122
chr12	55378410	55378411	cg00240653	0	+	55378410	55378411	94,94,122
chr12	132169129	132169130	cg00240719	0	+	132169129	132169130	94,94,122
chr16	15702419	15702420	cg00240860	0	+	15702419	15702420	94,94,122
chr6	32817672	32817673	cg00240875	0	+	32817672	32817673	0,0,255
chr20	43343232	43343233	cg00240880	0	+	43343232	43343233	94,94,122
chr16	27120944	27120945	cg00241076	0	+	27120944	27120945	94,94,122
chr13	107172855	107172856	cg00241273	0	+	107172855	107172856	94,94,122
chrX	103811314	103811315	cg00241296	0	+	103811314	103811315	94,94,122
chr8	144097643	144097644	cg00241638	0	+	144097643	144097644	94,94,122
chr22	43116076	43116077	cg00241712	0	+	43116076	43116077	94,94,122
chr8	37797631	37797632	cg00242020	0	+	37797631	37797632	94,94,122
chr19	58447433	58447434	cg00242039	0	+	58447433	58447434	94,94,122
chr1	152730717	152730718	cg00242098	0	+	152730717	152730718	94,94,122
chr1	68696815	68696816	cg00242147	0	+	68696815	68696816	94,94,122
chr11	72447418	72447419	cg00242341	0	+	72447418	72447419	94,94,122
chr17	79790734	79790735	cg00242478	0	+	79790734	79790735	94,94,122
chr1	156815186	156815187	cg00242627	0	+	156815186	156815187	94,94,122
chr13	114108470	114108471	cg00242786	0	+	114108470	114108471	94,94,122
chr10	6130577	6130578	cg00242839	0	+	6130577	6130578	94,94,122
chr7	127988330	127988331	cg00243040	0	+	127988330	127988331	94,94,122
chr22	30640593	30640594	cg00243527	0	+	30640593	30640594	94,94,122
chrX	119022102	119022103	cg00243584	0	+	119022102	119022103	94,94,122
chr11	6913643	6913644	cg00243661	0	+	6913643	6913644	94,94,122
chr10	126336804	126336805	cg00244001	0	+	126336804	126336805	0,0,255
chr14	61788913	61788914	cg00244040	0	+	61788913	61788914	94,94,122
chr4	129785575	129785576	cg00244317	0	+	129785575	129785576	94,94,122
chr6	15495497	15495498	cg00244352	0	+	15495497	15495498	94,94,122
chr4	57371466	57371467	cg00244517	0	+	57371466	57371467	94,94,122
chr22	46646377	46646378	cg00244524	0	+	46646377	46646378	94,94,122
chr12	100661418	100661419	cg00244634	0	+	100661418	100661419	94,94,122
chr6	30883191	30883192	cg00244776	0	+	30883191	30883192	0,0,255
chr16	87912847	87912848	cg00245000	0	+	87912847	87912848	94,94,122
chr2	32502379	32502380	cg00245032	0	+	32502379	32502380	94,94,122
chr8	93494910	93494911	cg00245057	0	+	93494910	93494911	94,94,122
chr3	127541454	127541455	cg00245192	0	+	127541454	127541455	94,94,122
chr12	8756852	8756853	cg00245465	0	+	8756852	8756853	94,94,122
chr1	172248634	172248635	cg00245957	0	+	172248634	172248635	94,94,122
chr5	141030606	141030607	cg00246121	0	+	141030606	141030607	94,94,122
chr20	2674547	2674548	cg00246386	0	+	2674547	2674548	94,94,122
chr8	3245146	3245147	cg00246768	0	+	3245146	3245147	94,94,122
chr13	99159655	99159656	cg00246969	0	+	99159655	99159656	0,0,255
chr12	12966230	12966231	cg00246980	0	+	12966230	12966231	94,94,122
chr4	114541071	114541072	cg00247361	0	+	114541071	114541072	94,94,122
chr13	50707064	50707065	cg00247571	0	+	50707064	50707065	94,94,122
chr6	27777648	27777649	cg00247599	0	+	27777648	27777649	94,94,122
chr6	35479349	35479350	cg00247631	0	+	35479349	35479350	94,94,122
chr11	14521710	14521711	cg00248638	0	+	14521710	14521711	94,94,122
chr17	14202915	14202916	cg00248804	0	+	14202915	14202916	94,94,122
chr16	31012262	31012263	cg00249205	0	+	31012262	31012263	94,94,122
chr16	2287762	2287763	cg00249383	0	+	2287762	2287763	94,94,122
chr17	76565077	76565078	cg00249503	0	+	76565077	76565078	94,94,122
chr6	28412635	28412636	cg00249576	0	+	28412635	28412636	94,94,122
chr1	156254148	156254149	cg00249974	0	+	156254148	156254149	0,0,255
chr4	69048334	69048335	cg00250123	0	+	69048334	69048335	94,94,122
chr16	73206309	73206310	cg00250409	0	+	73206309	73206310	94,94,122
chr7	157522372	157522373	cg00250414	0	+	157522372	157522373	94,94,122
chr17	63181564	63181565	cg00250454	0	+	63181564	63181565	94,94,122
chr1	163172913	163172914	cg00250483	0	+	163172913	163172914	94,94,122
chr10	77169598	77169599	cg00250500	0	+	77169598	77169599	94,94,122
chr8	72534390	72534391	cg00250645	0	+	72534390	72534391	94,94,122
chr10	123264129	123264130	cg00250743	0	+	123264129	123264130	94,94,122
chr11	75279816	75279817	cg00250805	0	+	75279816	75279817	94,94,122
chr1	228395449	228395450	cg00251125	0	+	228395449	228395450	94,94,122
chr16	1832492	1832493	cg00251271	0	+	1832492	1832493	94,94,122
chr5	158527816	158527817	cg00251610	0	+	158527816	158527817	94,94,122
chr7	77428045	77428046	cg00251738	0	+	77428045	77428046	94,94,122
chr8	641465	641466	cg00251824	0	+	641465	641466	0,0,255
chr12	30946590	30946591	cg00251973	0	+	30946590	30946591	0,0,255
chr1	98389380	98389381	cg00252408	0	+	98389380	98389381	94,94,122
chr1	179334657	179334658	cg00252781	0	+	179334657	179334658	94,94,122
chr8	102461874	102461875	cg00252803	0	+	102461874	102461875	94,94,122
chr12	6642228	6642229	cg00252813	0	+	6642228	6642229	94,94,122
chr7	150647756	150647757	cg00252814	0	+	150647756	150647757	94,94,122
chr3	36782735	36782736	cg00252934	0	+	36782735	36782736	94,94,122
chr9	2619313	2619314	cg00253182	0	+	2619313	2619314	94,94,122
chr8	145025609	145025610	cg00253228	0	+	145025609	145025610	94,94,122
chr22	46833805	46833806	cg00253398	0	+	46833805	46833806	94,94,122
chr1	6552402	6552403	cg00253564	0	+	6552402	6552403	94,94,122
chr16	8223275	8223276	cg00253851	0	+	8223275	8223276	94,94,122
chr5	56119092	56119093	cg00254017	0	+	56119092	56119093	0,0,255
chr7	115850375	115850376	cg00254079	0	+	115850375	115850376	94,94,122
chr18	47016217	47016218	cg00254095	0	+	47016217	47016218	94,94,122
chr12	126346040	126346041	cg00254306	0	+	126346040	126346041	94,94,122
chr1	155243309	155243310	cg00254532	0	+	155243309	155243310	94,94,122
chr8	27318933	27318934	cg00254556	0	+	27318933	27318934	94,94,122
chr6	32118456	32118457	cg00254681	0	+	32118456	32118457	0,0,255
chrX	135991857	135991858	cg00255219	0	+	135991857	135991858	94,94,122
chr1	40307256	40307257	cg00255699	0	+	40307256	40307257	0,0,255
chr1	113009081	113009082	cg00255837	0	+	113009081	113009082	94,94,122
chr5	131827917	131827918	cg00255919	0	+	131827917	131827918	0,0,255
chr1	217306762	217306763	cg00256046	0	+	217306762	217306763	94,94,122
chr16	88901298	88901299	cg00256081	0	+	88901298	88901299	94,94,122
chrX	129519535	129519536	cg00256358	0	+	129519535	129519536	94,94,122
chr5	1494979	1494980	cg00256485	0	+	1494979	1494980	94,94,122
chr1	203096898	203096899	cg00256767	0	+	203096898	203096899	94,94,122
chr10	91401348	91401349	cg00257187	0	+	91401348	91401349	94,94,122
chr5	43040884	43040885	cg00257271	0	+	43040884	43040885	94,94,122
chr4	123300293	123300294	cg00257303	0	+	123300293	123300294	94,94,122
chr13	25001165	25001166	cg00257769	0	+	25001165	25001166	94,94,122
chr6	37904680	37904681	cg00257775	0	+	37904680	37904681	94,94,122
chr2	3451505	3451506	cg00257789	0	+	3451505	3451506	0,0,255
chr6	138820839	138820840	cg00257893	0	+	138820839	138820840	94,94,122
chr11	43290961	43290962	cg00258081	0	+	43290961	43290962	94,94,122
chr13	47371411	47371412	cg00258132	0	+	47371411	47371412	94,94,122
chr6	117801544	117801545	cg00258203	0	+	117801544	117801545	94,94,122
chr8	23567606	23567607	cg00258597	0	+	23567606	23567607	94,94,122
chr2	236611998	236611999	cg00259019	0	+	236611998	236611999	94,94,122
chr1	35246725	35246726	cg00259249	0	+	35246725	35246726	94,94,122
chr1	2439423	2439424	cg00259279	0	+	2439423	2439424	0,0,255
chr6	28885567	28885568	cg00259404	0	+	28885567	28885568	0,0,255
chr5	159625589	159625590	cg00259472	0	+	159625589	159625590	94,94,122
chr12	103889654	103889655	cg00259618	0	+	103889654	103889655	0,0,255
chr11	1871100	1871101	cg00259742	0	+	1871100	1871101	0,0,255
chr8	110551964	110551965	cg00259887	0	+	110551964	110551965	94,94,122
chr2	31031701	31031702	cg00260012	0	+	31031701	31031702	94,94,122
chr17	46029580	46029581	cg00260201	0	+	46029580	46029581	94,94,122
chr20	21372202	21372203	cg00260802	0	+	21372202	21372203	0,0,255
chr20	30865477	30865478	cg00260888	0	+	30865477	30865478	94,94,122
chr2	239509304	239509305	cg00260911	0	+	239509304	239509305	94,94,122
chr13	45563806	45563807	cg00260919	0	+	45563806	45563807	94,94,122
chr2	209563428	209563429	cg00261082	0	+	209563428	209563429	94,94,122
chr5	178199407	178199408	cg00261325	0	+	178199407	178199408	94,94,122
chr10	3826853	3826854	cg00261534	0	+	3826853	3826854	94,94,122
chr12	12764893	12764894	cg00261552	0	+	12764893	12764894	94,94,122
chr1	16346316	16346317	cg00261668	0	+	16346316	16346317	94,94,122
chr2	190305565	190305566	cg00261688	0	+	190305565	190305566	94,94,122
chr1	28856280	28856281	cg00261690	0	+	28856280	28856281	0,0,255
chr2	20212516	20212517	cg00261781	0	+	20212516	20212517	94,94,122
chr6	44194801	44194802	cg00261900	0	+	44194801	44194802	94,94,122
chr11	118272013	118272014	cg00261942	0	+	118272013	118272014	94,94,122
chr8	61837047	61837048	cg00262030	0	+	61837047	61837048	94,94,122
chr17	27491415	27491416	cg00262054	0	+	27491415	27491416	0,0,255
chr18	23713740	23713741	cg00262344	0	+	23713740	23713741	94,94,122
chr4	153091308	153091309	cg00262489	0	+	153091308	153091309	94,94,122
chr5	179720253	179720254	cg00262681	0	+	179720253	179720254	94,94,122
chr12	29302278	29302279	cg00263592	0	+	29302278	29302279	94,94,122
chr12	94727461	94727462	cg00263619	0	+	94727461	94727462	94,94,122
chr10	118897365	118897366	cg00263760	0	+	118897365	118897366	94,94,122
chr5	139725092	139725093	cg00264129	0	+	139725092	139725093	94,94,122
chr17	73154795	73154796	cg00264133	0	+	73154795	73154796	94,94,122
chr17	37793306	37793307	cg00264346	0	+	37793306	37793307	94,94,122
chrX	49687305	49687306	cg00264378	0	+	49687305	49687306	94,94,122
chr18	48405386	48405387	cg00264380	0	+	48405386	48405387	94,94,122
chr8	22922123	22922124	cg00264419	0	+	22922123	22922124	94,94,122
chr3	146262760	146262761	cg00264433	0	+	146262760	146262761	94,94,122
chr11	40136809	40136810	cg00264754	0	+	40136809	40136810	94,94,122
chr17	1101277	1101278	cg00265360	0	+	1101277	1101278	94,94,122
chr5	132113385	132113386	cg00265442	0	+	132113385	132113386	94,94,122
chr17	27895563	27895564	cg00265578	0	+	27895563	27895564	94,94,122
chr12	125256405	125256406	cg00265769	0	+	125256405	125256406	94,94,122
chr22	37912253	37912254	cg00265788	0	+	37912253	37912254	94,94,122
chrX	47518578	47518579	cg00265812	0	+	47518578	47518579	94,94,122
chr8	85095274	85095275	cg00266009	0	+	85095274	85095275	94,94,122
chr6	3139626	3139627	cg00266592	0	+	3139626	3139627	94,94,122
chr6	30178342	30178343	cg00266604	0	+	30178342	30178343	94,94,122
chr12	976026	976027	cg00266647	0	+	976026	976027	94,94,122
chr18	55021276	55021277	cg00266920	0	+	55021276	55021277	94,94,122
chr7	2041504	2041505	cg00266968	0	+	2041504	2041505	94,94,122
chr7	1277520	1277521	cg00266983	0	+	1277520	1277521	94,94,122
chr8	135710112	135710113	cg00267196	0	+	135710112	135710113	94,94,122
chr7	5806496	5806497	cg00267274	0	+	5806496	5806497	94,94,122
chr10	16564186	16564187	cg00267286	0	+	16564186	16564187	0,0,255
chrX	149613733	149613734	cg00267352	0	+	149613733	149613734	94,94,122
chr8	101119690	101119691	cg00267360	0	+	101119690	101119691	94,94,122
chr17	46724137	46724138	cg00267596	0	+	46724137	46724138	94,94,122
chr1	155053850	155053851	cg00267713	0	+	155053850	155053851	94,94,122
chr8	1337570	1337571	cg00267839	0	+	1337570	1337571	94,94,122
chr2	160761301	160761302	cg00268019	0	+	160761301	160761302	94,94,122
chr8	91801472	91801473	cg00268330	0	+	91801472	91801473	94,94,122
chr10	93169494	93169495	cg00268338	0	+	93169494	93169495	94,94,122
chr16	2740588	2740589	cg00268476	0	+	2740588	2740589	94,94,122
chr2	64067539	64067540	cg00268500	0	+	64067539	64067540	94,94,122
chr16	68281185	68281186	cg00268744	0	+	68281185	68281186	0,0,255
chr16	56858001	56858002	cg00269245	0	+	56858001	56858002	94,94,122
chr8	67090927	67090928	cg00269606	0	+	67090927	67090928	94,94,122
chr16	27729684	27729685	cg00269659	0	+	27729684	27729685	94,94,122
chr6	42979960	42979961	cg00269996	0	+	42979960	42979961	94,94,122
chr19	50027943	50027944	cg00270093	0	+	50027943	50027944	94,94,122
chr22	51017018	51017019	cg00270625	0	+	51017018	51017019	94,94,122
chr16	87735723	87735724	cg00270654	0	+	87735723	87735724	0,0,255
chr16	46919074	46919075	cg00270789	0	+	46919074	46919075	94,94,122
chr8	8580452	8580453	cg00270799	0	+	8580452	8580453	94,94,122
chr21	32410479	32410480	cg00271096	0	+	32410479	32410480	94,94,122
chr2	113033417	113033418	cg00271154	0	+	113033417	113033418	94,94,122
chr3	193849982	193849983	cg00271177	0	+	193849982	193849983	94,94,122
chr6	167070052	167070053	cg00271210	0	+	167070052	167070053	0,0,255
chr1	157164982	157164983	cg00272446	0	+	157164982	157164983	94,94,122
chr8	143400519	143400520	cg00272484	0	+	143400519	143400520	0,0,255
chr21	46220160	46220161	cg00272795	0	+	46220160	46220161	0,0,255
chr5	77590790	77590791	cg00272951	0	+	77590790	77590791	94,94,122
chr11	64112443	64112444	cg00273340	0	+	64112443	64112444	94,94,122
chr7	3019313	3019314	cg00273359	0	+	3019313	3019314	94,94,122
chr2	74875267	74875268	cg00273449	0	+	74875267	74875268	94,94,122
chr10	127262561	127262562	cg00273657	0	+	127262561	127262562	94,94,122
chr9	90794481	90794482	cg00273737	0	+	90794481	90794482	94,94,122
chr6	31743960	31743961	cg00273863	0	+	31743960	31743961	94,94,122
chr12	56661536	56661537	cg00274203	0	+	56661536	56661537	94,94,122
chr21	34405680	34405681	cg00274965	0	+	34405680	34405681	0,0,255
chr5	134882429	134882430	cg00275479	0	+	134882429	134882430	94,94,122
chr17	25659819	25659820	cg00275557	0	+	25659819	25659820	0,0,255
chr8	11726285	11726286	cg00276098	0	+	11726285	11726286	94,94,122
chr13	77601663	77601664	cg00276377	0	+	77601663	77601664	94,94,122
chr19	38993231	38993232	cg00276788	0	+	38993231	38993232	94,94,122
chr10	18940906	18940907	cg00276826	0	+	18940906	18940907	94,94,122
chr2	25472874	25472875	cg00277048	0	+	25472874	25472875	94,94,122
chr4	54229633	54229634	cg00277233	0	+	54229633	54229634	94,94,122
chr22	36682869	36682870	cg00277246	0	+	36682869	36682870	94,94,122
chr5	180644900	180644901	cg00277263	0	+	180644900	180644901	94,94,122
chr7	71800411	71800412	cg00277397	0	+	71800411	71800412	94,94,122
chr17	4079651	4079652	cg00277591	0	+	4079651	4079652	94,94,122
chr13	30459304	30459305	cg00277714	0	+	30459304	30459305	94,94,122
chr7	97922758	97922759	cg00277769	0	+	97922758	97922759	94,94,122
chr22	28196833	28196834	cg00278028	0	+	28196833	28196834	94,94,122
chr6	30652828	30652829	cg00278359	0	+	30652828	30652829	94,94,122
chr12	110940286	110940287	cg00278366	0	+	110940286	110940287	94,94,122
chr6	16802504	16802505	cg00278392	0	+	16802504	16802505	0,0,255
chr6	167070615	167070616	cg00278517	0	+	167070615	167070616	0,0,255
chr10	93683736	93683737	cg00278692	0	+	93683736	93683737	94,94,122
chr22	45102451	45102452	cg00279778	0	+	45102451	45102452	94,94,122
chr8	24799869	24799870	cg00280177	0	+	24799869	24799870	94,94,122
chr8	69351584	69351585	cg00280504	0	+	69351584	69351585	94,94,122
chr1	45250839	45250840	cg00280609	0	+	45250839	45250840	94,94,122
chr6	35027323	35027324	cg00280619	0	+	35027323	35027324	94,94,122
chr12	52585843	52585844	cg00280812	0	+	52585843	52585844	94,94,122
chr2	121100726	121100727	cg00280895	0	+	121100726	121100727	94,94,122
chr5	1514510	1514511	cg00281273	0	+	1514510	1514511	94,94,122
chr2	209224224	209224225	cg00281776	0	+	209224224	209224225	94,94,122
chr8	145823652	145823653	cg00282216	0	+	145823652	145823653	94,94,122
chr9	100611515	100611516	cg00282510	0	+	100611515	100611516	94,94,122
chr7	156931994	156931995	cg00282683	0	+	156931994	156931995	0,0,255
chr5	95514728	95514729	cg00283187	0	+	95514728	95514729	94,94,122
chr2	3111483	3111484	cg00283247	0	+	3111483	3111484	94,94,122
chr11	2465350	2465351	cg00283576	0	+	2465350	2465351	94,94,122
chr19	46178100	46178101	cg00283662	0	+	46178100	46178101	94,94,122
chr16	30906272	30906273	cg00283876	0	+	30906272	30906273	94,94,122
chr2	20875061	20875062	cg00283986	0	+	20875061	20875062	94,94,122
chr10	135171712	135171713	cg00284153	0	+	135171712	135171713	94,94,122
chr2	24273092	24273093	cg00284173	0	+	24273092	24273093	94,94,122
chr11	74460556	74460557	cg00284438	0	+	74460556	74460557	94,94,122
chr6	125683739	125683740	cg00284780	0	+	125683739	125683740	94,94,122
chr7	1089766	1089767	cg00285294	0	+	1089766	1089767	94,94,122
chr7	41733355	41733356	cg00285343	0	+	41733355	41733356	0,0,255
chr7	137690659	137690660	cg00286014	0	+	137690659	137690660	94,94,122
chr19	36246905	36246906	cg00286125	0	+	36246905	36246906	0,0,255
chr7	754101	754102	cg00286512	0	+	754101	754102	94,94,122
chr22	49017360	49017361	cg00286513	0	+	49017360	49017361	94,94,122
chr11	6225536	6225537	cg00286717	0	+	6225536	6225537	94,94,122
chr16	86528752	86528753	cg00286853	0	+	86528752	86528753	94,94,122
chr18	21593173	21593174	cg00287012	0	+	21593173	21593174	0,0,255
chr13	53420424	53420425	cg00287312	0	+	53420424	53420425	94,94,122
chr20	52788778	52788779	cg00287413	0	+	52788778	52788779	94,94,122
chr4	185721583	185721584	cg00287477	0	+	185721583	185721584	94,94,122
chr10	34925717	34925718	cg00287536	0	+	34925717	34925718	94,94,122
chr5	139594618	139594619	cg00287773	0	+	139594618	139594619	94,94,122
chr16	10276374	10276375	cg00287829	0	+	10276374	10276375	94,94,122
chr5	1503594	1503595	cg00287915	0	+	1503594	1503595	94,94,122
chr2	223382425	223382426	cg00288463	0	+	223382425	223382426	94,94,122
chr8	141555294	141555295	cg00288598	0	+	141555294	141555295	0,0,255
chr15	26108662	26108663	cg00288824	0	+	26108662	26108663	94,94,122
chr16	11835359	11835360	cg00288844	0	+	11835359	11835360	94,94,122
chr21	43992655	43992656	cg00288945	0	+	43992655	43992656	94,94,122
chr15	65203540	65203541	cg00288957	0	+	65203540	65203541	94,94,122
chr20	3828029	3828030	cg00289084	0	+	3828029	3828030	94,94,122
chr15	22913662	22913663	cg00289094	0	+	22913662	22913663	94,94,122
chr11	65197782	65197783	cg00289254	0	+	65197782	65197783	94,94,122
chr5	174962967	174962968	cg00290023	0	+	174962967	174962968	0,0,255
chr13	37393124	37393125	cg00290028	0	+	37393124	37393125	94,94,122
chr20	5092800	5092801	cg00290158	0	+	5092800	5092801	94,94,122
chr3	150996598	150996599	cg00290355	0	+	150996598	150996599	94,94,122
chr17	71639028	71639029	cg00290483	0	+	71639028	71639029	94,94,122
chr1	224804225	224804226	cg00290506	0	+	224804225	224804226	94,94,122
chr11	67383544	67383545	cg00290607	0	+	67383544	67383545	0,0,255
chr10	121171858	121171859	cg00290758	0	+	121171858	121171859	94,94,122
chr6	162472521	162472522	cg00290868	0	+	162472521	162472522	94,94,122
chr11	10316460	10316461	cg00290974	0	+	10316460	10316461	94,94,122
chrX	128939276	128939277	cg00291164	0	+	128939276	128939277	94,94,122
chr21	36398055	36398056	cg00291213	0	+	36398055	36398056	0,0,255
chr20	61702794	61702795	cg00291292	0	+	61702794	61702795	94,94,122
chr10	121301040	121301041	cg00291478	0	+	121301040	121301041	94,94,122
chrX	70129656	70129657	cg00291929	0	+	70129656	70129657	94,94,122
chr3	46853849	46853850	cg00292001	0	+	46853849	46853850	94,94,122
chr6	36703126	36703127	cg00292029	0	+	36703126	36703127	94,94,122
chr1	32800349	32800350	cg00292107	0	+	32800349	32800350	0,0,255
chrX	135729977	135729978	cg00292305	0	+	135729977	135729978	94,94,122
chr1	7318137	7318138	cg00292312	0	+	7318137	7318138	94,94,122
chr9	91925642	91925643	cg00292435	0	+	91925642	91925643	94,94,122
chr12	248295	248296	cg00292513	0	+	248295	248296	94,94,122
chr1	67169988	67169989	cg00292636	0	+	67169988	67169989	94,94,122
chr5	177660304	177660305	cg00292978	0	+	177660304	177660305	94,94,122
chr12	121177412	121177413	cg00293381	0	+	121177412	121177413	94,94,122
chr3	196366668	196366669	cg00293409	0	+	196366668	196366669	94,94,122
chr1	32674340	32674341	cg00293644	0	+	32674340	32674341	0,0,255
chr6	55103998	55103999	cg00293660	0	+	55103998	55103999	94,94,122
chr3	3219780	3219781	cg00294109	0	+	3219780	3219781	94,94,122
chr16	75604551	75604552	cg00294149	0	+	75604551	75604552	94,94,122
chr12	56732720	56732721	cg00294382	0	+	56732720	56732721	0,0,255
chr3	23244680	23244681	cg00294419	0	+	23244680	23244681	94,94,122
chr3	129281747	129281748	cg00294776	0	+	129281747	129281748	94,94,122
chr2	33815182	33815183	cg00294885	0	+	33815182	33815183	94,94,122
chr1	48687523	48687524	cg00294940	0	+	48687523	48687524	94,94,122
chr10	5995027	5995028	cg00295308	0	+	5995027	5995028	94,94,122
chr2	169887931	169887932	cg00295325	0	+	169887931	169887932	94,94,122
chr5	140044128	140044129	cg00295448	0	+	140044128	140044129	94,94,122
chr2	106755720	106755721	cg00295485	0	+	106755720	106755721	94,94,122
chr1	243635799	243635800	cg00295780	0	+	243635799	243635800	94,94,122
chr8	146228806	146228807	cg00295887	0	+	146228806	146228807	94,94,122
chr3	11624532	11624533	cg00296038	0	+	11624532	11624533	94,94,122
chr6	44096080	44096081	cg00296080	0	+	44096080	44096081	94,94,122
chr1	167189001	167189002	cg00296158	0	+	167189001	167189002	94,94,122
chr1	16070762	16070763	cg00296458	0	+	16070762	16070763	94,94,122
chr1	42506693	42506694	cg00296565	0	+	42506693	42506694	94,94,122
chr7	50469686	50469687	cg00297282	0	+	50469686	50469687	94,94,122
chr15	32908399	32908400	cg00297451	0	+	32908399	32908400	94,94,122
chr8	97273748	97273749	cg00297737	0	+	97273748	97273749	94,94,122
chr21	40721425	40721426	cg00297767	0	+	40721425	40721426	94,94,122
chr1	1565540	1565541	cg00297832	0	+	1565540	1565541	94,94,122
chr19	50861773	50861774	cg00297876	0	+	50861773	50861774	94,94,122
chr6	155636824	155636825	cg00297912	0	+	155636824	155636825	0,0,255
chr8	126186708	126186709	cg00297966	0	+	126186708	126186709	94,94,122
chr19	58715576	58715577	cg00298065	0	+	58715576	58715577	0,0,255
chr21	45553169	45553170	cg00298153	0	+	45553169	45553170	94,94,122
chr20	822787	822788	cg00298324	0	+	822787	822788	94,94,122
chr2	61244869	61244870	cg00298910	0	+	61244869	61244870	94,94,122
chr8	1309864	1309865	cg00298921	0	+	1309864	1309865	0,0,255
chr11	125462659	125462660	cg00299052	0	+	125462659	125462660	94,94,122
chr1	237946533	237946534	cg00299070	0	+	237946533	237946534	94,94,122
chr11	113243816	113243817	cg00299105	0	+	113243816	113243817	94,94,122
chr16	67875970	67875971	cg00299418	0	+	67875970	67875971	94,94,122
chr11	76858647	76858648	cg00299511	0	+	76858647	76858648	94,94,122
chr11	60869968	60869969	cg00299736	0	+	60869968	60869969	94,94,122
chr16	49671990	49671991	cg00299737	0	+	49671990	49671991	94,94,122
chr14	21560916	21560917	cg00299767	0	+	21560916	21560917	94,94,122
chr1	11943153	11943154	cg00299820	0	+	11943153	11943154	94,94,122
chr22	41613691	41613692	cg00299943	0	+	41613691	41613692	94,94,122
chr1	38397431	38397432	cg00300039	0	+	38397431	38397432	94,94,122
chr1	2084594	2084595	cg00300046	0	+	2084594	2084595	94,94,122
chr20	30308955	30308956	cg00300298	0	+	30308955	30308956	94,94,122
chr1	1067222	1067223	cg00300303	0	+	1067222	1067223	94,94,122
chr9	132646359	132646360	cg00300627	0	+	132646359	132646360	94,94,122
chr20	31366485	31366486	cg00300969	0	+	31366485	31366486	94,94,122
chr11	43390035	43390036	cg00301033	0	+	43390035	43390036	94,94,122
chr2	240725468	240725469	cg00301792	0	+	240725468	240725469	94,94,122
chr9	115875111	115875112	cg00302081	0	+	115875111	115875112	94,94,122
chr8	134742456	134742457	cg00302083	0	+	134742456	134742457	94,94,122
chr8	10030944	10030945	cg00302160	0	+	10030944	10030945	94,94,122
chr2	113931537	113931538	cg00302479	0	+	113931537	113931538	94,94,122
chr10	51576240	51576241	cg00302587	0	+	51576240	51576241	0,0,255
chr4	124261819	124261820	cg00302979	0	+	124261819	124261820	0,0,255
chr7	138745708	138745709	cg00303210	0	+	138745708	138745709	94,94,122
chr7	101385619	101385620	cg00303335	0	+	101385619	101385620	94,94,122
chr3	51741279	51741280	cg00303541	0	+	51741279	51741280	0,0,255
chr2	27483692	27483693	cg00303811	0	+	27483692	27483693	94,94,122
chr1	120336982	120336983	cg00303919	0	+	120336982	120336983	94,94,122
chr15	49338550	49338551	cg00304072	0	+	49338550	49338551	94,94,122
chr16	1033073	1033074	cg00304185	0	+	1033073	1033074	94,94,122
chr1	181454743	181454744	cg00304388	0	+	181454743	181454744	94,94,122
chr1	34504016	34504017	cg00305071	0	+	34504016	34504017	94,94,122
chr1	26158582	26158583	cg00305193	0	+	26158582	26158583	0,0,255
chr22	42316175	42316176	cg00305281	0	+	42316175	42316176	94,94,122
chr1	1017114	1017115	cg00305285	0	+	1017114	1017115	94,94,122
chr9	117265997	117265998	cg00305629	0	+	117265997	117265998	94,94,122
chr7	73392696	73392697	cg00305740	0	+	73392696	73392697	94,94,122
chr1	1361076	1361077	cg00305774	0	+	1361076	1361077	94,94,122
chr1	3550110	3550111	cg00305874	0	+	3550110	3550111	0,0,255
chr20	2820741	2820742	cg00306090	0	+	2820741	2820742	94,94,122
chr4	187002999	187003000	cg00306510	0	+	187002999	187003000	94,94,122
chr10	121356069	121356070	cg00306905	0	+	121356069	121356070	94,94,122
chr2	175194078	175194079	cg00306909	0	+	175194078	175194079	94,94,122
chr4	41880464	41880465	cg00307066	0	+	41880464	41880465	94,94,122
chr14	69726318	69726319	cg00307214	0	+	69726318	69726319	94,94,122
chr16	15689898	15689899	cg00307276	0	+	15689898	15689899	94,94,122
chr1	157962459	157962460	cg00307383	0	+	157962459	157962460	94,94,122
chr2	207976270	207976271	cg00307497	0	+	207976270	207976271	94,94,122
chr1	55463591	55463592	cg00307818	0	+	55463591	55463592	94,94,122
chr12	124422134	124422135	cg00308065	0	+	124422134	124422135	94,94,122
chr5	135415189	135415190	cg00308130	0	+	135415189	135415190	94,94,122
chr16	66440691	66440692	cg00308216	0	+	66440691	66440692	94,94,122
chr7	14874107	14874108	cg00308440	0	+	14874107	14874108	94,94,122
chr5	160171383	160171384	cg00308503	0	+	160171383	160171384	94,94,122
chr20	3149248	3149249	cg00308631	0	+	3149248	3149249	94,94,122
chr16	84871951	84871952	cg00308659	0	+	84871951	84871952	94,94,122
chr13	47469653	47469654	cg00308665	0	+	47469653	47469654	94,94,122
chr1	38155538	38155539	cg00308767	0	+	38155538	38155539	94,94,122
chr5	32090768	32090769	cg00308792	0	+	32090768	32090769	94,94,122
chr5	90790736	90790737	cg00308841	0	+	90790736	90790737	94,94,122
chr5	17436714	17436715	cg00308914	0	+	17436714	17436715	94,94,122
chr4	103941188	103941189	cg00308984	0	+	103941188	103941189	94,94,122
chr15	69452319	69452320	cg00309133	0	+	69452319	69452320	94,94,122
chr20	55841924	55841925	cg00309582	0	+	55841924	55841925	94,94,122
chr1	22148925	22148926	cg00309945	0	+	22148925	22148926	94,94,122
chr5	138842335	138842336	cg00309965	0	+	138842335	138842336	94,94,122
chr6	168225684	168225685	cg00310139	0	+	168225684	168225685	94,94,122
chr16	51185345	51185346	cg00310215	0	+	51185345	51185346	94,94,122
chr3	134371284	134371285	cg00310463	0	+	134371284	134371285	94,94,122
chr12	86230175	86230176	cg00310523	0	+	86230175	86230176	94,94,122
chr6	33678418	33678419	cg00310728	0	+	33678418	33678419	94,94,122
chr4	147863798	147863799	cg00310792	0	+	147863798	147863799	0,0,255
chr1	9129647	9129648	cg00310940	0	+	9129647	9129648	0,0,255
chr7	30176167	30176168	cg00311035	0	+	30176167	30176168	94,94,122
chr20	44469517	44469518	cg00311133	0	+	44469517	44469518	94,94,122
chr1	228399561	228399562	cg00311303	0	+	228399561	228399562	94,94,122
chr8	145051667	145051668	cg00311984	0	+	145051667	145051668	0,0,255
chr4	84030110	84030111	cg00312125	0	+	84030110	84030111	94,94,122
chr10	85322996	85322997	cg00312508	0	+	85322996	85322997	94,94,122
chr5	157098552	157098553	cg00312553	0	+	157098552	157098553	94,94,122
chr4	113441702	113441703	cg00312921	0	+	113441702	113441703	94,94,122
chr7	112519059	112519060	cg00312985	0	+	112519059	112519060	94,94,122
chr9	6007205	6007206	cg00313219	0	+	6007205	6007206	94,94,122
chr4	7787943	7787944	cg00313498	0	+	7787943	7787944	94,94,122
chr3	196014710	196014711	cg00313642	0	+	196014710	196014711	94,94,122
chr21	47824074	47824075	cg00313865	0	+	47824074	47824075	94,94,122
chr1	201618900	201618901	cg00313914	0	+	201618900	201618901	94,94,122
chr2	61977682	61977683	cg00314000	0	+	61977682	61977683	94,94,122
chr20	3776259	3776260	cg00314018	0	+	3776259	3776260	94,94,122
chr2	161348664	161348665	cg00314029	0	+	161348664	161348665	94,94,122
chr21	45759015	45759016	cg00314230	0	+	45759015	45759016	94,94,122
chr17	77175011	77175012	cg00314827	0	+	77175011	77175012	94,94,122
chr17	77919683	77919684	cg00314994	0	+	77919683	77919684	94,94,122
chr16	88625100	88625101	cg00315239	0	+	88625100	88625101	94,94,122
chr5	180258153	180258154	cg00315775	0	+	180258153	180258154	0,0,255
chr17	34105871	34105872	cg00315853	0	+	34105871	34105872	94,94,122
chr3	124866645	124866646	cg00316080	0	+	124866645	124866646	94,94,122
chr2	242148935	242148936	cg00316223	0	+	242148935	242148936	94,94,122
chr10	134916086	134916087	cg00316312	0	+	134916086	134916087	94,94,122
chr4	85414134	85414135	cg00316839	0	+	85414134	85414135	94,94,122
chr18	12912337	12912338	cg00316875	0	+	12912337	12912338	94,94,122
chr3	52569751	52569752	cg00317010	0	+	52569751	52569752	94,94,122
chr1	245257992	245257993	cg00317754	0	+	245257992	245257993	94,94,122
chr11	68920610	68920611	cg00317879	0	+	68920610	68920611	94,94,122
chr13	113751563	113751564	cg00317886	0	+	113751563	113751564	94,94,122
chr7	127232193	127232194	cg00318243	0	+	127232193	127232194	94,94,122
chr2	242498097	242498098	cg00318320	0	+	242498097	242498098	94,94,122
chr16	67708821	67708822	cg00318322	0	+	67708821	67708822	94,94,122
chr2	106887212	106887213	cg00318621	0	+	106887212	106887213	94,94,122
chr1	247803165	247803166	cg00318631	0	+	247803165	247803166	94,94,122
chr1	68962906	68962907	cg00318766	0	+	68962906	68962907	94,94,122
chr11	28190821	28190822	cg00318877	0	+	28190821	28190822	94,94,122
chr1	203671139	203671140	cg00319312	0	+	203671139	203671140	94,94,122
chr13	60971257	60971258	cg00319567	0	+	60971257	60971258	94,94,122
chr16	3030446	3030447	cg00319761	0	+	3030446	3030447	94,94,122
chr1	68695182	68695183	cg00320094	0	+	68695182	68695183	94,94,122
chr11	124181368	124181369	cg00320138	0	+	124181368	124181369	94,94,122
chr11	128450028	128450029	cg00320216	0	+	128450028	128450029	94,94,122
chr16	85863166	85863167	cg00320288	0	+	85863166	85863167	94,94,122
chr14	69264332	69264333	cg00320765	0	+	69264332	69264333	0,0,255
chr8	120587611	120587612	cg00320790	0	+	120587611	120587612	94,94,122
chr10	134839586	134839587	cg00320980	0	+	134839586	134839587	94,94,122
chr17	15340111	15340112	cg00321007	0	+	15340111	15340112	94,94,122
chr1	40627062	40627063	cg00321065	0	+	40627062	40627063	94,94,122
chr17	79133263	79133264	cg00321082	0	+	79133263	79133264	94,94,122
chr4	141217604	141217605	cg00321234	0	+	141217604	141217605	94,94,122
chr2	145109154	145109155	cg00321286	0	+	145109154	145109155	94,94,122
chr9	131153846	131153847	cg00321619	0	+	131153846	131153847	94,94,122
chr12	977109	977110	cg00321644	0	+	977109	977110	94,94,122
chr1	175162396	175162397	cg00321850	0	+	175162396	175162397	0,0,255
chr4	54409723	54409724	cg00322121	0	+	54409723	54409724	94,94,122
chr6	41069047	41069048	cg00322698	0	+	41069047	41069048	94,94,122
chr3	24537181	24537182	cg00323305	0	+	24537181	24537182	94,94,122
chr1	23054914	23054915	cg00323313	0	+	23054914	23054915	94,94,122
chr15	99514225	99514226	cg00323522	0	+	99514225	99514226	94,94,122
chr4	99850367	99850368	cg00323631	0	+	99850367	99850368	94,94,122
chr5	124044097	124044098	cg00323842	0	+	124044097	124044098	94,94,122
chr7	150264986	150264987	cg00323915	0	+	150264986	150264987	0,0,255
chr22	38057184	38057185	cg00323916	0	+	38057184	38057185	0,0,255
chr17	75446548	75446549	cg00324097	0	+	75446548	75446549	94,94,122
chr2	166325613	166325614	cg00324128	0	+	166325613	166325614	94,94,122
chr15	94911889	94911890	cg00324205	0	+	94911889	94911890	94,94,122
chr6	33133530	33133531	cg00324223	0	+	33133530	33133531	94,94,122
chr8	32199182	32199183	cg00324366	0	+	32199182	32199183	94,94,122
chr8	1155601	1155602	cg00324719	0	+	1155601	1155602	0,0,255
chr16	89152442	89152443	cg00324979	0	+	89152442	89152443	94,94,122
chr1	103574071	103574072	cg00325149	0	+	103574071	103574072	94,94,122
chr5	50675040	50675041	cg00325750	0	+	50675040	50675041	94,94,122
chr1	169671115	169671116	cg00325917	0	+	169671115	169671116	94,94,122
chr8	139977702	139977703	cg00325968	0	+	139977702	139977703	94,94,122
chr2	241808258	241808259	cg00326183	0	+	241808258	241808259	94,94,122
chr22	19278248	19278249	cg00326231	0	+	19278248	19278249	94,94,122
chr8	23262647	23262648	cg00326251	0	+	23262647	23262648	94,94,122
chr1	33772031	33772032	cg00326300	0	+	33772031	33772032	94,94,122
chr6	10404083	10404084	cg00326464	0	+	10404083	10404084	94,94,122
chr2	61246247	61246248	cg00326648	0	+	61246247	61246248	94,94,122
chr6	32934045	32934046	cg00326788	0	+	32934045	32934046	0,0,255
chr8	124253774	124253775	cg00326813	0	+	124253774	124253775	94,94,122
chr2	43189942	43189943	cg00326842	0	+	43189942	43189943	94,94,122
chr10	43892074	43892075	cg00326958	0	+	43892074	43892075	94,94,122
chr11	111896497	111896498	cg00327185	0	+	111896497	111896498	94,94,122
chr2	240884830	240884831	cg00327355	0	+	240884830	240884831	94,94,122
chr16	85482848	85482849	cg00327947	0	+	85482848	85482849	94,94,122
chr1	901061	901062	cg00328058	0	+	901061	901062	94,94,122
chr8	29033679	29033680	cg00328219	0	+	29033679	29033680	94,94,122
chr1	109204324	109204325	cg00328227	0	+	109204324	109204325	0,0,255
chr7	26902684	26902685	cg00328376	0	+	26902684	26902685	94,94,122
chr8	28562889	28562890	cg00328720	0	+	28562889	28562890	0,0,255
chr11	45231174	45231175	cg00328729	0	+	45231174	45231175	0,0,255
chr3	146214925	146214926	cg00328813	0	+	146214925	146214926	94,94,122
chr8	142517473	142517474	cg00328935	0	+	142517473	142517474	94,94,122
chr3	14338920	14338921	cg00329101	0	+	14338920	14338921	94,94,122
chr3	111844869	111844870	cg00329157	0	+	111844869	111844870	0,0,255
chr5	55881857	55881858	cg00329411	0	+	55881857	55881858	94,94,122
chr8	145028169	145028170	cg00329447	0	+	145028169	145028170	0,0,255
chr16	72127484	72127485	cg00329943	0	+	72127484	72127485	94,94,122
chr1	156630118	156630119	cg00330370	0	+	156630118	156630119	94,94,122
chr1	17873077	17873078	cg00330455	0	+	17873077	17873078	94,94,122
chr2	10661420	10661421	cg00330669	0	+	10661420	10661421	94,94,122
chr6	31733809	31733810	cg00330953	0	+	31733809	31733810	94,94,122
chr22	38339971	38339972	cg00331032	0	+	38339971	38339972	94,94,122
chr20	22564946	22564947	cg00331096	0	+	22564946	22564947	94,94,122
chr16	780257	780258	cg00331210	0	+	780257	780258	94,94,122
chr13	20207200	20207201	cg00331616	0	+	20207200	20207201	94,94,122
chr16	57413483	57413484	cg00331677	0	+	57413483	57413484	94,94,122
chr2	241513688	241513689	cg00331740	0	+	241513688	241513689	94,94,122
chr12	55004428	55004429	cg00332067	0	+	55004428	55004429	94,94,122
chr5	175975900	175975901	cg00332146	0	+	175975900	175975901	94,94,122
chr4	102712009	102712010	cg00332153	0	+	102712009	102712010	94,94,122
chr21	46170289	46170290	cg00332248	0	+	46170289	46170290	94,94,122
chr16	67208246	67208247	cg00332745	0	+	67208246	67208247	94,94,122
chr3	118198778	118198779	cg00332802	0	+	118198778	118198779	94,94,122
chr7	115897973	115897974	cg00332822	0	+	115897973	115897974	94,94,122
chr8	143202816	143202817	cg00332850	0	+	143202816	143202817	94,94,122
chr5	72740459	72740460	cg00332937	0	+	72740459	72740460	94,94,122
chr10	2932298	2932299	cg00333020	0	+	2932298	2932299	94,94,122
chr8	25909598	25909599	cg00333512	0	+	25909598	25909599	94,94,122
chr6	89927484	89927485	cg00333528	0	+	89927484	89927485	0,0,255
chr7	123384405	123384406	cg00333703	0	+	123384405	123384406	94,94,122
chr18	63417604	63417605	cg00333824	0	+	63417604	63417605	94,94,122
chr7	65338707	65338708	cg00333985	0	+	65338707	65338708	94,94,122
chr6	33755657	33755658	cg00334056	0	+	33755657	33755658	94,94,122
chr15	72668349	72668350	cg00334370	0	+	72668349	72668350	94,94,122
chr7	91603055	91603056	cg00334498	0	+	91603055	91603056	94,94,122
chr16	29824598	29824599	cg00334507	0	+	29824598	29824599	94,94,122
chr16	84917424	84917425	cg00334794	0	+	84917424	84917425	94,94,122
chr22	42779092	42779093	cg00334863	0	+	42779092	42779093	94,94,122
chr7	84629716	84629717	cg00334933	0	+	84629716	84629717	94,94,122
chr16	86012304	86012305	cg00335219	0	+	86012304	86012305	0,0,255
chr7	1596259	1596260	cg00335591	0	+	1596259	1596260	94,94,122
chr4	94749864	94749865	cg00335712	0	+	94749864	94749865	0,0,255
chr2	222355483	222355484	cg00335735	0	+	222355483	222355484	94,94,122
chr5	95298672	95298673	cg00335744	0	+	95298672	95298673	0,0,255
chr22	21213898	21213899	cg00335892	0	+	21213898	21213899	0,0,255
chr3	53700194	53700195	cg00336149	0	+	53700194	53700195	94,94,122
chr2	118981149	118981150	cg00336150	0	+	118981149	118981150	94,94,122
chr2	219906403	219906404	cg00336164	0	+	219906403	219906404	94,94,122
chr20	57798095	57798096	cg00336376	0	+	57798095	57798096	94,94,122
chr12	4479841	4479842	cg00336669	0	+	4479841	4479842	94,94,122
chr13	101186273	101186274	cg00336946	0	+	101186273	101186274	94,94,122
chr19	2241088	2241089	cg00337020	0	+	2241088	2241089	94,94,122
chr3	49507544	49507545	cg00337053	0	+	49507544	49507545	94,94,122
chr6	28548672	28548673	cg00337181	0	+	28548672	28548673	94,94,122
chr6	3054715	3054716	cg00337187	0	+	3054715	3054716	94,94,122
chr8	27182121	27182122	cg00337440	0	+	27182121	27182122	94,94,122
chr10	135090564	135090565	cg00337466	0	+	135090564	135090565	94,94,122
chr10	115938728	115938729	cg00337703	0	+	115938728	115938729	94,94,122
chr1	28198812	28198813	cg00338002	0	+	28198812	28198813	94,94,122
chr1	38551356	38551357	cg00338479	0	+	38551356	38551357	0,0,255
chr11	45828079	45828080	cg00338996	0	+	45828079	45828080	0,0,255
chr15	41196011	41196012	cg00339241	0	+	41196011	41196012	94,94,122
chr1	61508923	61508924	cg00339300	0	+	61508923	61508924	94,94,122
chr1	223899844	223899845	cg00339319	0	+	223899844	223899845	94,94,122
chr4	155254193	155254194	cg00339488	0	+	155254193	155254194	94,94,122
chr2	114194540	114194541	cg00339657	0	+	114194540	114194541	94,94,122
chr2	144664539	144664540	cg00339740	0	+	144664539	144664540	94,94,122
chr20	34129455	34129456	cg00340102	0	+	34129455	34129456	94,94,122
chr9	130550239	130550240	cg00340349	0	+	130550239	130550240	94,94,122
chr6	30458585	30458586	cg00340855	0	+	30458585	30458586	94,94,122
chr19	40580297	40580298	cg00340856	0	+	40580297	40580298	94,94,122
chr20	48328657	48328658	cg00340958	0	+	48328657	48328658	94,94,122
chr1	15515210	15515211	cg00341297	0	+	15515210	15515211	0,0,255
chr2	154335697	154335698	cg00341742	0	+	154335697	154335698	94,94,122
chr9	138636551	138636552	cg00342415	0	+	138636551	138636552	94,94,122
chr9	130027019	130027020	cg00342530	0	+	130027019	130027020	94,94,122
chr1	113263763	113263764	cg00342891	0	+	113263763	113263764	94,94,122
chr6	131456364	131456365	cg00343185	0	+	131456364	131456365	94,94,122
chr16	22104150	22104151	cg00343305	0	+	22104150	22104151	94,94,122
chr7	84816337	84816338	cg00343312	0	+	84816337	84816338	94,94,122
chr11	109292464	109292465	cg00343414	0	+	109292464	109292465	94,94,122
chr8	18411477	18411478	cg00343747	0	+	18411477	18411478	94,94,122
chr1	1696691	1696692	cg00343906	0	+	1696691	1696692	0,0,255
chr12	45270405	45270406	cg00344260	0	+	45270405	45270406	94,94,122
chr12	56135692	56135693	cg00344358	0	+	56135692	56135693	94,94,122
chr4	3443624	3443625	cg00344372	0	+	3443624	3443625	94,94,122
chr11	128647106	128647107	cg00344445	0	+	128647106	128647107	94,94,122
chr1	21604591	21604592	cg00344655	0	+	21604591	21604592	94,94,122
chr22	46685727	46685728	cg00344801	0	+	46685727	46685728	94,94,122
chr8	743874	743875	cg00345025	0	+	743874	743875	94,94,122
chr3	48342833	48342834	cg00345094	0	+	48342833	48342834	94,94,122
chr8	67624393	67624394	cg00345314	0	+	67624393	67624394	94,94,122
chr3	54121777	54121778	cg00345443	0	+	54121777	54121778	94,94,122
chr19	1277217	1277218	cg00345621	0	+	1277217	1277218	94,94,122
chr13	53313844	53313845	cg00345862	0	+	53313844	53313845	94,94,122
chr5	1110088	1110089	cg00346376	0	+	1110088	1110089	94,94,122
chr1	156711438	156711439	cg00346446	0	+	156711438	156711439	94,94,122
chr6	38202491	38202492	cg00346623	0	+	38202491	38202492	94,94,122
chr20	11906615	11906616	cg00346716	0	+	11906615	11906616	94,94,122
chr16	68291719	68291720	cg00346883	0	+	68291719	68291720	94,94,122
chr1	231761720	231761721	cg00346898	0	+	231761720	231761721	94,94,122
chr1	46940515	46940516	cg00346985	0	+	46940515	46940516	0,0,255
chr17	74073418	74073419	cg00347198	0	+	74073418	74073419	94,94,122
chr1	45477833	45477834	cg00347280	0	+	45477833	45477834	94,94,122
chr8	80523319	80523320	cg00347369	0	+	80523319	80523320	94,94,122
chr1	78511599	78511600	cg00347563	0	+	78511599	78511600	94,94,122
chr11	47283024	47283025	cg00347584	0	+	47283024	47283025	94,94,122
chr17	45894385	45894386	cg00347630	0	+	45894385	45894386	94,94,122
chr2	163033513	163033514	cg00347673	0	+	163033513	163033514	94,94,122
chr13	20768559	20768560	cg00347757	0	+	20768559	20768560	0,0,255
chr3	45077648	45077649	cg00347798	0	+	45077648	45077649	0,0,255
chrX	46696906	46696907	cg00347850	0	+	46696906	46696907	94,94,122
chr7	53879252	53879253	cg00347856	0	+	53879252	53879253	94,94,122
chr15	71184757	71184758	cg00347862	0	+	71184757	71184758	94,94,122
chr7	94220696	94220697	cg00347863	0	+	94220696	94220697	94,94,122
chr1	6162743	6162744	cg00347918	0	+	6162743	6162744	94,94,122
chr11	69469112	69469113	cg00347938	0	+	69469112	69469113	94,94,122
chr17	43222120	43222121	cg00348467	0	+	43222120	43222121	94,94,122
chr7	34117969	34117970	cg00348598	0	+	34117969	34117970	94,94,122
chr16	56228113	56228114	cg00348762	0	+	56228113	56228114	94,94,122
chr19	40696612	40696613	cg00348763	0	+	40696612	40696613	94,94,122
chr16	28858441	28858442	cg00348858	0	+	28858441	28858442	94,94,122
chr1	245365164	245365165	cg00348992	0	+	245365164	245365165	94,94,122
chr1	39546687	39546688	cg00349607	0	+	39546687	39546688	94,94,122
chr4	154073500	154073501	cg00349895	0	+	154073500	154073501	94,94,122
chr16	57220261	57220262	cg00350441	0	+	57220261	57220262	94,94,122
chr11	72433865	72433866	cg00350448	0	+	72433865	72433866	0,0,255
chr19	13613613	13613614	cg00350503	0	+	13613613	13613614	94,94,122
chr6	33141151	33141152	cg00350615	0	+	33141151	33141152	0,0,255
chr11	16838595	16838596	cg00350835	0	+	16838595	16838596	94,94,122
chr10	48416462	48416463	cg00350920	0	+	48416462	48416463	94,94,122
chr10	105252719	105252720	cg00351443	0	+	105252719	105252720	0,0,255
chr12	99292672	99292673	cg00351735	0	+	99292672	99292673	94,94,122
chr17	29926183	29926184	cg00351813	0	+	29926183	29926184	94,94,122
chr4	148542560	148542561	cg00351838	0	+	148542560	148542561	94,94,122
chr10	71893158	71893159	cg00352027	0	+	71893158	71893159	94,94,122
chr2	179316346	179316347	cg00352349	0	+	179316346	179316347	94,94,122
chr16	88547532	88547533	cg00352652	0	+	88547532	88547533	0,0,255
chr20	33544182	33544183	cg00352780	0	+	33544182	33544183	94,94,122
chr11	47199456	47199457	cg00353006	0	+	47199456	47199457	94,94,122
chr15	45879220	45879221	cg00353112	0	+	45879220	45879221	94,94,122
chr4	101715707	101715708	cg00353330	0	+	101715707	101715708	94,94,122
chr12	26112745	26112746	cg00353340	0	+	26112745	26112746	94,94,122
chr7	157371979	157371980	cg00353353	0	+	157371979	157371980	94,94,122
chr1	156974024	156974025	cg00353407	0	+	156974024	156974025	94,94,122
chr11	57195186	57195187	cg00354381	0	+	57195186	57195187	94,94,122
chr16	434355	434356	cg00354542	0	+	434355	434356	0,0,255
chr12	81471418	81471419	cg00354572	0	+	81471418	81471419	94,94,122
chr6	30071502	30071503	cg00354641	0	+	30071502	30071503	94,94,122
chr4	48833205	48833206	cg00354941	0	+	48833205	48833206	94,94,122
chr7	24323766	24323767	cg00355281	0	+	24323766	24323767	94,94,122
chr16	55525728	55525729	cg00355286	0	+	55525728	55525729	94,94,122
chr21	43771922	43771923	cg00355325	0	+	43771922	43771923	94,94,122
chr16	89188519	89188520	cg00355360	0	+	89188519	89188520	94,94,122
chr6	30292219	30292220	cg00355447	0	+	30292219	30292220	94,94,122
chr11	21498302	21498303	cg00355457	0	+	21498302	21498303	94,94,122
chr1	227923937	227923938	cg00355633	0	+	227923937	227923938	94,94,122
chr1	229692518	229692519	cg00355656	0	+	229692518	229692519	0,0,255
chr19	1483412	1483413	cg00355678	0	+	1483412	1483413	94,94,122
chr16	15712867	15712868	cg00355784	0	+	15712867	15712868	94,94,122
chr4	53578632	53578633	cg00355794	0	+	53578632	53578633	94,94,122
chr1	244109211	244109212	cg00355799	0	+	244109211	244109212	0,0,255
chr12	117103566	117103567	cg00355804	0	+	117103566	117103567	94,94,122
chr3	128326678	128326679	cg00355829	0	+	128326678	128326679	94,94,122
chr5	72593932	72593933	cg00356131	0	+	72593932	72593933	94,94,122
chr7	751832	751833	cg00356183	0	+	751832	751833	0,0,255
chr16	55167580	55167581	cg00356208	0	+	55167580	55167581	94,94,122
chr18	77286259	77286260	cg00356361	0	+	77286259	77286260	94,94,122
chr4	3516064	3516065	cg00356499	0	+	3516064	3516065	0,0,255
chr6	32028151	32028152	cg00356500	0	+	32028151	32028152	94,94,122
chr11	63705696	63705697	cg00356723	0	+	63705696	63705697	94,94,122
chr2	30415986	30415987	cg00356875	0	+	30415986	30415987	94,94,122
chr2	234119528	234119529	cg00356999	0	+	234119528	234119529	94,94,122
chr10	15902730	15902731	cg00357213	0	+	15902730	15902731	94,94,122
chr1	84972302	84972303	cg00357368	0	+	84972302	84972303	94,94,122
chr15	101695733	101695734	cg00357494	0	+	101695733	101695734	94,94,122
chr10	135032153	135032154	cg00357546	0	+	135032153	135032154	94,94,122
chr5	169407471	169407472	cg00357551	0	+	169407471	169407472	94,94,122
chr19	14530416	14530417	cg00357593	0	+	14530416	14530417	94,94,122
chr12	124809515	124809516	cg00357671	0	+	124809515	124809516	94,94,122
chr12	122990018	122990019	cg00357988	0	+	122990018	122990019	94,94,122
chr2	225907630	225907631	cg00358213	0	+	225907630	225907631	94,94,122
chr2	97307692	97307693	cg00358323	0	+	97307692	97307693	94,94,122
chr2	135206336	135206337	cg00358456	0	+	135206336	135206337	94,94,122
chr19	55586675	55586676	cg00358609	0	+	55586675	55586676	94,94,122
chr19	42463362	42463363	cg00358695	0	+	42463362	42463363	94,94,122
chr1	204165602	204165603	cg00358936	0	+	204165602	204165603	94,94,122
chr1	22228152	22228153	cg00359395	0	+	22228152	22228153	94,94,122
chr11	95526150	95526151	cg00359423	0	+	95526150	95526151	94,94,122
chr16	15951229	15951230	cg00359911	0	+	15951229	15951230	94,94,122
chr9	135229655	135229656	cg00360230	0	+	135229655	135229656	94,94,122
chr12	133065723	133065724	cg00360256	0	+	133065723	133065724	94,94,122
chr4	148605328	148605329	cg00360468	0	+	148605328	148605329	94,94,122
chr2	38152298	38152299	cg00360600	0	+	38152298	38152299	94,94,122
chr10	104192478	104192479	cg00360718	0	+	104192478	104192479	94,94,122
chr2	43398078	43398079	cg00360761	0	+	43398078	43398079	0,0,255
chr15	41803849	41803850	cg00360794	0	+	41803849	41803850	94,94,122
chr6	166073665	166073666	cg00361017	0	+	166073665	166073666	94,94,122
chr5	139780804	139780805	cg00361696	0	+	139780804	139780805	94,94,122
chr1	236444211	236444212	cg00362285	0	+	236444211	236444212	94,94,122
chr16	665319	665320	cg00362381	0	+	665319	665320	0,0,255
[truncated: 123,350 more rows]
